# Supplementary material for: Decreased left heart flow in fetal lambs causes left heart hypoplasia and pro-fibrotic tissue remodeling
Source: Commun Biol. 2023 Jul 22;6:770. doi: 10.1038/s42003-023-05132-2 (PMC10363152; doi:10.1038/s42003-023-05132-2)
Supplement: Supplementary file 3 — Supplementary Data 1 [file 42003_2023_5132_MOESM3_ESM.xlsx]

## Sheet: AAo_ruvs_sigdown
genes	logFC	logCPM	LR	PValue	FDR
SLC1A7	-3.72183	0.357794	67.3652	2.25599e-16	3.51822e-12
TMEM221	-3.71	-0.167068	65.4131	6.07326e-16	4.73562e-12
PGPEP1L	-3.15015	1.47582	19.7592	8.78362e-06	0.00315315
ACAN	-2.88267	3.5123	29.8265	4.725e-08	6.33524e-05
NTNG2	-2.80701	2.53278	29.7659	4.87482e-08	6.33524e-05
LOC105602201	-2.73703	1.69631	49.9444	1.58165e-12	6.16646e-09
STC2	-2.6754	-0.0700114	38.2993	6.0684e-10	1.18296e-06
SLC7A8	-2.59269	2.01158	55.2352	1.06937e-13	5.55892e-10
CHRDL2	-2.54243	3.27507	44.8163	2.16418e-11	6.75007e-08
LOC101120301	-2.51269	6.26887	22.6135	1.98091e-06	0.00118817
DDIT4	-2.4979	7.11349	39.6604	3.02195e-10	6.73247e-07
ACSM3	-2.44727	2.51305	22.8471	1.75417e-06	0.00109425
GPRIN2	-2.40857	1.88006	28.8042	8.00764e-08	9.60609e-05
SLC12A3	-2.40558	0.491828	25.2407	5.06033e-07	0.000415346
HS3ST2	-2.31406	3.54853	31.0903	2.46296e-08	3.84098e-05
VAT1L	-2.28802	2.83795	13.6849	0.000216187	0.029783
LOC105609492	-2.28257	2.61464	18.493	1.70529e-05	0.00511424
LOC106990192	-2.11006	-0.697539	21.8738	2.91189e-06	0.00162182
LOC101115343	-2.0905	3.02229	26.2947	2.93093e-07	0.000268869
HK2	-1.98069	4.25585	17.634	2.67764e-05	0.00707759
CDH22	-1.97018	1.17864	20.7772	5.15933e-06	0.00229885
B4GALNT3	-1.96945	2.44597	15.5603	7.99135e-05	0.0143247
LOC101113860	-1.95015	-0.447586	19.0318	1.28559e-05	0.00416856
PTPRT	-1.94275	7.44933	20.5924	5.68227e-06	0.00246153
PDE4C	-1.92674	3.34318	12.5708	0.000391817	0.043336
USH1G	-1.86994	-0.529488	16.8581	4.02818e-05	0.00904872
LOC106991649	-1.86937	0.389208	23.9114	1.00871e-06	0.000714039
LOC106991775	-1.84524	0.0183387	19.9643	7.89023e-06	0.0030762
LOC101120580	-1.83849	6.21969	19.4516	1.03182e-05	0.00357584
PLXDC1	-1.83623	7.00051	27.4855	1.58279e-07	0.000176311
BAG2	-1.81861	4.98776	16.9738	3.78997e-05	0.00895524
LOC101107147	-1.8157	-0.11145	17.3276	3.14583e-05	0.00804249
LOC106990362	-1.80387	0.0170791	18.5723	1.6358e-05	0.00510206
TMEM254	-1.80311	5.94636	24.7804	6.42483e-07	0.000500976
NRXN3	-1.78606	5.08076	16.1213	5.94127e-05	0.0118787
NKAIN3	-1.78124	3.41753	19.7349	8.89635e-06	0.00315315
SLC2A3	-1.77873	7.9671	12.7993	0.000346756	0.0400873
LOC105616123	-1.76499	0.501215	17.4694	2.91967e-05	0.00758872
LOC105610529	-1.76231	4.63327	14.8598	0.000115808	0.019213
KCNIP1	-1.74834	7.05352	18.9962	1.30978e-05	0.00416856
LOC101109961	-1.74363	0.243356	21.1142	4.32702e-06	0.00221399
LOC105612674	-1.73248	2.91506	15.5689	7.95543e-05	0.0143247
LOC105616289	-1.71393	0.706979	20.1494	7.16237e-06	0.0029394
LOC101123240	-1.71304	-0.358667	17.8264	2.42005e-05	0.006507
VWA5B2	-1.7118	1.38829	17.0306	3.67832e-05	0.00895524
EGLN3	-1.69261	5.38353	18.5019	1.69733e-05	0.00511424
LOC106991936	-1.69047	3.59282	20.8272	5.02632e-06	0.00229885
GRIN3B	-1.68957	0.0883555	16.1556	5.83466e-05	0.0118171
LOC101109170	-1.68664	1.55844	22.4195	2.19142e-06	0.00126575
GPR20	-1.67553	1.09265	12.8894	0.000330456	0.039642
LOC105602359	-1.67388	1.13267	15.7018	7.41517e-05	0.0136047
LOC105607195	-1.66406	1.33742	23.4526	1.28031e-06	0.000831937
CXXC4	-1.66103	-0.368843	13.323	0.00026217	0.0343574
LOC105615685	-1.62876	-0.382006	12.2487	0.000465588	0.0490598
LOC101117622	-1.604	1.97011	19.084	1.25088e-05	0.00416856
RGS11	-1.59468	-0.124164	13.8682	0.000196086	0.0280547
MYO18B	-1.59231	3.34204	18.0029	2.20574e-05	0.00614259
LOC105602646	-1.58719	0.248004	13.8402	0.000199034	0.0282176
PPP1R3C	-1.58329	6.80415	14.4719	0.000142264	0.0221861
PIPOX	-1.58137	-0.131446	14.6333	0.000130587	0.0207807
PNCK	-1.57471	-0.168908	16.3612	5.23451e-05	0.0108843
LOC101113824	-1.57074	1.07194	14.8774	0.00011473	0.019213
GDF2	-1.5509	2.88389	15.1814	9.76586e-05	0.0169221
ANKRD37	-1.53626	2.74587	18.1672	2.02337e-05	0.00573717
KCNB1	-1.51566	6.04323	20.1924	7.00309e-06	0.0029394
LOC105613344	-1.50128	4.5166	16.3167	5.35891e-05	0.0109963
LOC101107072	-1.48539	0.743801	14.1229	0.000171248	0.0256789
LOC105608763	-1.4544	2.08968	16.9808	3.77588e-05	0.00895524
SLCO3A1	-1.4358	8.64862	13.9536	0.000187374	0.0270564
LOC105608895	-1.4233	0.992096	16.7401	4.28642e-05	0.00941504
PDK1	-1.42004	6.65849	12.8581	0.000336019	0.0396986
CPNE5	-1.42004	5.12444	15.7483	7.23545e-05	0.013433
KCNK9	-1.41971	1.16727	15.3591	8.88929e-05	0.0157532
BNIP3	-1.38943	5.98136	16.8424	4.06162e-05	0.00904872
BTBD17	-1.38612	0.530159	13.6794	0.000216821	0.029783
SETD6	-1.34492	3.96115	17.8881	2.34278e-05	0.00640976
HS6ST2	-1.30219	3.42215	12.5998	0.000385789	0.0429742
SLC24A4	-1.27917	1.1914	12.6909	0.000367437	0.0418261
SYT16	-1.26435	0.823744	12.8233	0.000342331	0.0400873
RTN4RL1	-1.25429	5.65356	12.9159	0.000325804	0.039387
LOC101102969	-1.21542	1.31812	13.0855	0.00029759	0.0374267
C1H1orf185	-1.17493	4.15087	12.7273	0.000360366	0.0413228
LOC105612127	-1.16335	2.58113	12.8599	0.000335701	0.0396986
IGSF3	-1.13691	6.73352	13.2634	0.000270635	0.0351713
RELT	-1.1141	3.0999	12.6406	0.000377456	0.0424878

## Sheet: AAo_ruvs_sigup
genes	logFC	logCPM	LR	PValue	FDR
CSTB	4.74084	0.119382	42.1749	8.34632e-11	2.16935e-07
DEFB112	4.144	0.156882	23.8286	1.05309e-06	0.000714039
LOC105616100	3.37285	3.84792	13.1898	0.000281484	0.0362042
GREM1	3.17351	-0.422185	21.7631	3.0847e-06	0.00165882
LOC105603413	2.80884	-0.403131	19.7752	8.71056e-06	0.00315315
LOC105602640	2.80511	-0.281793	32.5496	1.16187e-08	2.01326e-05
CTGF	2.76154	7.33677	25.6722	4.04617e-07	0.000350556
LOC101108696	2.65501	0.3151	18.2229	1.96502e-05	0.00567492
LOC101122689	2.6165	0.0882105	12.9229	0.000324591	0.039387
ADRA1A	2.54903	6.02198	15.8998	6.67855e-05	0.0127015
CYR61	2.42337	6.17269	13.1118	0.000293449	0.037206
KRT80	2.35746	-0.138695	14.8024	0.000119384	0.0195978
DIO2	2.32402	3.09558	12.4747	0.00041251	0.0449867
LGI2	2.31062	0.365855	13.3863	0.000253471	0.033522
LOC101104661	2.27584	4.20319	24.2065	8.65378e-07	0.000642646
DQA	2.27043	1.26808	16.859	4.02618e-05	0.00904872
LOC101103238	2.2589	-0.505076	14.1795	0.000166173	0.0251598
LOC105602194	2.25024	0.111048	16.0547	6.15387e-05	0.0121123
STEAP4	2.18625	-0.697618	15.7704	7.15118e-05	0.013433
AMIGO2	2.10654	4.04074	20.9854	4.62796e-06	0.00224445
C1S	2.08995	6.06659	12.2782	0.000458285	0.0486187
KLHL14	2.08077	2.93481	16.4068	5.11025e-05	0.0108843
LOC101109111	2.06387	0.781403	15.018	0.00010649	0.0182496
LOC105606735	2.06168	-0.167363	14.517	0.000138901	0.0218804
LOC105614373	1.95756	3.16318	13.4302	0.0002476	0.0332873
STAC	1.94387	6.341	21.0817	4.40101e-06	0.00221399
MAP3K7CL	1.89801	5.38307	20.9358	4.74939e-06	0.00224445
ATF3	1.87954	3.49672	15.9958	6.34825e-05	0.0122223
LOC106990335	1.87501	4.87606	13.1782	0.000283226	0.0362042
LOC106991611	1.87368	-0.564768	12.2795	0.000457972	0.0486187
FLT3	1.87293	0.167887	12.9827	0.000314384	0.0386049
TRIM36	1.85412	2.68117	13.048	0.000303608	0.0375775
GDF7	1.8504	2.5738	16.687	4.40811e-05	0.00954784
EGR3	1.83525	0.444876	14.6851	0.000127048	0.0206387
HPGDS	1.82861	0.33776	19.0138	1.29777e-05	0.00416856
LBH	1.81549	6.36271	16.3663	5.2205e-05	0.0108843
LOC105610454	1.80384	4.11166	19.9969	7.75697e-06	0.0030762
OVAR-DRB1	1.80327	1.83785	16.9106	3.91812e-05	0.00904872
HTR7	1.79207	4.2906	26.979	2.0568e-07	0.000213838
RAC2	1.77477	1.23486	14.2411	0.000160818	0.0245878
LOC101122183	1.75604	9.22875	26.765	2.29763e-07	0.000223947
LOC101120001	1.7515	0.677698	14.0909	0.000174187	0.0258709
IL1RN	1.7337	0.512063	12.5414	0.000398043	0.0437147
KCNK2	1.70058	4.60153	12.7978	0.00034702	0.0400873
RSAD2	1.66485	0.571754	12.461	0.000415535	0.0450019
GAB2	1.65161	7.35549	19.8773	8.25735e-06	0.00314082
CR2	1.63139	1.36131	12.6345	0.000378698	0.0424878
SHISA3	1.6215	1.45119	17.2172	3.33398e-05	0.00838605
LOC101102156	1.61143	0.932827	13.385	0.000253646	0.033522
PTH2R	1.58019	1.13454	13.4928	0.000239479	0.0324754
LOC101120875	1.55008	2.10638	17.0495	3.64178e-05	0.00895524
PLPPR1	1.53471	5.10865	18.4409	1.75255e-05	0.0051568
AGTR1	1.51681	4.75024	14.6471	0.000129636	0.0207807
ARID5A	1.51204	3.35881	14.0493	0.000178082	0.0261998
HDAC9	1.48526	7.00601	15.2808	9.26559e-05	0.0162356
RNASE6	1.46415	0.701958	13.6717	0.000217715	0.029783
GBP5	1.45091	2.19352	14.8947	0.000113685	0.019213
KITLG	1.4288	7.42345	16.0365	6.21341e-05	0.0121123
GPRIN3	1.41834	4.50369	14.0031	0.000182511	0.0266006
FRY	1.33709	7.89567	14.2588	0.000159316	0.0245878
TRIB1	1.27016	2.61026	12.394	0.000430707	0.0463233
PTGDR	1.26972	2.1252	12.2031	0.000477104	0.0499358
STK38L	1.23033	7.75063	13.7797	0.000205545	0.0288781
SYTL2	1.22297	7.05461	13.0685	0.000300309	0.0374665

## Sheet: gProfiler_AAo
source	term_name	term_id	adjusted_p_value	negative_log10_of_adjusted_p_value	term_size	query_size	intersection_size	effective_domain_size	intersections
GO:CC	cell periphery	GO:0071944	0.0227044	1.64389	6178	94	49	18964	SLC1A7,ACAN,NTNG2,SLC7A8,GPRIN2,SLC12A3,HK2,CDH22,PTPRT,USH1G,PLXDC1,NRXN3,NKAIN3,SLC2A3,KCNIP1,GRIN3B,GPR20,RGS11,KCNB1,SLCO3A1,CPNE5,KCNK9,BTBD17,SLC24A4,RTN4RL1,RELT,CSTB,GREM1,ADRA1A,CYR61,DIO2,STEAP4,AMIGO2,STAC,FLT3,HTR7,RAC2,IL1RN,KCNK2,GAB2,CR2,PTH2R,PLPPR1,AGTR1,KITLG,GPRIN3,FRY,PTGDR,SYTL2
GO:CC	intrinsic component of plasma membrane	GO:0031226	0.0295765	1.52905	1725	94	21	18964	NTNG2,SLC7A8,SLC12A3,PTPRT,NRXN3,SLC2A3,KCNIP1,GRIN3B,GPR20,KCNB1,SLCO3A1,KCNK9,SLC24A4,RTN4RL1,ADRA1A,FLT3,HTR7,KCNK2,PTH2R,PLPPR1,AGTR1
TF	Factor: AP-2alpha; motif: NGCCYSNNGSN	TF:M01857	0.0452931	1.34397	9223	96	65	19917	SLC1A7,TMEM221,ACAN,NTNG2,STC2,CHRDL2,DDIT4,GPRIN2,SLC12A3,HS3ST2,VAT1L,HK2,CDH22,B4GALNT3,PTPRT,PDE4C,USH1G,PLXDC1,BAG2,SLC2A3,VWA5B2,GRIN3B,GPR20,CXXC4,RGS11,MYO18B,PNCK,ANKRD37,KCNB1,SLCO3A1,PDK1,CPNE5,KCNK9,BNIP3,BTBD17,HS6ST2,SLC24A4,RTN4RL1,IGSF3,RELT,CSTB,GREM1,ADRA1A,CYR61,KRT80,LGI2,AMIGO2,KLHL14,STAC,FLT3,TRIM36,GDF7,EGR3,LBH,HTR7,RAC2,GAB2,SHISA3,PTH2R,ARID5A,FRY,TRIB1,PTGDR,STK38L,SYT…

## Sheet: LV_ruvs_sigdown
genes	logFC	logCPM	LR	PValue	FDR
UCP1	-3.20695	3.57005	20.6057	5.64265e-06	0.00946443
SDS	-2.19405	0.642807	20.2137	6.92555e-06	0.00996517
DIO2	-2.12262	1.18164	22.1829	2.47872e-06	0.00713327
CHI3L1	-2.12182	3.5303	16.8848	3.97175e-05	0.0408211
LOC105606441	-2.07999	1.47017	32.3319	1.29961e-08	9.35003e-05
CFB	-1.94673	3.88293	16.2053	5.68359e-05	0.0496265
ADIG	-1.8142	1.98393	20.5461	5.82108e-06	0.00946443
PLIN4	-1.5953	4.97472	18.0425	2.16034e-05	0.0259042
LOC101106374	-1.53439	1.9523	16.1463	5.86316e-05	0.0496265
LOC105606442	-1.48832	2.48149	21.5384	3.46821e-06	0.00831735
LOC101111692	-1.42709	0.699192	18.9165	1.36564e-05	0.0178638
FOXRED2	-1.27457	1.78766	20.514	5.91979e-06	0.00946443
TUBA8	-1.19907	3.08738	22.4693	2.13534e-06	0.00713327

## Sheet: LV_ruvs_sigup
genes	logFC	logCPM	LR	PValue	FDR
RXFP1	2.96444	4.28888	17.0334	3.67276e-05	0.0406518
MATN3	2.21076	0.207667	29.0775	6.95401e-08	0.000333538
LOC106990267	1.77993	0.429568	40.924	1.58267e-10	2.27731e-06
SHISA9	1.33023	1.91706	16.378	5.18845e-05	0.0496265

## Sheet: gProfiler_LV
source	term_name	term_id	adjusted_p_value	negative_log10_of_adjusted_p_value	term_size	query_size	intersection_size	effective_domain_size	intersections
GO:BP	brown fat cell differentiation	GO:0050873	0.00473546	2.32464	51	11	3	18123	UCP1,DIO2,ADIG
