# Supplementary material for: Decreased left heart flow in fetal lambs causes left heart hypoplasia and pro-fibrotic tissue remodeling
Source: Commun Biol. 2023 Jul 22;6:770. doi: 10.1038/s42003-023-05132-2 (PMC10363152; doi:10.1038/s42003-023-05132-2)
Supplement: Supplementary file 4 — Supplementary Data 2 [file 42003_2023_5132_MOESM4_ESM.xlsx]

## Sheet: CardioManifold_DEG
	waldStat	df	pvalue	padj
ADRB1	81.1102	3	0	0
ASTN2	263.541	4	0	0
COL1A1	135.12	9	0	0
COL1A2	110.169	8	0	0
ELN	258.663	6	0	0
EYA4	90.2543	5	0	0
GRIA1	113.411	6	0	0
HSPA1A	104.345	9	0	0
ITGB6	107.226	6	0	0
NR4A1	112.5	6	0	0
TMTC2	109.512	7	0	0
TPM2	123.455	6	0	0
MYL4	90.5337	8	3.33067e-16	7.5697e-14
FLNA	79.0093	5	1.33227e-15	2.89623e-13
SOX5	77.6809	6	1.07692e-14	2.15383e-12
PLCB1	65.6691	6	3.14915e-12	4.92054e-10
COL3A1	67.0957	7	5.69533e-12	8.62929e-10
MFGE8	51.5995	4	1.67278e-10	2.26052e-08
ADIPOQ	54.417	6	6.07809e-10	7.4123e-08
EBF2	52.9194	6	1.21799e-09	1.44999e-07
PDK4	53.474	7	2.98817e-09	3.39565e-07
MYOM2	48.3519	6	1.00494e-08	1.1166e-06
ANGPT1	48.0917	7	3.41655e-08	3.63463e-06
CNTN4	45.3623	6	3.96515e-08	4.13036e-06
CYR61	45.2027	6	4.26559e-08	4.35264e-06
PTTG1IP	45.4538	7	1.1164e-07	1.1164e-05
MB	50.2099	10	2.44199e-07	2.2611e-05
HEY2	41.0909	6	2.77869e-07	2.52608e-05
PLK2	35.5464	5	1.17038e-06	9.91846e-05
FHL2	38.9308	8	5.06289e-06	0.000395538
KCTD16	31.5251	5	7.37665e-06	0.000567435
PDE1A	33.1575	6	9.77907e-06	0.000740838
CYYR1	29.4457	5	1.89564e-05	0.00134038
FAT3	31.0183	6	2.51459e-05	0.00174624
FAM129A	31.5371	7	4.94776e-05	0.00329851
IQGAP2	32	8	9.31424e-05	0.00599663
FAM13A	25.7237	5	0.000100947	0.0063092
COL5A2	29.0776	7	0.000140047	0.00853947
ACTA1	28.7194	7	0.000162764	0.00968833
DCBLD2	19.4672	3	0.000218852	0.0124348
TCF7L2	26.0122	6	0.000221481	0.0124428
PCSK5	25.04	6	0.000335687	0.0182439
MANBA	20.1844	4	0.000459233	0.02469
PDE3B	23.9855	6	0.000525482	0.027657
EHD4	23.7909	6	0.000570572	0.0291108
BCKDHB	21.6277	5	0.000616159	0.030808
RASL11B	23.0236	6	0.0007886	0.0382816

## Sheet: Cardio_DEG_pathways
	query.number	significant	p.value	term.size	query.size	overlap.size	precision	recall	term.id	domain	subgraph.number	term.name	relative.depth	intersection
1	1	TRUE	0.00277	67	17	4	0.235	0.06	GO:0030168	BP	23	platelet activation	1	COL1A1,COL1A2,COL3A1,FLNA
2	1	TRUE	0.0451	21	39	3	0.077	0.143	GO:0033275	BP	2	actin-myosin filament sliding	1	ACTA1,MYL4,TPM2
3	1	TRUE	6.55e-05	326	39	10	0.256	0.031	GO:0097435	BP	7	supramolecular fiber organization	1	MYOM2,ELN,COL1A1,ACTA1,IQGAP2,COL1A2,COL3A1,FLNA,TPM2,COL5A2
4	1	TRUE	0.0156	28	19	3	0.158	0.107	GO:0070206	BP	22	protein trimerization	1	COL1A1,COL1A2,ADIPOQ
5	1	TRUE	0.00126	177	38	7	0.184	0.04	GO:0030198	BP	8	extracellular matrix organization	1	ELN,COL1A1,ITGB6,CYR61,COL1A2,COL3A1,COL5A2
6	1	TRUE	0.031	29	23	3	0.13	0.103	GO:0034394	BP	9	protein localization to cell surface	1	ASTN2,ANGPT1,FLNA
7	1	TRUE	4.55e-05	1271	30	15	0.5	0.012	GO:0009653	BP	24	anatomical structure morphogenesis	1	MYOM2,ELN,COL1A1,EYA4,FHL2,HEY2,MFGE8,CYR61,CNTN4,ASTN2,ANGPT1,COL1A2,COL3A1,ADIPOQ,FLNA
8	1	TRUE	0.0333	125	17	4	0.235	0.032	GO:0071560	BP	21	cellular response to transforming growth factor beta stimulus	1	COL1A1,SOX5,COL1A2,COL3A1
9	1	TRUE	0.00575	37	38	4	0.105	0.108	GO:0071230	BP	5	cellular response to amino acid stimulus	1	COL1A1,COL1A2,COL3A1,COL5A2
10	1	TRUE	0.0032	180	25	6	0.24	0.033	GO:0031589	BP	1	cell-substrate adhesion	1	COL1A1,ITGB6,CYR61,ANGPT1,COL3A1,FLNA
11	1	TRUE	0.0153	26	20	3	0.15	0.115	GO:0050873	BP	17	brown fat cell differentiation	1	ADRB1,ADIPOQ,EBF2
12	1	TRUE	4.41e-05	744	28	12	0.429	0.016	GO:0003008	BP	15	system process	1	MYOM2,ADRB1,ELN,COL1A1,EYA4,HEY2,ANGPT1,COL1A2,ADIPOQ,FLNA,MYL4,TPM2
13	1	TRUE	0.0276	948	25	10	0.4	0.011	GO:0006928	BP	13	movement of cell or subcellular component	1	COL1A1,CYR61,CNTN4,ANGPT1,COL1A2,COL3A1,ADIPOQ,FLNA,MYL4,TPM2
14	1	TRUE	0.00948	156	38	6	0.158	0.038	GO:0005788	CC	18	endoplasmic reticulum lumen	1	COL1A1,MFGE8,CYR61,COL1A2,COL3A1,COL5A2
15	1	TRUE	0.000831	55	38	5	0.132	0.091	GO:0005581	CC	10	collagen trimer	1	COL1A1,COL1A2,COL3A1,ADIPOQ,COL5A2
16	1	TRUE	1.02e-05	451	39	12	0.308	0.027	GO:0099512	CC	20	supramolecular fiber	1	MYOM2,ELN,COL1A1,FHL2,ACTA1,IQGAP2,COL1A2,COL3A1,FLNA,MYL4,TPM2,COL5A2
17	1	TRUE	3.61e-05	30	38	5	0.132	0.167	GO:0044420	CC	14	extracellular matrix component	1	ELN,COL1A1,COL1A2,COL3A1,COL5A2
18	1	TRUE	0.0226	50	39	4	0.103	0.08	GO:0005884	CC	19	actin filament	1	ACTA1,IQGAP2,FLNA,TPM2
19	1	TRUE	0.00892	96	36	5	0.139	0.052	GO:0051015	MF	4	actin filament binding	1	MYOM2,IQGAP2,FLNA,MYL4,TPM2
20	1	TRUE	0.0226	71	25	4	0.16	0.056	GO:0019838	MF	3	growth factor binding	1	COL1A1,CYR61,COL1A2,COL3A1
21	1	TRUE	0.0211	51	38	4	0.105	0.078	GO:0046332	MF	11	SMAD binding	1	COL1A2,COL3A1,FLNA,COL5A2
22	1	TRUE	7.57e-05	70	18	5	0.278	0.071	GO:0005201	MF	12	extracellular matrix structural constituent	1	ELN,COL1A1,MFGE8,COL1A2,COL3A1
23	1	TRUE	0.0226	71	25	4	0.16	0.056	GO:0005178	MF	16	integrin binding	1	ITGB6,MFGE8,CYR61,COL3A1

## Sheet: Cardio_associated_pathways
	query.number	significant	p.value	term.size	query.size	overlap.size	precision	recall	term.id	domain	subgraph.number	term.name	relative.depth	intersection
1	1	TRUE	3.77e-25	63	358	29	0.081	0.46	GO:0006614	BP	20	SRP-dependent cotranslational protein targeting to membrane	1	RPS20,RPL18,RPL6,RPS19,SEC61B,RPL28,RPS12,RPL24,RPS15,RPL22,RPS6,RPS2,RPS11,RPL13A,RPS8,RPS27A,RPL32,RPS3,FAU,RPL30,RPL29,RPS9,RPS7,RPL4,RPL15,RPS27,RPS23,RPS4X,RPS18
2	1	TRUE	0.00435	95	199	11	0.055	0.116	GO:0033002	BP	69	muscle cell proliferation	1	MNAT1,JAK2,FOXP1,IGFBP5,HEY2,MEIS1,CAMK2D,ANGPT1,ADIPOQ,ARID2,MAP3K5
3	1	TRUE	0.0449	256	142	14	0.099	0.055	GO:0016049	BP	45	cell growth	1	IFRD1,EPB41L3,CRYAB,FOXP1,EPB41L5,IGFBP5,ADRA1A,H3F3B,ARHGEF11,GATA4,CAMK2D,H3F3A,BMPR2,DDX3X
4	1	TRUE	1.04e-19	120	349	32	0.092	0.267	GO:0006413	BP	18	translational initiation	1	RPS20,RPL18,RPL6,RPS19,RPL28,RPS12,RPL24,RPS15,RPL22,AGO3,RPS6,RPS2,RPS11,RPL13A,RPS8,RPS27A,RPL32,RPS3,FAU,RPL30,RPL29,RPS9,RPS7,EIF1,RPL4,RPL15,RPS27,EIF3K,RPS23,RPS4X,DDX3X,RPS18
5	1	TRUE	6.16e-22	80	349	29	0.083	0.362	GO:0000184	BP	48	nuclear-transcribed mRNA catabolic process, nonsense-mediated decay	1	RPS20,RPL18,RPL6,RPS19,RPL28,RPS12,RPL24,RPS15,RPL22,RPS6,RPS2,RPS11,RPL13A,RPS8,RPS27A,RPL32,RPS3,FAU,NBAS,RPL30,RPL29,RPS9,RPS7,RPL4,RPL15,RPS27,RPS23,RPS4X,RPS18
6	1	TRUE	0.0169	45	315	8	0.025	0.178	GO:1901379	BP	41	regulation of potassium ion transmembrane transport	1	NEDD4L,KCNQ1,CASQ2,AKAP9,ATP1B1,ANK3,RNF207,FLNA
7	1	TRUE	0.0183	864	177	34	0.192	0.039	GO:0045595	BP	62	regulation of cell differentiation	1	IFRD1,CDON,CLASP1,JAK2,CDK5RAP1,KDM4C,COL1A1,FOXP1,EPB41L5,IGFBP5,AGO3,MACF1,CASZ1,ANKRD17,H3F3B,HEY2,GATA4,LMO4,CNTN4,DOCK1,FGF18,BRAF,H3F3A,ADAMTS9,HOOK3,COL3A1,KLF13,KNDC1,MALT1,CALR,ADIPOQ,FLNA,MAP3K5,BMPR2
8	1	TRUE	2.8e-06	45	47	7	0.149	0.156	GO:0086001	BP	57	cardiac muscle cell action potential	1	AKAP9,ATP1B1,CAMK2D,CACNA1C,ANK3,ATP1A1,ATP2A2
9	1	TRUE	0.04	102	83	7	0.084	0.069	GO:0007266	BP	47	Rho protein signal transduction	1	ADRA1A,ARHGEF9,ARHGEF11,ARHGEF3,COL1A2,DLC1,COL3A1
10	1	TRUE	0.0394	327	231	21	0.091	0.064	GO:0040008	BP	26	regulation of growth	1	IFRD1,NEDD4L,EPB41L3,AES,CRYAB,MYL2,FOXP1,IGFBP5,EPC1,MORF4L2,MACF1,H3F3B,ARHGEF11,HEY2,MEIS1,CAMK2D,H3F3A,NDEL1,BMPR2,MBD5,DDX3X
11	1	TRUE	0.0328	500	19	7	0.368	0.014	GO:0043436	BP	22	oxoacid metabolic process	1	ACO2,ACSS2,ACSL1,ANGPT1,AMDHD2,ADIPOQ,ACACA
12	1	TRUE	3.92e-07	18	49	6	0.122	0.333	GO:0010644	BP	15	cell communication by electrical coupling	1	CASQ2,ATP1B1,CAMK2D,CACNA1C,ANK3,ATP1A1
13	1	TRUE	7.28e-07	66	315	14	0.044	0.212	GO:0070252	BP	29	actin-mediated cell contraction	1	NEDD4L,KCNQ1,MYL6,MYL2,EPB41L5,AKAP9,GATA4,CAMK2D,CACNA1C,RNF207,ATP1A1,ATP2A2,FLNA,MYL4
14	1	TRUE	1.59e-09	55	230	15	0.065	0.273	GO:0006119	BP	33	oxidative phosphorylation	1	NDUFB2,NDUFB7,NDUFB3,NDUFA1,NDUFA2,NDUFB5,NDUFB10,NDUFB9,NDUFS2,ATP5L,NDUFS5,COX5A,NDUFA12,ATP5O,CHCHD10
15	1	TRUE	0.0022	17	49	4	0.082	0.235	GO:0070296	BP	68	sarcoplasmic reticulum calcium ion transport	1	CASQ2,CAMK2D,CACNA1C,ATP2A2
16	1	TRUE	1.07e-05	336	207	26	0.126	0.077	GO:0061061	BP	25	muscle structure development	1	IFRD1,LUC7L,CDON,FKBP1A,MYL6,JPH1,CRYAB,MYL2,FOXP1,IGFBP5,CASQ2,EPC1,ADRA1A,MORF4L2,ANKRD17,HEY2,GATA4,MYLK3,MEIS1,CAMK2D,EEF2,COL3A1,ATP2A2,CALR,MKL2,MAP3K5
17	1	TRUE	1.02e-07	46	49	8	0.163	0.174	GO:0055117	BP	43	regulation of cardiac muscle contraction	1	CASQ2,ADRA1A,AKAP9,ATP1B1,CAMK2D,CACNA1C,ATP1A1,ATP2A2
18	1	TRUE	0.048	156	148	11	0.074	0.071	GO:0051235	BP	38	maintenance of location	1	EPB41L3,FKBP1A,JPH1,CASQ2,AKAP9,CAMK2D,CACNA1C,ANK3,FTH1,CALR,FLNA
19	1	TRUE	8.77e-08	393	215	32	0.149	0.081	GO:0030029	BP	13	actin filament-based process	1	KCNQ1,NCKAP1,CLASP1,EPB41L3,MYL6,JAK2,DNAJB6,MYL2,CAP2,FOXP1,EPB41L5,CASQ2,AKAP9,ARHGEF11,GATA4,FCHSD2,MYLK3,CAMK2D,IQGAP2,ARHGAP26,DIAPH2,CACNA1C,BRAF,ATP1A1,DLC1,JAM3,MOBP,ATP2A2,CALR,MYO18A,FLNA,MYL4
20	1	TRUE	0.0368	157	12	4	0.333	0.025	GO:0006631	BP	14	fatty acid metabolic process	1	ACSS2,ACSL1,ADIPOQ,ACACA
21	1	TRUE	0.00927	32	12	3	0.25	0.094	GO:0070542	BP	8	response to fatty acid	1	ACSL1,ADIPOQ,ACACA
22	1	TRUE	6.19e-10	525	344	47	0.137	0.09	GO:0034622	BP	50	cellular protein-containing complex assembly	1	LUC7L,MNAT1,NCKAP1,CLASP1,FKBP1A,RPL6,NDUFB2,JAK2,NDUFB7,RPS19,CRYAB,RPL24,RPS15,CASQ2,NDUFB3,NDUFA1,AGO3,AKAP9,NDUFA2,H3F3B,HEY2,NDUFB5,FCHSD2,NDUFB10,RPL13A,RPS27A,CENPC,IQGAP2,NDUFB9,RPS3,ANGPT1,KAT6B,NDUFS2,H3F3A,CADPS,NDEL1,GPX4,NDUFS5,DMXL1,NDUFA11,RPS27,EIF3K,CALR,NDUFA12,RPS27L,RPS23,DDX3X
23	1	TRUE	0.00202	25	8	3	0.375	0.12	GO:0035384	BP	10	thioester biosynthetic process	1	ACSS2,ACSL1,ACACA
24	1	TRUE	0.00223	282	49	10	0.204	0.035	GO:0055065	BP	34	metal ion homeostasis	1	CASQ2,ADRA1A,ABCB7,ATP1B1,CAMK2D,CACNA1C,ANK3,ATP1A1,ATP2A2,CALR
25	1	TRUE	1.48e-05	84	49	8	0.163	0.095	GO:0035637	BP	44	multicellular organismal signaling	1	CASQ2,AKAP9,ATP1B1,CAMK2D,CACNA1C,ANK3,ATP1A1,ATP2A2
26	1	TRUE	0.0234	171	83	9	0.108	0.053	GO:0051056	BP	67	regulation of small GTPase mediated signal transduction	1	CDON,ADRA1A,ARHGEF9,ARHGEF11,CAMK2D,ARHGAP26,ARHGEF3,DLC1,COL3A1
27	1	TRUE	0.00035	28	315	8	0.025	0.286	GO:0086009	BP	7	membrane repolarization	1	NEDD4L,KCNQ1,CASQ2,AKAP9,ATP1B1,RNF207,ATP1A1,FLNA
28	1	TRUE	0.000358	381	171	23	0.135	0.06	GO:0030334	BP	46	regulation of cell migration	1	CLASP1,JAK2,COL1A1,FOXP1,EPB41L5,IGFBP5,MACF1,ABHD2,LMO4,CAMK2D,DOCK1,ANGPT1,FGF18,BRAF,ADAMTS9,DLC1,JAM3,COL3A1,CALR,ADIPOQ,ARID2,FLNA,BMPR2
29	1	TRUE	0.00463	335	215	22	0.102	0.066	GO:0030036	BP	70	actin cytoskeleton organization	1	NCKAP1,CLASP1,EPB41L3,JAK2,DNAJB6,MYL2,CAP2,FOXP1,EPB41L5,CASQ2,ARHGEF11,FCHSD2,MYLK3,IQGAP2,ARHGAP26,DIAPH2,BRAF,DLC1,JAM3,CALR,MYO18A,FLNA
30	1	TRUE	0.00404	39	232	8	0.034	0.205	GO:0055013	BP	1	cardiac muscle cell development	1	MYL2,FOXP1,ADRA1A,HEY2,GATA4,MYLK3,CAMK2D,NEXN
31	1	TRUE	0.00541	180	171	14	0.082	0.078	GO:0031589	BP	59	cell-substrate adhesion	1	CLASP1,JAK2,COL1A1,EPB41L5,MACF1,DOCK1,ANGPT1,BRAF,ADAMTS9,DLC1,JAM3,COL3A1,CALR,FLNA
32	1	TRUE	0.000747	326	145	19	0.131	0.058	GO:0097435	BP	71	supramolecular fiber organization	1	CLASP1,FKBP1A,JAK2,DNAJB6,COL1A1,CRYAB,CAP2,FOXP1,CASQ2,AKAP9,FCHSD2,IQGAP2,DIAPH2,BRAF,COL1A2,DLC1,HOOK3,COL3A1,FLNA
33	1	TRUE	0.00263	71	151	9	0.06	0.127	GO:0014074	BP	72	response to purine-containing compound	1	KCNQ1,FKBP1A,COL1A1,IGFBP5,CASQ2,DUSP1,AKAP9,BRAF,ADIPOQ
34	1	TRUE	0.00297	77	47	6	0.128	0.078	GO:0042383	CC	12	sarcolemma	1	ADRA1A,ATP1B1,CAMK2D,CACNA1C,ANK3,ATP1A1
35	1	TRUE	0.0409	16	108	4	0.037	0.25	GO:0090543	CC	23	Flemming body	1	BIRC6,EXOC4,EXOC6,CENPC
36	1	TRUE	8.95e-05	15	71	5	0.07	0.333	GO:0098644	CC	63	complex of collagen trimers	1	COL1A1,COL1A2,COL3A1,COL4A1,COL4A5
37	1	TRUE	0.0367	2255	449	122	0.272	0.054	GO:0044428	CC	24	nuclear part	1	LUC7L,RPS20,MNAT1,SAMD4A,VEZT,CNTLN,NEDD4L,THRAP3,USP13,ATP11B,RPL18,YBX1,NFYC,TMEM38A,KLHL20,RUNX1T1,THOC1,TBX5,TNRC6A,JAK2,XIAP,JPH1,RPS19,DNAJB6,KDM4C,NFKB1,ELF2,CRYAB,DUSP16,ASCC3,RPS12,SENP6,SPARC,FOXP1,RPS15,SCP2,EPC1,ADRA1A,RPAP2,MORF4L2,AGO3,MTUS1,TRPM4,CASZ1,ACSS2,ANKRD17,H3F3B,XPO4,ZCCHC11,DMTF1,HEY2,LMO7,NDUFB5,GATA4,WDR33,RPS6,TACC2,ETNK1,SCAF11,CERS5,RPS2,ESCO1,RPS11,RPL13A,RERE,RPS8…
38	1	TRUE	2.7e-24	75	349	30	0.086	0.4	GO:0022626	CC	65	cytosolic ribosome	1	RPS20,RPL18,RPL6,RPS19,RPL28,RPS12,RPL24,RPS15,RPL22,RPS6,RPS2,RPS11,RPL13A,RPS8,RPS27A,RPL32,RPS3,FAU,RPL30,RPL29,RPS9,RPS7,RPL4,RPL15,RPS27,RPS27L,RPS23,RPS4X,DDX3X,RPS18
39	1	TRUE	8.81e-11	55	230	16	0.07	0.291	GO:0098800	CC	73	inner mitochondrial membrane protein complex	1	NDUFB2,NDUFB7,NDUFB3,NDUFA1,NDUFA2,NDUFB5,NDUFB10,NDUFB9,NDUFS2,ATP5L,NDUFS5,MINOS1,NDUFA11,COX5A,NDUFA12,ATP5O
40	1	TRUE	5.42e-07	232	349	27	0.077	0.116	GO:0005925	CC	40	focal adhesion	1	NCKAP1,RPL18,CLASP1,RPL6,JAK2,RPS19,EPB41L5,RPS15,RPL22,LMO7,RPS2,RPS11,RPL13A,RPS8,LPP,ARHGAP26,RPS3,RPL30,NEXN,DLC1,RPS9,RPS7,RPL4,CALR,FLNA,RPS4X,RPS18
41	1	TRUE	2.96e-10	34	356	14	0.039	0.412	GO:0098803	CC	37	respiratory chain complex	1	NDUFB2,NDUFB7,NDUFB3,NDUFA1,NDUFA2,NDUFB5,NDUFB10,SDHC,NDUFB9,NDUFS2,NDUFS5,NDUFA11,COX5A,NDUFA12
42	1	TRUE	0.00136	35	49	5	0.102	0.143	GO:0016529	CC	42	sarcoplasmic reticulum	1	CASQ2,CAMK2D,ANK3,ATP2A2,CALR
43	1	TRUE	1.75e-05	75	37	7	0.189	0.093	GO:0043492	MF	16	ATPase activity, coupled to movement of substances	1	ATP11B,ABCB7,ATP1B1,ATP1A1,ATP5L,ATP2A2,ATP5O
44	1	TRUE	0.0146	19	70	4	0.057	0.211	GO:0030020	MF	61	extracellular matrix structural constituent conferring tensile strength	1	COL1A1,COL1A2,COL3A1,COL4A1
45	1	TRUE	0.000253	66	37	6	0.162	0.091	GO:0042626	MF	17	ATPase activity, coupled to transmembrane movement of substances	1	ABCB7,ATP1B1,ATP1A1,ATP5L,ATP2A2,ATP5O
46	1	TRUE	0.0114	477	233	28	0.12	0.059	GO:0008092	MF	21	cytoskeletal protein binding	1	CLASP1,KLHL20,EPB41L3,KATNAL1,NFKB1,CRYAB,MYL2,CAP2,EPB41L5,MACF1,LMO7,CAMK2D,IQGAP2,DIAPH2,CACNA1C,ANK3,DYNC1I1,NEXN,ATP1A1,NDEL1,MAPRE2,EEF2,HOOK3,MOBP,MKL2,MYO18A,FLNA,MYL4
47	1	TRUE	0.000294	35	37	5	0.135	0.143	GO:0042625	MF	51	ATPase coupled ion transmembrane transporter activity	1	ATP1B1,ATP1A1,ATP5L,ATP2A2,ATP5O
48	1	TRUE	5.54e-18	106	349	29	0.083	0.274	GO:0003735	MF	5	structural constituent of ribosome	1	RPS20,RPL18,RPL6,RPS19,RPL28,RPS12,RPL24,RPS15,RPL22,RPS6,RPS2,RPS11,RPL13A,RPS8,RPS27A,RPL32,RPS3,FAU,RPL30,RPL29,RPS9,RPS7,RPL4,RPL15,RPS27,RPS27L,RPS23,RPS4X,RPS18
49	1	TRUE	0.000557	850	449	63	0.14	0.074	GO:0003723	MF	49	RNA binding	1	LUC7L,RPS20,SAMD4A,YTHDC2,THRAP3,RPL18,YBX1,FNDC3B,TNRC6C,THOC1,RPL6,TNRC6A,TNRC6B,RPS19,SEC61B,RPL28,ASCC3,RPS12,RPL24,EEF1B2,RPS15,RPL22,AGO3,MACF1,ANKRD17,ZCCHC11,WDR33,RPS6,HADHB,SCAF11,RPS2,RPS11,RPL13A,SERBP1,RPS8,RPS27A,RPL32,ZCCHC7,RPS3,FAU,RPGR,RPL30,SYNJ1,RPL29,STRBP,EEF2,HNRNPA3,RPS9,RPS7,EIF1,RPL4,RPL15,RPS27,EIF3K,CALR,RPS27L,RPS23,MYO18A,FLNA,RPS4X,DZIP3,DDX3X,RPS18
50	1	TRUE	0.0244	125	27	5	0.185	0.04	GO:0005088	MF	64	Ras guanyl-nucleotide exchange factor activity	1	AKAP9,ARHGEF9,ARHGEF11,ANGPT1,ARHGEF3
51	1	TRUE	4.31e-09	25	230	11	0.048	0.44	GO:0050136	MF	19	NADH dehydrogenase (quinone) activity	1	NDUFB2,NDUFB7,NDUFB3,NDUFA1,NDUFA2,NDUFB5,NDUFB10,NDUFB9,NDUFS2,NDUFS5,NDUFA12

## Sheet: FibroblastManifold_DEG
	waldStat	df	pvalue	padj
FMOD	95.5935	4	0	0
JUNB	88.5703	4	0	0
MATN4	93.9333	4	0	0
UNC5D	87.6271	4	0	0
BGN	78.4596	4	3.33067e-16	1.66533e-13
ELN	72.3959	4	7.10543e-15	2.96059e-12
SERTAD4	62.6812	4	7.91922e-13	2.82829e-10
STK32A	49.9616	4	3.67818e-10	1.08182e-07
MAP2	44.6933	4	4.60471e-09	1.21177e-06
SGCD	40.6871	4	3.12016e-08	7.09128e-06
ADAMTS17	31.7364	2	1.28392e-07	2.67483e-05
SGCZ	37.2383	4	1.60877e-07	3.14168e-05
RPL21	30.4489	2	2.44399e-07	4.52591e-05
ABCA1	34.7848	4	5.14294e-07	9.18383e-05
OSMR	34.0574	4	7.25266e-07	0.000125046
AEBP1	33.6636	4	8.73453e-07	0.000140879
KERA	32.4567	4	1.54299e-06	0.00022691
IFI16	32.2086	4	1.73419e-06	0.000245096
ITGA7	26.4673	2	1.78935e-06	0.000245096
ADGRL3	30.2664	4	4.31979e-06	0.000539973
COL12A1	29.6454	4	5.77906e-06	0.000704764
HSPA1A	29.4936	4	6.20507e-06	0.000721519
LIMCH1	29.5262	4	6.11084e-06	0.000721519
CD55	23.9056	2	6.44129e-06	0.000731965
RGS6	27.6381	4	1.47665e-05	0.0015709
RASGEF1B	25.2039	4	4.57758e-05	0.00448783
ICAM1	24.5074	4	6.31863e-05	0.00574421
KHDRBS2	24.1593	4	7.42111e-05	0.00662599
KIAA1211	23.0939	4	0.000121272	0.0104545
NQO2	17.8373	2	0.000133869	0.0113448
NOV	22.2697	4	0.000177101	0.0147585
HEY2	21.6753	4	0.000232558	0.0187547
FHL2	21.3062	4	0.000275328	0.02151
NCAM1	21.3104	4	0.000274809	0.02151
CYR61	20.8472	4	0.00033954	0.0257228
IQGAP2	20.6801	4	0.000366429	0.0273454
C7H15ORF43	19.8418	4	0.000536617	0.0383298
CNTN3	15.0957	2	0.000527249	0.0383298
NRXN1	19.8692	4	0.000529987	0.0383298
DDX21	14.912	2	0.000577963	0.0407016
GPC5	19.5507	4	0.000612416	0.0425289

## Sheet: Fibroblast_DEG_pathways
	query.number	significant	p.value	term.size	query.size	overlap.size	precision	recall	term.id	domain	subgraph.number	term.name	relative.depth	intersection
1	1	TRUE	0.00979	30	17	3	0.176	0.1	GO:0044273	BP	6	sulfur compound catabolic process	1	FMOD,KERA,BGN
2	1	TRUE	0.0115	17	35	3	0.086	0.176	GO:0060674	BP	1	placenta blood vessel development	1	HEY2,CYR61,JUNB
3	1	TRUE	0.0484	27	35	3	0.086	0.111	GO:0003179	BP	4	heart valve morphogenesis	1	ELN,HEY2,CYR61
4	1	TRUE	0.0236	40	17	3	0.176	0.075	GO:0006027	BP	2	glycosaminoglycan catabolic process	1	FMOD,KERA,BGN
5	1	TRUE	0.000532	195	35	7	0.2	0.036	GO:0043062	BP	9	extracellular structure organization	1	ELN,COL12A1,FMOD,ITGA7,CYR61,ABCA1,BGN
6	1	TRUE	0.0333	346	36	7	0.194	0.02	GO:0009986	CC	7	cell surface	1	ITGA7,IQGAP2,NCAM1,UNC5D,ABCA1,BGN,CD55
7	1	TRUE	0.0186	37	17	3	0.176	0.081	GO:0005796	CC	8	Golgi lumen	1	FMOD,KERA,BGN
8	1	TRUE	0.000798	207	35	7	0.2	0.034	GO:0031012	CC	10	extracellular matrix	1	ELN,COL12A1,FMOD,KERA,CYR61,NCAM1,BGN
9	1	TRUE	0.0484	27	35	3	0.086	0.111	GO:0050840	MF	3	extracellular matrix binding	1	ELN,CYR61,BGN
10	1	TRUE	0.00606	70	6	3	0.5	0.043	GO:0005201	MF	5	extracellular matrix structural constituent	1	ELN,FMOD,BGN

## Sheet: Fibroblast_associated pathways
	query.number	significant	p.value	term.size	query.size	overlap.size	precision	recall	term.id	domain	subgraph.number	term.name	relative.depth	intersection
1	1	TRUE	2.03e-05	38	672	14	0.021	0.368	GO:0042773	BP	36	ATP synthesis coupled electron transport	1	NDUFB2,NDUFB7,NDUFS7,NDUFA2,NDUFB10,NDUFB9,NDUFC2,NDUFS2,NDUFB8,NDUFS5,UQCRH,COX5A,NDUFA12,NDUFA6
2	1	TRUE	0.000186	242	452	29	0.064	0.12	GO:0002275	BP	9	myeloid cell activation involved in immune response	1	TIMP2,GSTP1,FTL,HSP90AB1,CST3,DNAJC3,MAN2B1,TNFAIP6,IL33,SDCBP,SRP14,GSN,NDUFC2,CCT8,EEF1A1,CSTB,S100A11,CTSB,EEF2,FTH1,ANXA2,LAMP1,S100A13,TUBB,CD55,IGF2R,DYNC1H1,TXNDC5,DDOST
3	1	TRUE	0.00426	65	408	12	0.029	0.185	GO:1903844	BP	15	regulation of cellular response to transforming growth factor beta stimulus	1	HSPA5,DKK3,LTBP4,HSP90AB1,CDKN1C,SDCBP,RPS27A,UBC,ADAM17,UBB,HTRA3,UBA52
4	1	TRUE	1.51e-42	120	333	50	0.15	0.417	GO:0006413	BP	8	translational initiation	1	RPS20,EIF4B,RPL18,RPL31,RPS5,RPL6,RPLP0,DNAJC3,RPS19,RPL28,RPL19,RPS13,RPS12,RPL24,RPS15,RPL22,RPL21,RPL36,EIF3G,RPL35,RPS6,RPS2,RPS11,RPL13A,RPL11,RPS8,RPS27A,RPL32,RPL7A,RPS3,FAU,RPL30,EIF4A1,RPL29,RPL9,RPS9,RPS7,RPL38,EIF1,RPL4,RPL15,EIF3F,RPS27,EIF3K,RPS23,RPS4X,RPS29,UBA52,RPS18,RPL36A
5	1	TRUE	4.3e-47	80	262	43	0.164	0.537	GO:0000184	BP	44	nuclear-transcribed mRNA catabolic process, nonsense-mediated decay	1	RPS20,RPL18,RPL31,RPS5,RPL6,RPLP0,RPS19,RPL28,RPL19,RPS13,RPS12,RPL24,RPS15,RPL22,RPL21,RPL36,RPL35,RPS6,RPS2,RPS11,RPL13A,RPL11,RPS8,RPS27A,RPL32,RPL7A,RPS3,FAU,RPL30,RPL29,RPL9,RPS9,RPS7,RPL38,RPL4,RPL15,RPS27,RPS23,RPS4X,RPS29,UBA52,RPS18,RPL36A
6	1	TRUE	3.53e-58	68	276	47	0.17	0.691	GO:0045047	BP	59	protein targeting to ER	1	RPS20,RPL18,RPL31,RPS5,RPL6,RPLP0,RPS19,SEC61B,RPL28,RPL19,RPS13,RPS12,RPL24,SPCS1,RPS15,RPL22,RPL21,SPCS3,RPL36,RPL35,RPS6,SRP14,RPS2,RPS11,RPL13A,RPL11,RPS8,RPS27A,RPL32,RPL7A,RPS3,FAU,RPL30,RPL29,RPL9,RPS9,RPS7,RPL38,RPL4,RPL15,RPS27,RPS23,RPS4X,RPS29,UBA52,RPS18,RPL36A
7	1	TRUE	3.08e-10	525	672	75	0.112	0.143	GO:0034622	BP	34	cellular protein-containing complex assembly	1	EIF4B,MAP2,SAR1A,RPS5,CTTN,RPL6,NDUFB2,HSP90AB1,NDUFB7,SNU13,DMXL2,RPS19,LUC7L3,DDX6,SENP6,USP4,RPL24,EIF4G1,RPS15,NDUFS7,STMN1,TCP1,CLTA,SNRPD2,TMOD2,ARPC1B,CHMP2A,NDUFA2,H3F3B,AVIL,HEY2,ACTR2,TMOD3,NDUFB10,RPL13A,RPL11,RPS27A,SNRPG,SLIT2,NDUFB9,GSN,RPS3,CDC42EP2,UBC,NDUFC2,MX1,NDUFS2,H3F3A,ARPC2,VDAC2,NDUFB8,CCT2,SNRPD1,GOLGA2,GPX4,DDB1,NDUFS5,LDLRAD4,UBB,TMED10,RPL38,TOMM20,NDUFA11,RPS27,EIF3K…
8	1	TRUE	0.0141	972	195	35	0.179	0.036	GO:0009605	BP	63	response to external stimulus	1	TSPAN6,DCN,FGF10,SEMA3C,GSTP1,CST3,ACP5,RPS19,CCND1,RPL24,NENF,ROMO1,DAD1,DCLK1,LDHA,ANXA1,EPHA7,AGT,CTSV,IL33,CMTM3,SOD1,GSN,FAU,RPL30,UNC5D,MX1,CXCL10,CFL1,BANF1,CALR,ALDH1A3,CSF1,ISG15,CALM1
9	1	TRUE	0.00107	144	661	25	0.038	0.174	GO:0019058	BP	65	viral life cycle	1	HSP90AB1,LGALS1,CHMP4B,SLC1A5,KPNB1,DDX6,SNX3,CHMP2A,SCARB2,RPS27A,GSN,HMGA2,UBC,MX1,ITGA5,NFIA,CTSB,DDB1,UBB,BANF1,LAMP1,ISG15,CD55,ADARB1,UBA52
10	1	TRUE	0.00155	112	247	13	0.053	0.116	GO:0006364	BP	46	rRNA processing	1	SNU13,RPS19,RPS15,RPL35,RPS6,RPS2,RPL11,RPS8,RPL7A,RPS9,RPS7,TRMT112,RPS27
11	1	TRUE	0.0458	891	205	33	0.161	0.037	GO:0009888	BP	39	tissue development	1	DCN,VIM,EPHA3,FGF10,SEMA3C,CST3,TIMP1,EDF1,CCND1,EFEMP1,FN1,SDC1,CAPNS1,EMP1,ANXA1,EPHA7,AGT,CTSV,SOD1,RSPO2,GSN,SERPINH1,TAGLN2,CLEC3B,CXCL10,RPS7,CFL1,RPL38,CALR,ALDH1A3,CSF1,ISG15,HSBP1
12	1	TRUE	0.00321	309	680	40	0.059	0.129	GO:0043065	BP	66	positive regulation of apoptotic process	1	B4GALT1,AES,ZBTB16,GAPDH,DUSP1,YWHAH,ARHGEF9,SORT1,YWHAQ,LDHA,ANXA1,EPHA7,AGT,MYC,RPS6,SOD1,ADAMTSL4,RPS27A,SLIT2,IGFBP3,GSN,RPS3,HMGA2,UBC,TIAM1,STK17A,DLC1,YWHAZ,YWHAB,UBB,RPS7,CD248,ALDH1A3,RPS27L,BCAP31,NDUFA13,IGF2R,ITGA1,FIS1,UBA52
13	1	TRUE	5.19e-05	1933	308	91	0.295	0.047	GO:0042221	BP	21	response to chemical	1	CD9,DCN,VIM,TIMP2,EPHA3,HSPA5,FGF10,ENO1,SRI,SEMA3C,MAP2,SDF4,GSTP1,RPLP0,LTBP4,HSP90AB1,LGALS1,KDELR3,XBP1,CST3,TIMP1,ACP5,DNAJC3,RPS19,SEC61B,CCND1,GAPDH,CUTA,RPL24,EEF1B2,FN1,SDC1,NENF,ROMO1,YWHAH,TWSG1,DAD1,ARPC1B,LOXL2,LDHA,ANXA1,EPHA7,AGT,GLUL,CTSV,IL33,SDCBP,SRP14,CMTM3,RPS2,ARHGDIA,SOD1,RPL13A,RPS27A,RPL32,GSN,SERPINH1,RPS3,CDC42EP2,ADGRL3,UBC,ADAM17,ADAMTS3,EEF1A1,UNC5D,MX1,CALM3,CLEC3B,…
14	1	TRUE	0.00176	1033	661	96	0.145	0.093	GO:0051704	BP	50	multi-organism process	1	TSPAN6,CD9,SCMH1,DCN,VIM,ABCC9,FGF10,ENO1,DYNC1I2,GSTP1,B4GALT1,FKBP5,HSP90AB1,LGALS1,SNU13,XBP1,CHMP4B,CST3,TIMP1,ACP5,DNAJC3,SLC1A5,RPS19,HSPB1,KPNB1,ZBTB16,DDX6,GAPDH,SASH1,SNX3,IK,USP4,FOXP1,EIF4G1,FN1,STMN1,TCP1,SEPT7,TNFAIP6,ATXN1,ROMO1,CHMP2A,EIF3G,DLG4,DCLK1,DZIP1,AGT,SERPINE2,CTSV,IL33,SSB,SCARB2,MFGE8,SOD1,RPS27A,GSN,EIF4EBP2,FAU,HMGA2,UBC,ADAM17,CCT8,RPL30,EIF4A2,MX1,ZYX,CALM3,ITGA5,EI…
15	1	TRUE	1.96e-08	55	672	20	0.03	0.364	GO:0006119	BP	17	oxidative phosphorylation	1	NDUFB2,NDUFB7,NDUFS7,ATP5F1,NDUFA2,NDUFB10,NDUFB9,NDUFC2,ATP5J,NDUFS2,NDUFB8,ATP5L,ATP5H,NDUFS5,UQCRH,COX5A,NDUFA12,NDUFA6,ATP5J2,ATP5O
16	1	TRUE	0.0251	326	544	34	0.062	0.104	GO:0097435	BP	11	supramolecular fiber organization	1	VIM,MAP2,COL5A3,CTTN,HSP90AB1,CST3,DBN1,STMN1,DSTN,ID1,TMOD2,ARPC1B,LOXL2,AVIL,ACTR2,TMOD3,GSN,SERPINH1,RPS3,CDC42EP2,ADAMTS3,ZYX,ARPC2,DLC1,GOLGA2,TPM4,TNXB,CFL1,ANXA2,DYNC1H1,S100A10,TMSB4X,ARPC1A,MARCKS
17	1	TRUE	8.88e-05	788	308	49	0.159	0.062	GO:0006955	BP	2	immune response	1	TSPAN6,CD99,VIM,TIMP2,SEMA3C,GSTP1,FTL,HSP90AB1,LGALS1,XBP1,CST3,DNAJC3,MAN2B1,RPS19,GAPDH,ROMO1,ARPC1B,ANXA1,IL33,SDCBP,SRP14,CMTM3,RPL13A,RPS27A,GSN,RPS3,CDC42EP2,FAU,UBC,NDUFC2,ADAM17,RPL30,EEF1A1,MX1,CSTB,S100A11,EEF2,FTH1,CXCL10,UBB,CSF1,LAMP1,ISG15,S100A13,CD55,CALM1,UBA52,DDOST,TRIL
18	1	TRUE	0.00629	17	499	7	0.014	0.412	GO:0007007	BP	60	inner mitochondrial membrane organization	1	ATP5F1,ATP5J,ATP5L,ATP5H,NDUFA13,ATP5J2,ATP5O
19	1	TRUE	0.00296	142	614	23	0.037	0.162	GO:0090287	BP	42	regulation of cellular response to growth factor stimulus	1	DCN,HSPA5,DKK3,FGF10,LTBP4,HSP90AB1,TWSG1,CDKN1C,AGT,SDCBP,ACVRL1,RPS27A,SLIT2,UBC,ADAMTS12,ADAM17,ADAMTS3,ITGA5,LDLRAD4,UBB,HTRA3,FAM20C,UBA52
20	1	TRUE	0.0407	18	238	5	0.021	0.278	GO:0007431	BP	35	salivary gland development	1	FGF10,SEMA3C,XBP1,CST3,TWSG1
21	1	TRUE	0.0458	1222	680	105	0.154	0.086	GO:0051128	BP	40	regulation of cellular component organization	1	DCN,FHL1,EHD2,VIM,EPHA3,HSPA5,ENO1,MAP2,CTTN,LTBP4,LGALS1,CHMP4B,CST3,SRPX2,TMEM106B,EIF4G2,SNX3,SENP6,IK,SUB1,DBN1,FOXP1,EIF4G1,FN1,SDC1,STMN1,STAG1,SGIP1,DUSP1,TCP1,SEPT7,DSTN,ID1,YWHAH,TMOD2,ARPC1B,CHMP2A,TBC1D5,H3F3B,DLG4,YWHAQ,RERG,DZIP1,ANXA1,EPHA7,AVIL,HEY2,AGT,SERPINE2,CTSV,MYC,SDCBP,ACTR2,TMOD3,SCARB2,ACVRL1,MFGE8,ARHGDIA,IGFBP4,RPL13A,SLIT2,IGFBP3,GSN,RPS3,CDC42EP2,ADGRL3,ADAM17,HNRNPU,…
22	1	TRUE	2.03e-05	38	672	14	0.021	0.368	GO:0032981	BP	43	mitochondrial respiratory chain complex I assembly	1	NDUFB2,NDUFB7,NDUFS7,NDUFA2,NDUFB10,NDUFB9,NDUFC2,NDUFS2,NDUFB8,NDUFS5,NDUFA11,NDUFA12,NDUFA6,NDUFA13
23	1	TRUE	0.0443	18	241	5	0.021	0.278	GO:0019985	BP	62	translesion synthesis	1	RPS27A,UBC,UBB,ISG15,UBA52
24	1	TRUE	0.00296	834	680	82	0.121	0.098	GO:0010941	BP	55	regulation of cell death	1	HSPA5,LRP6,FGF10,ARHGAP10,ENO1,GSTP1,MECOM,CTTN,B4GALT1,ERP29,HSP90AB1,LGALS1,XBP1,CHMP4B,CST3,TIMP1,DNAJC3,AES,HSPB1,ZBTB16,GAPDH,FOXP1,EIF4G1,TXNDC12,DUSP1,TCP1,ID1,YWHAH,DAD1,CHMP2A,ARHGEF9,SORT1,YWHAQ,LDHA,ANXA1,EPHA7,HEY2,AGT,MYC,RPS6,ARHGDIA,SOD1,SERBP1,ADAMTSL4,RPS27A,SLIT2,IGFBP3,GSN,RPS3,HMGA2,UBC,ADAM17,TNIK,TIAM1,TSC22D3,ITGA5,LRPAP1,ANXA5,STK17A,CTSB,DLC1,YWHAZ,VDAC2,YWHAB,GPX4,DDB1,Z…
25	1	TRUE	0.0327	2886	247	91	0.368	0.032	GO:0009058	BP	57	biosynthetic process	1	E2F2,RPS20,DCN,VIM,RPL18,FGF10,RPL31,ENO1,RPS5,GSTP1,RPL6,RPLP0,HSP90AB1,XBP1,CST3,ACP5,RPS19,EDF1,RPL28,RPL19,CCND1,RPS13,RPS12,RPL24,EEF1B2,RPS15,EFEMP1,SDC1,RPL22,RPL21,TWSG1,DAD1,EIF3G,LDHA,TMEM258,ANXA1,AGT,GLUL,ITM2B,RPL35,IL33,RPS6,RPS2,SOD1,RPS11,RPL13A,RPL11,RPS8,RPS27A,SNRPG,RPL32,RPL7A,SERPINH1,RPS3,FAU,UBC,ADAMTS3,RPL30,EEF1A1,TSC22D3,RPL29,SDC3,S100A11,RPL22L1,RPL9,RPL36AL,ATP5H,CXCL…
26	1	TRUE	3.02e-22	232	516	55	0.107	0.237	GO:0005925	CC	47	focal adhesion	1	CD99,LASP1,CD9,TSPAN9,FHL1,VIM,HSPA5,RPL18,RPL31,RPS5,RPL6,RPLP0,RPS19,HSPB1,RPL19,RPS13,RPS15,RPL22,AHNAK,ARPC1B,ANXA1,SDCBP,ACTR2,SCARB2,RPS2,RPS11,RPL13A,RPS8,GSN,RPL7A,RPS3,ADAM17,RPL30,ZYX,ITGA5,ARPC2,RPL9,ANXA5,DLC1,YWHAZ,YWHAB,TPM4,RPS9,RPS7,BSG,GNB2,CFL1,RPL38,RPL4,CALR,IGF2R,RPS4X,RPS29,RPS18,MARCKS
27	1	TRUE	0.00294	55	659	14	0.021	0.255	GO:0030863	CC	16	cortical cytoskeleton	1	LASP1,CTTN,DBN1,DSTN,DLG4,GYPC,ACTR2,GSN,EEF1A1,CAPN2,DLC1,TPM4,MOBP,CFL1
28	1	TRUE	1.49e-52	75	262	45	0.172	0.6	GO:0022626	CC	31	cytosolic ribosome	1	RPS20,RPL18,RPL31,RPS5,RPL6,RPLP0,RPS19,RPL28,RPL19,RPS13,RPS12,RPL24,RPS15,RPL22,RPL21,RPL36,RPL35,RPS6,RPS2,RPS11,RPL13A,RPL11,RPS8,RPS27A,RPL32,RPL7A,RPS3,FAU,RPL30,RPL29,RPL22L1,RPL9,RPL36AL,RPS9,RPS7,RPL38,RPL4,RPL15,RPS27,RPS27L,RPS23,RPS4X,RPS29,RPS18,RPL36A
29	1	TRUE	0.00556	19	430	7	0.016	0.368	GO:0005689	CC	69	U12-type spliceosomal complex	1	YBX1,SF3B6,SNRPD2,LSM7,SNRPG,SNRPD1,SF3B5
30	1	TRUE	0.00756	63	528	13	0.025	0.206	GO:0005793	CC	64	endoplasmic reticulum-Golgi intermediate compartment	1	HSPA5,FN1,ERGIC3,SERPINH1,LRPAP1,TMED3,GOLGA2,LMAN2,TMED10,YIF1A,CALR,BCAP31,CD55
31	1	TRUE	2.1e-08	34	672	16	0.024	0.471	GO:0098803	CC	37	respiratory chain complex	1	NDUFB2,NDUFB7,NDUFS7,NDUFA2,NDUFB10,NDUFB9,NDUFC2,NDUFS2,NDUFB8,NDUFS5,UQCRH,NDUFA11,COX5A,NDUFA12,NDUFA6,NDUFA13
32	1	TRUE	0.00118	84	646	18	0.028	0.214	GO:0043209	CC	3	myelin sheath	1	HSPA5,ATP5F1,TCP1,CANX,GLUL,SOD1,GSN,UBC,CALM3,VDAC2,CCT2,ATP5H,MOBP,GNB2,MYO1D,COX5A,ANXA2,CALM1
33	1	TRUE	1.23e-12	55	672	24	0.036	0.436	GO:0098800	CC	1	inner mitochondrial membrane protein complex	1	NDUFB2,NDUFB7,NDUFS7,ATP5F1,NDUFA2,NDUFB10,NDUFB9,NDUFC2,ATP5J,NDUFS2,NDUFB8,ATP5L,ATP5H,NDUFS5,MINOS1,UQCRH,NDUFA11,COX5A,SMDT1,NDUFA12,NDUFA6,NDUFA13,ATP5J2,ATP5O
34	1	TRUE	0.000936	346	341	29	0.085	0.084	GO:0009986	CC	33	cell surface	1	CD9,TIMP2,HSPA5,FGF10,ENO1,ERP29,HSP90AB1,LGALS1,SRPX2,SDC1,ANXA1,SERPINE2,CTSV,SCARB2,MFGE8,RSPO2,ADAM17,UNC5D,SDC3,MXRA8,LRFN5,ADAMTS15,SCARA5,LMAN2,CXCL10,SDC2,CALR,LAMP1,CD55
35	1	TRUE	2.69e-30	970	504	129	0.256	0.133	GO:1903561	CC	22	extracellular vesicle	1	TSPAN6,RPS20,CD9,EHD2,VIM,HSPA5,YBX1,RPL31,ENO1,SRI,SEMA3C,SDF4,SLC4A4,RPS5,GSTP1,APLP2,FTL,RPLP0,MYL6,HSP90AB1,LGALS1,ST13,CST3,TIMP1,DNAJC3,MAN2B1,SLC1A5,RPS19,HSPB1,MEST,RPL28,CPD,RPS13,GAPDH,SNX3,CUTA,C7,SUB1,RPL24,EFEMP1,FN1,SDC1,TMEM59,RPL22,STMN1,TCP1,SEPT7,AHNAK,SNRPD2,DSTN,CAPNS1,YWHAH,ISLR,ARPC1B,CHMP2A,H3F3B,LDHA,ANXA1,AGT,GLUL,SERPINE2,ITM2B,SDCBP,SCARB2,MFGE8,RPS2,ARHGDIA,SOD1,RPS11,…
36	1	TRUE	0.000144	371	552	43	0.078	0.116	GO:0000323	CC	19	lytic vacuole	1	DCN,KCNQ1,B4GALT1,FTL,HSP90AB1,TM9SF1,CST3,ACP5,DNAJC3,MAN2B1,TMEM106B,USP4,SDC1,TMEM59,CLTA,VPS26A,AHNAK,ANXA1,CTSV,SDCBP,ACTR2,SCARB2,SOD1,NDUFC2,CCT8,EEF1A1,SDC3,CAPN2,CTSB,FTH1,SDC2,GNB2,ANXA2,LAMP1,LAMTOR4,S100A13,TUBB,IGF2R,DYNC1H1,NAGA,UBA52,TXNDC5,DDOST
37	1	TRUE	7.29e-06	151	415	23	0.055	0.152	GO:0060205	CC	45	cytoplasmic vesicle lumen	1	TIMP2,GSTP1,FTL,HSP90AB1,TIMP1,DNAJC3,MAN2B1,FN1,ISLR,SDCBP,SRP14,GSN,CCT8,EEF1A1,CSTB,S100A11,CLEC3B,EEF2,CALR,ANXA2,TUBB,DYNC1H1,TMSB4X
38	1	TRUE	0.0365	20	538	7	0.013	0.35	GO:0071011	CC	18	precatalytic spliceosome	1	SNU13,IK,SF3B6,SNRPD2,SNRPG,SNRPD1,SF3B5
39	1	TRUE	3.16e-11	891	608	102	0.168	0.114	GO:0005783	CC	41	endoplasmic reticulum	1	RHBDF1,HSPA5,MSMO1,KCNQ1,RPL18,LRP6,SEL1L,SRI,SAR1A,COL5A3,NFE2L1,APLP2,RPL6,RPLP0,ERP29,LGALS1,KDELR3,XBP1,CST3,TIMP1,DNAJC3,XYLT1,COPE,MEST,SEC61B,RPL24,SSR3,SPCS1,EEF1B2,FN1,TXNDC12,SPCS2,RPN2,RPL21,FKBP9,ERGIC3,CANX,SPCS3,DAD1,SARAF,LOXL2,TMEM258,GOLM1,GLUL,RPS6,SDCBP,SCARB2,MFGE8,MBTPS1,IGFBP4,RPS8,TMCO1,MGST3,ADAMTSL4,RPS27A,MANF,YIPF5,SERPINH1,RPS3,UBC,DBI,MX1,TMED4,ITGA5,MXRA8,CAPN2,SMIM1…
40	1	TRUE	1.74e-33	1323	498	157	0.315	0.119	GO:0005615	CC	51	extracellular space	1	TSPAN6,RPS20,CD9,DCN,EHD2,VIM,TIMP2,HSPA5,DKK3,YBX1,FGF10,RPL31,ENO1,SRI,SEMA3C,SDF4,SLC4A4,RPS5,GSTP1,APLP2,FTL,RPLP0,LTBP4,MYL6,HSP90AB1,LGALS1,ST13,CST3,TIMP1,SRPX2,DNAJC3,XYLT1,MAN2B1,SLC1A5,RPS19,HSPB1,MEST,RPL28,CPD,RPS13,GAPDH,SNX3,CUTA,C7,SUB1,RPL24,EFEMP1,FN1,HDLBP,SDC1,TMEM59,RPL22,STMN1,NENF,TCP1,TNFAIP6,AHNAK,SNRPD2,DSTN,CAPNS1,YWHAH,TWSG1,ISLR,ARPC1B,CHMP2A,H3F3B,C1QTNF6,LOXL2,LDHA,A…
41	1	TRUE	2.66e-07	29	672	14	0.021	0.483	GO:0005747	CC	38	mitochondrial respiratory chain complex I	1	NDUFB2,NDUFB7,NDUFS7,NDUFA2,NDUFB10,NDUFB9,NDUFC2,NDUFS2,NDUFB8,NDUFS5,NDUFA11,NDUFA12,NDUFA6,NDUFA13
42	1	TRUE	0.0238	303	614	35	0.057	0.116	GO:0005509	MF	49	calcium ion binding	1	EHD2,HSPA5,SRI,SDF4,LTBP4,MYL6,EFEMP1,FKBP9,CAPNS1,CANX,LOXL2,ANXA1,SLIT2,GSN,ADGRL3,CALM3,SNED1,CAPN2,S100A11,FBLN2,CLEC3B,ANXA5,DCHS1,TPM4,THBS3,CD248,FAM20C,CALR,ANXA2,DLK1,S100A16,S100A13,FAT4,S100A10,CALM1
43	1	TRUE	0.0375	81	332	11	0.033	0.136	GO:0061134	MF	29	peptidase regulator activity	1	TIMP2,CST3,TIMP1,GAPDH,FN1,AGT,SERPINE2,SERPINH1,CSTB,SPINT2,RPS27L
44	1	TRUE	1.67e-10	252	660	48	0.073	0.19	GO:0050839	MF	25	cell adhesion molecule binding	1	LASP1,CD9,TIMP2,HSPA5,ENO1,BZW1,CTTN,RPL6,LTBP4,HSP90AB1,CHMP4B,EIF4G2,DDX6,DBN1,RPL24,FN1,HDLBP,SEPT7,AHNAK,LDHA,ARGLU1,ANXA1,GYPC,SDCBP,USP8,TMOD3,MFGE8,RPS2,SERBP1,RPL7A,TNKS1BP1,ADAM17,CCT8,TAGLN2,ITGA5,RPL29,S100A11,YWHAZ,YWHAB,GOLGA2,EEF2,TNXB,BSG,RPL15,CALR,ANXA2,CTNNA3,CLIC1
45	1	TRUE	8.29e-20	850	230	65	0.283	0.076	GO:0003723	MF	53	RNA binding	1	RPS20,DCN,VIM,RPL18,RPL31,ENO1,RPS5,RPL6,RPLP0,HSP90AB1,LGALS1,SNU13,RPS19,SEC61B,EDF1,RPL28,RPL19,RPS13,RPS12,RPL24,EEF1B2,RPS15,RPL22,RPL21,SNRPD2,LSM7,EIF3G,ANXA1,RPL35,RPS6,RPS2,RPS11,RPL13A,RPL11,RPS8,RPS27A,SNRPG,RPL32,SERPINH1,RPS3,FAU,UBC,RPL30,EEF1A1,CSTB,RPL29,RPL22L1,RPL9,SF3B5,RPS9,RPS7,CHCHD1,RPL38,RPL4,RPL15,EIF3F,RPS27,EIF3K,CALR,RPS23,S100A16,RPS4X,TMSB4X,RPS18,RPL36A
46	1	TRUE	0.000218	532	680	62	0.091	0.117	GO:0044877	MF	14	protein-containing complex binding	1	LASP1,CD9,DCN,VIM,TIMP2,HSPA5,EIF4B,COL5A3,NFE2L1,LTBP4,HSP90AB1,CCND1,SPCS1,FN1,HMGN3,RPN2,CLTA,SNRPD2,DSTN,ID1,CDKN1C,ARPC1B,TBC1D5,H3F3B,DLG4,AVIL,CTSV,MYC,ACTR2,ACVRL1,MFGE8,GSN,TNKS1BP1,SERPINH1,RPS3,HMGA2,ADAM17,HNRNPU,ITGA5,H3F3A,ARPC2,CTSB,YWHAB,SNRPD1,TPM4,EEF2,DDB1,TNXB,TMED10,GNB2,CFL1,MYO1D,EIF3K,CALR,CTNNA3,BCAP31,TUBB,HDAC2,ITGA1,FIS1,ARPC1A,MARCKS
47	1	TRUE	5.06e-45	106	262	46	0.176	0.434	GO:0003735	MF	54	structural constituent of ribosome	1	RPS20,RPL18,RPL31,RPS5,RPL6,RPLP0,RPS19,RPL28,RPL19,RPS13,RPS12,RPL24,RPS15,RPL22,RPL21,RPL36,RPL35,RPS6,RPS2,RPS11,RPL13A,RPL11,RPS8,RPS27A,RPL32,RPL7A,RPS3,FAU,RPL30,RPL29,RPL22L1,RPL9,RPL36AL,RPS9,RPS7,RPL38,RPL4,RPL15,RPS27,RPS27L,RPS23,RPS4X,RPS29,UBA52,RPS18,RPL36A
48	1	TRUE	0.000168	71	453	15	0.033	0.211	GO:0019838	MF	68	growth factor binding	1	RHBDF1,LTBP4,SRPX2,RPS19,SEC61B,DUSP1,TWSG1,SDCBP,ACVRL1,RPS2,IGFBP4,IGFBP6,HTRA3,S100A13,IGF2R
49	1	TRUE	3.67e-07	25	672	13	0.019	0.52	GO:0008137	MF	6	NADH dehydrogenase (ubiquinone) activity	1	NDUFB2,NDUFB7,NDUFS7,NDUFA2,NDUFB10,NDUFB9,NDUFC2,NDUFS2,NDUFB8,NDUFS5,NDUFA12,NDUFA6,NDUFA13
50	1	TRUE	0.000843	97	537	18	0.034	0.186	GO:0005539	MF	56	glycosaminoglycan binding	1	DCN,FGF10,COL5A3,APLP2,LTBP4,FN1,RPL22,TNFAIP6,SERPINE2,RSPO2,ADAMTS3,RPL29,CLEC3B,LRPAP1,ADAMTS15,TNXB,THBS3,CXCL10
51	1	TRUE	0.00232	74	614	16	0.026	0.216	GO:0008201	MF	27	heparin binding	1	FGF10,COL5A3,APLP2,FN1,RPL22,SERPINE2,SLIT2,RSPO2,ADAMTS3,RPL29,CLEC3B,LRPAP1,ADAMTS15,TNXB,THBS3,CXCL10

## Sheet: EndotheliaManifold_DEG
	waldStat	df	pvalue	padj
HSPA1A	106.435	8	0	0
ELN	69.3083	8	6.74705e-12	6.74165e-09
POSTN	64.6038	8	5.77984e-11	4.81268e-08
CGNL1	63.2185	8	1.08493e-10	7.74332e-08
IER3	58.1552	8	1.07104e-09	6.68863e-07
MEIS2	56.876	8	1.90385e-09	1.05685e-06
CDH11	52.6482	8	1.26142e-08	5.72912e-06
COL14A1	52.8471	8	1.1545e-08	5.72912e-06
TNXB	50.6342	8	3.08608e-08	1.28484e-05
VCAN	42.212	8	1.23565e-06	0.00047487
PIR	41.9729	8	1.37021e-06	0.000488968
C7H15ORF43	41.1455	8	1.958e-06	0.000611386
SLIT2	39.1967	8	4.51901e-06	0.00132806
EBF2	23.7042	2	7.12359e-06	0.00197719
VPS26A	24.7342	3	1.75481e-05	0.00438352
EPHA6	35.8709	8	1.85419e-05	0.00441121
HMCN1	35.3215	8	2.33628e-05	0.00530548
ZNF521	34.1716	8	3.78185e-05	0.00787256
ADIPOQ	29.6762	6	4.52896e-05	0.00905068
CD55	32.1235	8	8.85159e-05	0.0170087
FN1	30.4413	8	0.000176579	0.0304203

## Sheet: Endothelia_DEG_pathways
	query.number	significant	p.value	term.size	query.size	overlap.size	precision	recall	term.id	domain	subgraph.number	term.name	relative.depth	intersection
1	1	TRUE	0.00348	70	20	4	0.2	0.057	GO:0005201	MF	2	extracellular matrix structural constituent	1	VCAN,ELN,FN1,TNXB
2	1	TRUE	0.0128	97	20	4	0.2	0.041	GO:0005539	MF	1	glycosaminoglycan binding	1	VCAN,FN1,SLIT2,TNXB

## Sheet: Endothelia_associated_pathways
	query.number	significant	p.value	term.size	query.size	overlap.size	precision	recall	term.id	domain	subgraph.number	term.name	relative.depth	intersection
1	1	TRUE	0.0095	475	264	27	0.102	0.057	GO:0040007	BP	20	growth	1	ST7L,FGF10,SEMA3A,TGFB2,GHRHR,ENO3,SEMA5A,SERP1,GHSR,CDKN1A,BTG1,EPHA7,HEY2,FGF2,ACVRL1,IGFBP4,CYR61,TMEM108,SLIT2,IGFBP3,GSN,MMP14,STC1,IGFBP6,STAT3,MAGI2,GPX1
2	1	TRUE	0.000135	531	369	41	0.111	0.077	GO:0007167	BP	50	enzyme linked receptor protein signaling pathway	1	VIM,HSPA5,LTBP1,FGF10,FKBP1A,KIF16B,TGFB2,FLT1,ZNF423,GHRHR,KANK1,CBL,LIFR,STMN1,GHSR,ID1,EPHA7,SULF1,ACTR2,FGF2,ACVRL1,SS18,IGFBP4,CYR61,CSRNP1,TMEM108,IGFBP3,ITGA5,ARPC5,FBN1,TMEM100,IGFBP6,DDIT4,STAT3,UBB,FOS,FLRT2,MAGI2,TCF4,UBA52,TXNIP
3	1	TRUE	0.0272	1244	372	66	0.177	0.053	GO:0002376	BP	5	immune system process	1	KMT2E,SERPINB1,VIM,ARID4A,LRRC7,TIMP2,KITLG,CBFB,ADGRF5,FGF10,NFE2L1,FTL,FKBP1A,KIF16B,TNRC6A,CD200,TGFB2,LGALS1,XBP1,FLT1,NDRG1,MAN2B1,GPI,GBF1,CBL,SOX6,ID2,WIPF1,TNFAIP6,CDKN1A,SLC44A2,ACLY,TOP2A,CALCOCO2,KLF4,ACTR2,TINAGL1,ITGA9,SLIT2,GSN,FAU,MMP14,TSC22D3,MX1,DYNC1I1,CSTB,ITGA5,ARPC5,CTSB,TNFRSF11B,FBN1,CD320,DDIT4,STAT3,UBB,FOS,ASXL1,CTSF,CAMK1D,TUBB,CD55,CALM1,UBA52,GPX1,TXNDC5,MMP28
4	1	TRUE	2.25e-05	150	100	11	0.11	0.073	GO:0051271	BP	43	negative regulation of cellular component movement	1	CD9,SEMA3A,KANK1,SEMA5A,KLF4,SULF1,ACVRL1,SLIT2,STC1,MAGI2,MMP28
5	1	TRUE	0.00973	329	274	22	0.08	0.067	GO:0007346	BP	1	regulation of mitotic cell cycle	1	KMT2E,TIMP2,FGF10,CLASP1,NDC80,GBF1,ID2,CENPF,STAG1,DUSP1,CDKN1A,TOP2A,RNASEH2B,KLF4,HECW2,TNIK,ADAMTS1,CDK19,MAP3K2,CKAP5,MAGI2,TUBB
6	1	TRUE	0.00702	34	99	5	0.051	0.147	GO:0051058	BP	46	negative regulation of small GTPase mediated signal transduction	1	TGFB2,KANK1,STMN1,CGNL1,SLIT2
7	1	TRUE	0.000934	989	281	48	0.171	0.049	GO:0008283	BP	3	cell proliferation	1	CD9,TIMP2,KITLG,CCAR1,FGF10,FKBP1A,TGFB2,XBP1,FLT1,CTCF,NDRG1,GHRHR,ST8SIA1,SEMA5A,LIFR,ID2,CENPF,MXI1,DUSP1,GHSR,CDKN1A,HP1BP3,NASP,BTG1,SOX5,HEY2,RNASEH2B,KLF4,ARRB1,SULF1,FGF2,ACVRL1,IGFBP4,CYR61,DPT,COL8A1,IGFBP3,ADAMTS1,MMP14,STC1,TNFRSF11B,CD320,IGFBP6,STAT3,MAGI2,CD55,GPX1,TXNIP
8	1	TRUE	2.77e-05	381	281	29	0.103	0.076	GO:0030334	BP	11	regulation of cell migration	1	HSPA5,KITLG,CCAR1,FGF10,CLASP1,SEMA3A,TGFB2,XBP1,FLT1,KANK1,SEMA5A,KLF4,SULF1,MYPN,FGF2,ACVRL1,CYR61,SLIT2,IGFBP3,ADAMTS1,MMP14,STC1,ITGA5,STAT3,CAMK1D,FLRT2,MAGI2,SRGAP2,MMP28
9	1	TRUE	1.74e-06	2696	264	100	0.379	0.037	GO:0048518	BP	47	positive regulation of biological process	1	KMT2E,MYLIP,YAF2,ARID4A,TIMP2,HSPA5,DTNBP1,KITLG,CCAR1,CBFB,ADGRF5,FGF10,SEMA3A,NDC80,NFE2L1,NCOA1,FKBP1A,TGFB2,LGALS1,CDK5RAP1,ARMCX3,CTCF,EHD4,GHRHR,ECM2,KANK1,CBL,SOX6,ST8SIA1,SEMA5A,LIFR,ID2,WIPF1,WLS,STMN1,STAG1,DUSP1,ENY2,SERP1,GHSR,CDKN1A,DEK,ACLY,TOP2A,BTG1,KATNBL1,YWHAQ,LDHA,SOX5,EPHA7,HEY2,RNASEH2B,CALCOCO2,KLF4,ARPC5L,MTCH1,ARRB1,SULF1,FGF2,ACVRL1,SS18,IGFBP4,CYR61,CSRNP1,COL8A1,TMEM10…
10	1	TRUE	0.00808	793	372	49	0.132	0.062	GO:0009719	BP	13	response to endogenous stimulus	1	CD9,TIMP2,HSPA5,LTBP1,CBFB,FGF10,NCOA1,KIF16B,TGFB2,XBP1,ZNF423,GPI,GHRHR,KANK1,CBL,SOX6,DUSP1,GHSR,CDKN1A,ID1,NASP,SOX5,TBC1D4,KLF4,SULF1,ACTR2,FGF2,ACVRL1,COL6A1,CYR61,TMEM108,SLIT2,MMP14,STC1,CLEC3B,CREBRF,CTSB,FBN1,TMEM100,DDIT4,STAT3,UBB,FOS,FLRT2,MAGI2,CALM1,COL5A2,UBA52,TXNIP
11	1	TRUE	0.00631	761	275	38	0.138	0.05	GO:0042981	BP	49	regulation of apoptotic process	1	HSPA5,KITLG,FGF10,NCOA1,TGFB2,LGALS1,XBP1,NDRG1,CBL,SEMA5A,DUSP1,GHSR,CDKN1A,TOP2A,BTG1,YWHAQ,LDHA,EPHA7,HEY2,KLF4,MTCH1,ARRB1,CYR61,SLIT2,IGFBP3,GSN,TNIK,CDK19,TSC22D3,SON,ITGA5,TNFRSF11B,STAT3,MAP3K2,CAMK1D,GPX1,TXNDC5,TXNIP
12	1	TRUE	0.000909	349	369	30	0.081	0.086	GO:0071363	BP	22	cellular response to growth factor stimulus	1	HSPA5,LTBP1,FGF10,KIF16B,TGFB2,FLT1,ZNF423,EHD4,CBL,SOX6,ID1,SOX5,KLF4,SULF1,FGF2,ACVRL1,CYR61,TMEM108,SLIT2,ITGA5,CLEC3B,FBN1,TMEM100,DDIT4,UBB,FOS,FLRT2,MAGI2,TCF4,UBA52
13	1	TRUE	0.00224	326	369	28	0.076	0.086	GO:0097435	BP	29	supramolecular fiber organization	1	VIM,CLASP1,FKBP1A,TGFB2,KANK1,COL12A1,SEMA5A,DBN1,WIPF1,STMN1,GHSR,ID1,CGNL1,FGF13,ARPC5L,ARRB1,ACTR2,MYPN,DPT,SLIT2,ARHGAP18,GSN,TTN,ARPC5,CDC42EP3,CKAP5,COL5A2,GPX1
14	1	TRUE	0.00169	343	112	14	0.125	0.041	GO:0051129	BP	32	negative regulation of cellular component organization	1	SEMA3A,NDC80,KANK1,SEMA5A,STMN1,CENPF,TOP2A,EPHA7,ACVRL1,SLIT2,GSN,ATAD2,MMP14,GPX1
15	1	TRUE	0.0452	563	335	34	0.101	0.06	GO:0051336	BP	6	regulation of hydrolase activity	1	SERPINB1,ARHGAP31,TIMP2,FGF10,SNX13,FKBP1A,TGFB2,FLT1,GPI,SIPA1L2,EPHA7,TBC1D4,KLF4,MTCH1,ARRB1,FGF2,CYR61,SLIT2,ARHGAP26,ARHGAP18,IGFBP3,GSN,DYNC1I1,CSTB,CDC42EP3,COL6A3,STAT3,FGD6,RPS27L,MAGI2,MAPK12,GPX1,SRGAP2,GPIHBP1
16	1	TRUE	9.12e-05	1933	254	73	0.287	0.038	GO:0042221	BP	42	response to chemical	1	CD9,TIMP2,HSPA5,DTNBP1,CBFB,FGF10,SEMA3A,NFE2L1,XPO1,NCOA1,FKBP1A,TGFB2,LGALS1,EHD4,NDRG1,GHRHR,KANK1,GBF1,ENO3,CBL,SOX6,CUTA,SEMA5A,LIFR,ID2,CENPF,RPN2,ENY2,SERP1,GHSR,CDKN1A,HP1BP3,NASP,LDHA,SOX5,EPHA7,CALCOCO2,KLF4,ARRB1,SULF1,FGF2,ACVRL1,SS18,COL6A1,CYR61,ITGA9,TMEM108,SLIT2,SYBU,GSN,CDK19,TTN,MMP14,MX1,STC1,ITGA5,CREBRF,TNFRSF11B,TMEM100,CD320,STAT3,FOS,ASXL1,CAMK1D,FLRT2,MAGI2,CD55,TCF4,COL…
17	1	TRUE	0.0095	42	14	3	0.214	0.071	GO:0051304	BP	21	chromosome separation	1	NDC80,CENPF,TOP2A
18	1	TRUE	0.00449	37	83	5	0.06	0.135	GO:0010633	BP	26	negative regulation of epithelial cell migration	1	SEMA3A,KLF4,ACVRL1,SLIT2,STC1
19	1	TRUE	0.0171	909	228	36	0.158	0.04	GO:0010628	BP	24	positive regulation of gene expression	1	KMT2E,YAF2,ARID4A,HSPA5,DTNBP1,CBFB,FGF10,NCOA1,TGFB2,CDK5RAP1,ARMCX3,CTCF,SOX6,ID2,STAG1,ENY2,SERP1,TOP2A,KLF4,ARRB1,FGF2,ACVRL1,SS18,CYR61,CSRNP1,GSN,TTN,ATAD2,MMP14,CREBRF,STAT3,MAP3K2,FOS,ASXL1,MLLT3,TCF4
20	1	TRUE	3.41e-07	2204	322	105	0.326	0.048	GO:0048731	BP	48	system development	1	KMT2E,IFRD1,MYLIP,CD9,ARID4A,LRRC7,TIMP2,VCAN,HSPA5,DTNBP1,KITLG,LTBP1,CBFB,ACSL4,ADGRF5,FGF10,CLASP1,SEMA3A,NFE2L1,NCOA1,FKBP1A,TNRC6A,TGFB2,LGALS1,XBP1,CDK5RAP1,FLT1,ZNF423,XYLT1,NDRG1,GHRHR,KDM4C,KANK1,ENO3,CBL,SOX6,MGP,COL12A1,SEMA5A,DBN1,ID2,WLS,STMN1,CENPF,EPC1,SERP1,GHSR,WWP1,CDKN1A,TOP2A,NASP,BTG1,YWHAQ,LDHA,SOX5,EPHA7,BLOC1S1,HEY2,KLF4,MTCH1,ARRB1,SLCO2B1,SULF1,MYPN,FGF2,ACVRL1,IGFBP4,CY…
21	1	TRUE	0.0155	15	258	5	0.019	0.333	GO:0048009	BP	36	insulin-like growth factor receptor signaling pathway	1	GHRHR,GHSR,IGFBP4,IGFBP3,IGFBP6
22	1	TRUE	8.76e-07	177	274	21	0.077	0.119	GO:0030198	BP	41	extracellular matrix organization	1	TIMP2,VCAN,CLASP1,TGFB2,ECM2,COL12A1,SULF1,FGF2,COL6A1,CYR61,DPT,ITGA9,COL8A1,ABI3BP,MMP14,ITGA5,COL6A3,FBLN2,TNFRSF11B,FLRT2,COL5A2
23	1	TRUE	2.8e-05	963	289	52	0.18	0.054	GO:2000026	BP	10	regulation of multicellular organismal development	1	KMT2E,IFRD1,MYLIP,TIMP2,HSPA5,KITLG,CBFB,FGF10,CLASP1,SEMA3A,NCOA1,TNRC6A,TGFB2,LGALS1,XBP1,CDK5RAP1,FLT1,KANK1,SOX6,MGP,SEMA5A,DBN1,ID2,CENPF,GHSR,BTG1,SOX5,EPHA7,HEY2,KLF4,SULF1,FGF2,ACVRL1,CYR61,SLIT2,TNIK,MMP14,TSC22D3,ITGA5,SFMBT1,TNFRSF11B,TMEM100,STAT3,FOS,MLLT3,CAMK1D,FLRT2,MAGI2,TCF4,COL5A2,GPX1,SRGAP2
24	1	TRUE	0.00136	69	101	7	0.069	0.101	GO:0097529	BP	9	myeloid leukocyte migration	1	TGFB2,GBF1,ITGA9,SLIT2,MMP14,CAMK1D,MMP28
25	1	TRUE	0.000364	321	167	18	0.108	0.056	GO:0030155	BP	17	regulation of cell adhesion	1	CD9,CBFB,TGFB2,LGALS1,ECM2,KANK1,SEMA5A,EPHA7,KLF4,ACVRL1,CYR61,COL8A1,GSN,ABI3BP,MMP14,ITGA5,FBLN2,CD55
26	1	TRUE	0.0159	96	372	13	0.035	0.135	GO:1901654	BP	4	response to ketone	1	TGFB2,GPI,CBL,DUSP1,GHSR,CDKN1A,NASP,KLF4,SLIT2,DDIT4,FOS,CALM1,TXNIP
27	1	TRUE	0.00584	70	332	11	0.033	0.157	GO:0001704	BP	8	formation of primary germ layer	1	KIF16B,GPI,COL12A1,WLS,DUSP1,KLF4,COL6A1,COL8A1,MMP14,ITGA5,COL5A2
28	1	TRUE	4.46e-06	2204	304	97	0.319	0.044	GO:0048523	BP	27	negative regulation of cellular process	1	KMT2E,IFRD1,ST7L,MYLIP,CD9,YAF2,SERPINB1,ARID4A,TIMP2,HSPA5,DTNBP1,KITLG,LTBP1,CCAR1,CBFB,ADGRF5,FGF10,IGF2BP2,CLASP1,SEMA3A,NDC80,XPO1,FKBP1A,TNRC6A,CD200,TGFB2,LGALS1,XBP1,CDK5RAP1,FLT1,ZNF423,CTCF,NDRG1,HBP1,KDM4C,KANK1,CBL,SOX6,SEMA5A,ID2,STMN1,CENPF,MXI1,DUSP1,ENY2,EPC1,GHSR,WWP1,CDKN1A,CGNL1,TOP2A,BTG1,YWHAQ,EPHA7,HEY2,RNASEH2B,TBC1D4,KLF4,ARRB1,SULF1,FGF2,ACVRL1,IGFBP4,CYR61,DPT,SLIT2,IGFB…
29	1	TRUE	0.0158	19	100	4	0.04	0.211	GO:0050919	BP	18	negative chemotaxis	1	SEMA3A,SEMA5A,EPHA7,SLIT2
30	1	TRUE	0.0223	623	67	13	0.194	0.021	GO:0022414	BP	14	reproductive process	1	CD9,SEMA3A,TGFB2,GHRHR,TOP2A,SULF1,DIAPH3,SLIT2,CENPC,ADAMTS1,MMP14,STC1,FOS
31	1	TRUE	0.0315	75	369	11	0.03	0.147	GO:0010977	BP	15	negative regulation of neuron projection development	1	IFRD1,MYLIP,VIM,SEMA3A,LGALS1,KANK1,SEMA5A,ID1,FGF13,EPHA7,SLIT2
32	1	TRUE	0.0408	248	285	18	0.063	0.073	GO:0042060	BP	34	wound healing	1	IFRD1,CD9,DTNBP1,FGF10,CLASP1,TGFB2,XBP1,DGKH,KANK1,ENO3,ARRB1,FGF2,ACVRL1,CYR61,ITGA9,GSN,ITGA5,GPX1
33	1	TRUE	0.0105	393	369	30	0.081	0.076	GO:0030029	BP	30	actin filament-based process	1	VIM,DTNBP1,FGF10,CLASP1,KANK1,SEMA5A,DBN1,WIPF1,STMN1,GHSR,ID1,CGNL1,FGF13,ARPC5L,ARRB1,ACTR2,MYPN,DIAPH3,SLIT2,ARHGAP26,ARHGAP18,GSN,TNIK,TTN,STC1,ARPC5,CDC42EP3,MYRIP,FGD6,SRGAP2
34	1	TRUE	0.000117	1884	348	93	0.267	0.049	GO:0048583	BP	39	regulation of response to stimulus	1	CD9,ARHGAP31,TIMP2,HSPA5,DTNBP1,KITLG,LTBP1,CBFB,FGF10,SNX13,TRIB2,CLASP1,SEMA3A,NCOA1,FKBP1A,ERP29,CD200,TGFB2,LGALS1,XBP1,FLT1,ZNF423,GPI,GHRHR,KANK1,GBF1,CBL,SEMA5A,LIFR,WIPF1,WLS,SIPA1L2,STMN1,DUSP1,ENY2,GHSR,TNFAIP6,DEK,CGNL1,SLC44A2,FGF13,YWHAQ,EPHA7,HEY2,RNASEH2B,KLF4,MTCH1,ARRB1,SULF1,ACTR2,FGF2,ACVRL1,IGFBP4,CYR61,TMEM108,SLIT2,ARHGAP26,ARHGAP18,IGFBP3,SYBU,GSN,TNIK,CDK19,MMP14,STC1,ITGA…
35	1	TRUE	0.0177	112	199	10	0.05	0.089	GO:0008406	BP	37	gonad development	1	ARID4A,KITLG,SEMA3A,TGFB2,CBL,NASP,ARRB1,SLIT2,ADAMTS1,MMP14
36	1	TRUE	0.0141	156	333	16	0.048	0.103	GO:0005788	CC	45	endoplasmic reticulum lumen	1	VCAN,HSPA5,LTBP1,ERP29,LGALS1,GBF1,COL12A1,IGFBP4,COL6A1,CYR61,COL8A1,IGFBP3,COL6A3,FBN1,COL5A2,TXNDC5
37	1	TRUE	0.00746	2140	372	102	0.274	0.048	GO:0012505	CC	23	endomembrane system	1	CD9,SERPINB1,VEZT,LRRC7,TIMP2,VCAN,HSPA5,DTNBP1,LTBP1,ST3GAL6,ACSL4,SNX13,CLASP1,FDFT1,NFE2L1,XPO1,FTL,FKBP1A,RPL6,KIF16B,ERP29,TNRC6A,TGFB2,LGALS1,XBP1,CDS2,FLT1,DGKH,XYLT1,EHD4,NDRG1,MAN2B1,GPI,GHRHR,GBF1,ST8SIA1,COL12A1,WLS,CENPF,RPN2,ENY2,EPC1,SERP1,TNFAIP6,TMX4,ID1,ST3GAL3,SLC44A2,SYNE1,ACLY,SLC39A11,TMEM258,TBC1D4,ARRB1,SULF1,ACTR2,SCAPER,IGFBP4,COL6A1,CYR61,LBR,COL8A1,TMEM108,MANF,IGFBP3,S…
38	1	TRUE	0.0276	143	343	15	0.044	0.105	GO:0034774	CC	2	secretory granule lumen	1	SERPINB1,LRRC7,TIMP2,FTL,TGFB2,MAN2B1,GPI,ACLY,ACTR2,GSN,CSTB,ARPC5,CLEC3B,TUBB,TXNDC5
39	1	TRUE	0.0387	302	364	24	0.066	0.079	GO:0005912	CC	16	adherens junction	1	CD9,VIM,VEZT,ARHGAP31,HSPA5,CLASP1,RPL6,CD200,FLT1,NDRG1,CBL,FRMD4B,YWHAQ,ARPC5L,ACTR2,ARHGAP26,GSN,MMP14,ITGA5,ARPC5,YWHAZ,TLN2,RPL38,FLRT2
40	1	TRUE	2.73e-07	207	333	26	0.078	0.126	GO:0031012	CC	31	extracellular matrix	1	SERPINB1,TIMP2,VCAN,LTBP1,FGF10,TGFB2,LGALS1,ECM2,MGP,COL12A1,COL6A1,CYR61,TINAGL1,DPT,COL8A1,ABI3BP,ADAMTS1,MMP14,COL6A3,FBLN2,CLEC3B,TNFRSF11B,FBN1,FLRT2,COL5A2,MMP28
41	1	TRUE	0.00173	27	167	6	0.036	0.222	GO:0050840	MF	44	extracellular matrix binding	1	LGALS1,CYR61,TINAGL1,ITGA9,SLIT2,FBLN2
42	1	TRUE	0.0439	689	249	31	0.124	0.045	GO:0005102	MF	25	signaling receptor binding	1	CD9,TIMP2,KITLG,FGF10,SEMA3A,NCOA1,FKBP1A,CD200,TGFB2,ECM2,CBL,SEMA5A,LIFR,WLS,EPHA7,ARRB1,FGF2,IGFBP4,CYR61,SLIT2,MMP14,STC1,ITGA5,TNFRSF11B,CD320,IGFBP6,STAT3,ASXL1,FLRT2,MAGI2,TUBB
43	1	TRUE	0.00245	71	303	11	0.036	0.155	GO:0019838	MF	7	growth factor binding	1	LTBP1,FLT1,GHRHR,LIFR,DUSP1,ACVRL1,IGFBP4,COL6A1,CYR61,IGFBP3,IGFBP6
44	1	TRUE	0.0167	532	247	27	0.109	0.051	GO:0044877	MF	12	protein-containing complex binding	1	CD9,TIMP2,HSPA5,NFE2L1,FKBP1A,CDK5RAP1,ECM2,CENPF,RPN2,CDKN1A,HP1BP3,SYNE1,ARPC5L,ARRB1,MYPN,FGF2,ACVRL1,CYR61,ITGA9,GSN,ABI3BP,TTN,MMP14,ITGA5,TLN2,TUBB,GPIHBP1
45	1	TRUE	0.000106	70	333	13	0.039	0.186	GO:0005201	MF	35	extracellular matrix structural constituent	1	VCAN,LTBP1,MGP,COL12A1,COL6A1,TINAGL1,DPT,COL8A1,ABI3BP,COL6A3,FBLN2,FBN1,COL5A2
46	1	TRUE	0.0283	97	333	12	0.036	0.124	GO:0005539	MF	38	glycosaminoglycan binding	1	VCAN,FGF10,ECM2,SEMA5A,TNFAIP6,FGF2,CYR61,SLIT2,ABI3BP,ADAMTS1,CLEC3B,FBN1
