# Supplementary material for: Decreased left heart flow in fetal lambs causes left heart hypoplasia and pro-fibrotic tissue remodeling
Source: Commun Biol. 2023 Jul 22;6:770. doi: 10.1038/s42003-023-05132-2 (PMC10363152; doi:10.1038/s42003-023-05132-2)
Supplement: Supplementary file 5 — Supplementary Data 3 [file 42003_2023_5132_MOESM5_ESM.xlsx]

## Sheet: MAST
p_val	avg_log2FC	pct.1	pct.2	p_val_adj	cluster	genes
3.37621e-123	4.25982	0.261	0.661	1.01286e-119	3	ASTN2
1.70252e-120	-0.759947	0.336	0.746	5.10757e-117	3	MGAT4D
6.0924e-87	0.936847	0.282	0.665	1.82772e-83	3	RGS8
5.08873e-86	3.35618	0.103	0.41	1.52662e-82	3	RNASEH2B
2.5126e-82	3.42297	0.38	0.712	7.53779e-79	3	MYL4
2.4674e-73	-3.91208	0.197	0.517	7.40221e-70	3	PLPPR1
6.53776e-71	0.836039	0.276	0.6	1.96133e-67	3	SLCO5A1
6.61402e-69	1.57692	0.264	0.55	1.98421e-65	3	KCNN2
6.15248e-61	4.65202	0.312	0.595	1.84575e-57	3	IKZF2
1.22656e-58	-0.976194	0.124	0.399	3.67968e-55	3	WWC1
5.43197e-58	-2.83234	0.164	0.434	1.62959e-54	3	ADAMTS20
6.61479e-58	2.73681	0.222	0.515	1.98444e-54	3	CLIP4
1.54494e-55	3.95564	0.199	0.455	4.63483e-52	3	GPM6A
5.61768e-55	2.87256	0.288	0.547	1.6853e-51	3	KCNJ3
4.1025e-51	1.09246	0.225	0.423	1.23075e-47	3	PDE4B
2.10313e-49	1.89948	0.316	0.6	6.30939e-46	3	CUX2
3.67327e-49	-0.80863	0.428	0.673	1.10198e-45	3	FAT3
7.0809e-49	2.41821	0.35	0.593	2.12427e-45	3	DYSF
1.37816e-47	0.513656	0.218	0.472	4.13448e-44	3	GRIP1
1.77274e-47	-2.43141	0.021	0.171	5.31821e-44	3	ANO1
4.04165e-47	1.63292	0.242	0.502	1.2125e-43	3	GRB14
3.37247e-46	-0.582469	0.309	0.562	1.01174e-42	3	F3
2.91796e-45	2.6467	0.661	0.874	8.75388e-42	3	PDK4
4.33889e-45	4.25048	0.1	0.308	1.30167e-41	3	PRTG
5.34922e-45	3.40957	0.27	0.523	1.60477e-41	3	RAP1GAP2
1.01161e-43	-0.855599	0.235	0.479	3.03483e-40	3	ITGB6
1.56701e-43	0.552148	0.105	0.295	4.70102e-40	3	LYST
2.06057e-43	-0.725622	0.216	0.454	6.1817e-40	3	FAM227B
8.34467e-43	3.73377	0.141	0.353	2.5034e-39	3	WASF1
2.43196e-42	0.44422	0.136	0.367	7.29589e-39	3	HS3ST5
2.70554e-42	-0.795051	0.145	0.37	8.11661e-39	3	GPC5
9.98678e-42	-1.13415	0.148	0.373	2.99604e-38	3	ANK1
1.6369e-41	3.03783	0.29	0.521	4.91071e-38	3	BCL11A
1.85635e-40	2.02598	0.324	0.518	5.56906e-37	3	SYNM
7.99322e-39	-0.667194	0.175	0.397	2.39797e-35	3	HS6ST3
2.42225e-38	-2.03494	0.121	0.321	7.26674e-35	3	CCDC148
2.58933e-38	2.4969	0.295	0.516	7.76799e-35	3	IL20RA
3.54524e-38	2.29709	0.133	0.35	1.06357e-34	3	NWD2
4.58349e-38	2.80678	0.578	0.748	1.37505e-34	3	GADD45G
1.53145e-37	1.48135	0.295	0.516	4.59434e-34	3	RGS7BP
4.84171e-37	2.254	0.255	0.495	1.45251e-33	3	GSAP
1.34007e-36	-6.27812	0.112	0.31	4.02022e-33	3	VWA5A
1.92125e-36	0.919206	0.055	0.22	5.76376e-33	3	SHPK
2.92974e-36	3.5958	0.277	0.516	8.78923e-33	3	CES5A
3.15451e-36	0.926091	0.247	0.487	9.46352e-33	3	STAB2
5.58293e-36	-1.49244	0.291	0.494	1.67488e-32	3	CRHR2
5.88881e-36	0.803625	0.247	0.457	1.76664e-32	3	ANKH
6.20275e-36	3.08466	0.061	0.218	1.86082e-32	3	ZNF804A
8.64615e-36	-3.08244	0.39	0.588	2.59384e-32	3	ASIC2
3.16674e-35	1.62678	0.151	0.349	9.50022e-32	3	EEPD1
1.40522e-34	1.42009	0.092	0.261	4.21567e-31	3	BTG2
2.04029e-34	-4.18212	0.042	0.171	6.12088e-31	3	OPCML
2.24001e-34	1.9484	0.217	0.429	6.72004e-31	3	CNTNAP5
1.01788e-33	3.7473	0.181	0.387	3.05363e-30	3	POU6F2
1.08471e-33	0.831363	0.109	0.297	3.25412e-30	3	NNAT
1.9142e-33	1.83162	0.012	0.11	5.7426e-30	3	PLEK
3.40078e-33	3.07634	0.237	0.464	1.02024e-29	3	LEMD3
1.30255e-32	-0.278607	0.088	0.264	3.90766e-29	3	TMEM266
1.83255e-32	-0.530961	0.127	0.295	5.49766e-29	3	MGAT4A
2.1523e-32	2.51705	0.115	0.3	6.4569e-29	3	C7H14ORF105
3.47235e-32	-1.73414	0.222	0.426	1.04171e-28	3	FAM65B
4.63178e-32	4.27904	0.336	0.453	1.38954e-28	3	CNTN1
5.97093e-32	3.44879	0.1	0.268	1.79128e-28	3	IBSP
6.09373e-32	4.31419	0.312	0.502	1.82812e-28	3	SLC22A3
6.54228e-32	8.14061	0.045	0.186	1.96268e-28	3	MAST1
9.59465e-32	3.54924	0.081	0.233	2.87839e-28	3	SLC24A3
9.98799e-32	0.8774	0.261	0.464	2.9964e-28	3	NMNAT3
1.28066e-31	1.13441	0.126	0.305	3.84197e-28	3	KIF20B
1.94393e-31	0.607302	0.333	0.527	5.83178e-28	3	ACSL1
1.96883e-31	5.55419	0.223	0.415	5.90649e-28	3	MIPOL1
2.22486e-31	0.679467	0.088	0.254	6.67457e-28	3	TRPC4
3.5916e-31	3.76176	0.354	0.537	1.07748e-27	3	ADAMTS6
7.81685e-31	2.69752	0.041	0.166	2.34506e-27	3	CDKN2D
1.03033e-30	-2.08003	0.146	0.329	3.09099e-27	3	BIRC3
1.30279e-30	2.26318	0.034	0.16	3.90837e-27	3	SLC4A1
1.79306e-30	3.80021	0.43	0.61	5.37919e-27	3	HEY2
1.8501e-30	0.750479	0.311	0.491	5.55029e-27	3	ADRA1A
2.01981e-30	5.77922	0.156	0.333	6.05942e-27	3	SKAP1
2.34551e-30	1.34047	0.831	0.954	7.03653e-27	3	PDLIM5
3.96282e-30	1.95536	0.154	0.349	1.18885e-26	3	DPP6
5.90017e-30	0.716534	0.252	0.468	1.77005e-26	3	LURAP1
6.84281e-30	1.56277	0.06	0.199	2.05284e-26	3	SCG5
6.90904e-30	2.95715	0.037	0.152	2.07271e-26	3	NCAPG
7.05397e-30	-3.79503	0.039	0.172	2.11619e-26	3	SNCA
7.22031e-30	0.899101	0.872	0.968	2.16609e-26	3	TTN
1.10182e-29	0.572033	0.147	0.323	3.30546e-26	3	KIAA2022
1.2095e-29	1.52094	0.136	0.304	3.62851e-26	3	MEGF6
1.52514e-29	-0.50636	0.07	0.214	4.57543e-26	3	IRF8
1.68475e-29	1.66404	0.032	0.158	5.05424e-26	3	ATP1A2
4.94114e-29	1.38524	0.144	0.325	1.48234e-25	3	NABP1
1.65981e-28	2.94853	0.133	0.308	4.97944e-25	3	DNAH9
2.77905e-28	1.85563	0.049	0.184	8.33715e-25	3	AMIGO2
3.56142e-28	0.381969	0.178	0.37	1.06842e-24	3	P2RX1
8.75245e-28	2.5973	0.127	0.272	2.62574e-24	3	PLK2
1.97602e-27	3.08885	0.143	0.3	5.92806e-24	3	BMP3
2.69071e-27	0.945298	0.09	0.237	8.07214e-24	3	CREM
4.92946e-27	0.624372	0.03	0.145	1.47884e-23	3	CCNF
1.02715e-26	-1.16675	0.194	0.374	3.08144e-23	3	C13H10ORF67
1.15317e-26	3.38719	0.261	0.466	3.4595e-23	3	P4HA3
1.1837e-26	1.22652	0.461	0.614	3.55109e-23	3	CADPS
1.2202e-26	5.17399	0.294	0.46	3.6606e-23	3	PROX1
2.79114e-26	1.04247	0.133	0.293	8.37343e-23	3	HK2
3.89809e-26	2.40378	0.159	0.34	1.16943e-22	3	TUBA4A
5.04637e-26	4.36336	0.102	0.259	1.51391e-22	3	C2CD4B
5.48148e-26	-1.20162	0.098	0.257	1.64444e-22	3	TPSB2
6.19236e-26	-0.881442	0.116	0.271	1.85771e-22	3	GNPNAT1
1.49568e-25	2.55932	0.227	0.4	4.48703e-22	3	RNF144B
1.57542e-25	0.692954	0.067	0.205	4.72625e-22	3	DPP4
2.04626e-25	1.32752	0.096	0.248	6.13877e-22	3	FRS3
2.12577e-25	-1.03241	0.18	0.363	6.37731e-22	3	NHS
2.15046e-25	-2.26201	0.116	0.273	6.45137e-22	3	ECT2
2.37433e-25	1.01986	0.13	0.274	7.123e-22	3	SPI1
2.87601e-25	5.71346	0.206	0.339	8.62803e-22	3	HS6ST2
3.68594e-25	-2.07313	0.106	0.249	1.10578e-21	3	PTPRR
7.56242e-25	1.03196	0.082	0.19	2.26872e-21	3	CDH19
7.95051e-25	-1.12173	0.055	0.185	2.38515e-21	3	UPP1
1.00485e-24	0.785717	0.055	0.18	3.01456e-21	3	TMEM200A
1.31515e-24	4.38403	0.055	0.177	3.94546e-21	3	CASC5
3.10661e-24	-4.66706	0.037	0.13	9.31983e-21	3	WDFY4
3.95922e-24	0.873535	0.192	0.37	1.18777e-20	3	PLD5
6.91447e-24	6.1608	0.161	0.269	2.07434e-20	3	NXN
8.24704e-24	1.04439	0.077	0.208	2.47411e-20	3	SIDT1
1.19047e-23	4.21123	0.165	0.334	3.57142e-20	3	PEX5L
1.37977e-23	1.42197	0.365	0.498	4.13931e-20	3	HCN1
1.51051e-23	-0.626093	0.229	0.4	4.53152e-20	3	TMEM71
1.55025e-23	-3.44018	0.023	0.122	4.65074e-20	3	TNC
1.67283e-23	1.95038	0.051	0.173	5.0185e-20	3	GPR160
1.88577e-23	5.03386	0.442	0.592	5.6573e-20	3	PARM1
1.93326e-23	-1.56321	0.046	0.167	5.79978e-20	3	RGS18
4.76538e-23	-0.748811	0.303	0.464	1.42961e-19	3	NRAP
4.80412e-23	1.28226	0.079	0.216	1.44124e-19	3	LPCAT2
1.15567e-22	0.484268	0.069	0.197	3.46702e-19	3	TTPAL
1.24319e-22	-0.619187	0.503	0.655	3.72958e-19	3	ENO3
3.15904e-22	4.07424	0.219	0.363	9.47712e-19	3	TMEM163
5.56447e-22	1.42201	0.472	0.609	1.66934e-18	3	SLC24A2
5.59748e-22	-0.456649	0.124	0.263	1.67924e-18	3	CDKN1A
6.31335e-22	1.97912	0.189	0.359	1.894e-18	3	RHBDL3
6.31858e-22	5.80345	0.297	0.445	1.89557e-18	3	FRMPD4
8.28162e-22	-1.24941	0.254	0.351	2.48449e-18	3	SLC25A37
9.87933e-22	3.27794	0.036	0.139	2.9638e-18	3	SLAMF1
1.82979e-21	8.89295	0.062	0.166	5.48938e-18	3	SCD
2.27847e-21	2.30061	0.335	0.498	6.8354e-18	3	SLC51B
5.69523e-21	0.530255	0.138	0.288	1.70857e-17	3	PHOSPHO1
1.05188e-20	4.8584	0.07	0.185	3.15564e-17	3	ADAMTS3
1.06738e-20	1.49086	0.107	0.246	3.20214e-17	3	RCAN3
1.39583e-20	0.259124	0.023	0.101	4.1875e-17	3	DLL1
1.4877e-20	2.04547	0.084	0.194	4.46311e-17	3	MMS22L
1.60428e-20	4.48158	0.14	0.276	4.81284e-17	3	SMOC1
2.01152e-20	0.434689	0.276	0.435	6.03456e-17	3	ADRB1
2.06598e-20	-0.375792	0.09	0.224	6.19795e-17	3	SGCZ
2.12982e-20	0.608152	0.217	0.385	6.38946e-17	3	ATF7IP2
3.05074e-20	1.34958	0.079	0.175	9.15223e-17	3	CD320
3.3912e-20	-0.892378	0.083	0.212	1.01736e-16	3	WIF1
4.28641e-20	0.854157	0.133	0.263	1.28592e-16	3	MARCH8
4.87076e-20	0.959418	0.543	0.688	1.46123e-16	3	GJA1
6.45524e-20	3.88572	0.103	0.232	1.93657e-16	3	BUB1B
6.76091e-20	5.57783	0.261	0.387	2.02827e-16	3	ABHD18
7.10315e-20	-5.80531	0.127	0.272	2.13094e-16	3	CADM2
7.84988e-20	-0.288891	0.07	0.191	2.35496e-16	3	C12H1ORF95
8.1392e-20	-1.1842	0.086	0.192	2.44176e-16	3	CENPP
8.69255e-20	0.905378	0.102	0.22	2.60776e-16	3	RAPGEF5
9.74684e-20	1.29485	0.18	0.338	2.92405e-16	3	GABRA1
1.27989e-19	1.22005	0.163	0.306	3.83967e-16	3	TRAK2
1.41548e-19	0.601802	0.056	0.159	4.24644e-16	3	VNN1
2.16772e-19	1.56061	0.12	0.252	6.50317e-16	3	THRSP
2.19528e-19	1.0003	0.162	0.31	6.58584e-16	3	CTNNA2
2.41587e-19	-0.365512	0.114	0.25	7.24761e-16	3	RSPO2
2.68557e-19	2.76173	0.504	0.627	8.05672e-16	3	CWC27
2.94434e-19	2.45379	0.147	0.288	8.83301e-16	3	ZC3H12B
3.5432e-19	-1.7411	0.119	0.256	1.06296e-15	3	CAB39L
4.4647e-19	-0.343866	0.431	0.577	1.33941e-15	3	RCAN2
5.05044e-19	2.60837	0.725	0.852	1.51513e-15	3	ADAMTSL1
5.22542e-19	6.18248	0.052	0.147	1.56762e-15	3	SNAP25
5.6095e-19	-0.739011	0.176	0.313	1.68285e-15	3	RGS7
6.03542e-19	-0.623721	0.043	0.133	1.81063e-15	3	DDX58
8.21454e-19	1.59647	0.109	0.221	2.46436e-15	3	SPAG16
8.37225e-19	-2.28156	0.052	0.143	2.51168e-15	3	UCP2
8.76795e-19	1.89263	0.793	0.889	2.63038e-15	3	CACNB2
1.14337e-18	-0.471523	0.124	0.254	3.4301e-15	3	SMAD6
1.20638e-18	2.6865	0.198	0.34	3.61913e-15	3	SLC39A8
1.21976e-18	1.49296	0.341	0.43	3.65927e-15	3	KCTD16
1.63169e-18	3.58016	0.106	0.232	4.89507e-15	3	RAB13
2.00981e-18	-1.03203	0.212	0.362	6.02942e-15	3	KHDRBS2
2.01451e-18	3.27828	0.031	0.108	6.04354e-15	3	RGS2
3.31516e-18	3.50767	0.055	0.145	9.94549e-15	3	ERO1A
3.42741e-18	1.54923	0.252	0.375	1.02822e-14	3	ATP8A1
3.43197e-18	0.615053	0.055	0.156	1.02959e-14	3	TBXAS1
3.55135e-18	2.09369	0.073	0.179	1.06541e-14	3	NTM
3.86391e-18	4.05832	0.605	0.754	1.15917e-14	3	LPL
4.56847e-18	-2.42164	0.047	0.148	1.37054e-14	3	CDKN3
4.70513e-18	3.26886	0.121	0.243	1.41154e-14	3	ME2
5.81593e-18	1.20226	0.106	0.227	1.74478e-14	3	TRIM59
5.89956e-18	1.39194	0.639	0.735	1.76987e-14	3	LMOD2
6.54869e-18	-3.14125	0.133	0.238	1.96461e-14	3	PRKG1
6.88504e-18	4.19214	0.336	0.472	2.06551e-14	3	STXBP6
7.10282e-18	6.47124	0.064	0.161	2.13085e-14	3	FNDC4
1.05258e-17	-2.16159	0.244	0.351	3.15775e-14	3	SEMA3A
1.45816e-17	2.06584	0.05	0.146	4.37448e-14	3	CD80
1.50946e-17	1.90632	0.269	0.385	4.52839e-14	3	SIPA1L2
1.88984e-17	1.01731	0.043	0.113	5.66952e-14	3	SPOCK1
2.47055e-17	4.2142	0.412	0.558	7.41164e-14	3	TMEM108
3.23345e-17	-1.05764	0.058	0.155	9.70036e-14	3	QPRT
3.56634e-17	4.79476	0.097	0.212	1.0699e-13	3	INHBA
3.60547e-17	5.40378	0.087	0.194	1.08164e-13	3	EFNB3
6.29766e-17	-1.09022	0.072	0.179	1.8893e-13	3	PROCA1
7.00133e-17	-3.99177	0.034	0.111	2.1004e-13	3	LMNB1
7.16009e-17	-5.39147	0.035	0.115	2.14803e-13	3	MGST1
7.23736e-17	-3.20687	0.088	0.206	2.17121e-13	3	RPS6KA1
9.66335e-17	-0.996568	0.064	0.17	2.899e-13	3	FJX1
1.10759e-16	2.97573	0.649	0.769	3.32277e-13	3	MIB1
1.29111e-16	2.14268	0.133	0.234	3.87332e-13	3	CPEB2
1.36826e-16	1.22362	0.089	0.205	4.10477e-13	3	ATL1
2.35604e-16	-0.383167	0.098	0.209	7.06812e-13	3	TMEM106C
2.53383e-16	-1.2559	0.074	0.183	7.60148e-13	3	ATG16L2
2.60328e-16	-0.376806	0.228	0.376	7.80984e-13	3	UROS
2.96362e-16	-1.50036	0.688	0.814	8.89087e-13	3	PTGER3
3.00506e-16	3.96042	0.175	0.308	9.01518e-13	3	KCNIP1
3.52764e-16	1.20671	0.081	0.18	1.05829e-12	3	ACSM1
3.86819e-16	-2.39259	0.091	0.199	1.16046e-12	3	UBE2S
4.07112e-16	-2.37754	0.183	0.314	1.22134e-12	3	AVEN
4.14543e-16	0.295184	0.111	0.218	1.24363e-12	3	RNF144A
4.14675e-16	-4.14409	0.05	0.133	1.24403e-12	3	CADM1
5.39332e-16	5.39483	0.083	0.191	1.618e-12	3	C6
5.5658e-16	0.791064	0.154	0.207	1.66974e-12	3	NFKB1
6.46595e-16	4.47197	0.057	0.145	1.93979e-12	3	CXCR4
7.17763e-16	-3.34027	0.166	0.271	2.15329e-12	3	PRKCB
7.82393e-16	2.20026	0.553	0.689	2.34718e-12	3	MYOCD
8.36308e-16	3.90281	0.19	0.301	2.50892e-12	3	ABHD5
1.03551e-15	3.73678	0.13	0.23	3.10654e-12	3	PAPSS2
1.35652e-15	2.02476	0.257	0.366	4.06956e-12	3	SATB1
1.51024e-15	2.75911	0.071	0.166	4.53073e-12	3	DNAJC6
1.53869e-15	1.87555	0.218	0.321	4.61608e-12	3	MACROD2
1.67533e-15	-4.21216	0.085	0.194	5.026e-12	3	GALM
1.69944e-15	-1.60144	0.228	0.375	5.09832e-12	3	NRG3
1.98944e-15	0.602202	0.246	0.353	5.96833e-12	3	ACSS2
2.2845e-15	0.336826	0.031	0.112	6.85351e-12	3	IL23R
2.46071e-15	-0.324486	0.317	0.402	7.38212e-12	3	PLPP1
2.72148e-15	-0.993137	0.09	0.196	8.16443e-12	3	CHST9
2.92679e-15	-0.328093	0.056	0.151	8.78037e-12	3	SUSD1
3.13899e-15	0.855427	0.088	0.149	9.41696e-12	3	ADAM19
3.15008e-15	0.641361	0.418	0.539	9.45023e-12	3	PDGFD
3.73846e-15	5.11925	0.183	0.291	1.12154e-11	3	AIG1
5.55306e-15	6.66403	0.188	0.322	1.66592e-11	3	UPK3A
5.83596e-15	2.17622	0.049	0.132	1.75079e-11	3	ATF5
6.20621e-15	1.96681	0.491	0.618	1.86186e-11	3	JPH1
9.86472e-15	0.592325	0.077	0.175	2.95942e-11	3	PLS1
1.08339e-14	-1.63293	0.153	0.281	3.25016e-11	3	ANGPT2
1.20671e-14	2.13528	0.451	0.552	3.62014e-11	3	EGLN3
1.56469e-14	4.3759	0.691	0.787	4.69408e-11	3	PCDH7
2.42242e-14	1.99968	0.121	0.225	7.26726e-11	3	CCDC18
2.62968e-14	-0.860406	0.097	0.201	7.88904e-11	3	ERC2
3.2489e-14	0.757698	0.103	0.208	9.74669e-11	3	AHSP
3.25062e-14	1.13929	0.043	0.122	9.75186e-11	3	SAMD3
3.25617e-14	1.65908	0.171	0.297	9.76852e-11	3	LRRN3
3.33105e-14	-3.70242	0.069	0.156	9.99314e-11	3	FAM19A2
5.29277e-14	4.37187	0.109	0.204	1.58783e-10	3	ARHGEF28
5.36868e-14	-0.937766	0.424	0.516	1.6106e-10	3	FGF13
6.39401e-14	2.66147	0.13	0.238	1.9182e-10	3	MYRIP
7.09878e-14	-2.55583	0.16	0.249	2.12963e-10	3	BACH2
7.37132e-14	2.64094	0.352	0.474	2.2114e-10	3	PALMD
8.83601e-14	-0.434741	0.069	0.165	2.6508e-10	3	CDC20
1.48333e-13	-0.446038	0.135	0.229	4.44999e-10	3	ENOX2
1.50388e-13	0.861477	0.388	0.489	4.51164e-10	3	SEMA5A
2.0137e-13	-0.741394	0.149	0.251	6.04109e-10	3	DGAT1
2.34477e-13	-0.957558	0.081	0.167	7.0343e-10	3	KCNH7
2.49182e-13	-1.16304	0.158	0.256	7.47545e-10	3	PNPLA2
2.49818e-13	1.56332	0.081	0.162	7.49455e-10	3	BLVRB
2.52923e-13	1.21496	0.225	0.345	7.58769e-10	3	PFKFB1
3.08289e-13	2.50441	0.833	0.916	9.24867e-10	3	MYL7
3.4375e-13	2.05344	0.058	0.144	1.03125e-09	3	HS3ST4
4.4077e-13	-0.435003	0.139	0.234	1.32231e-09	3	ARHGAP18
4.45368e-13	-0.258806	0.039	0.115	1.3361e-09	3	ESPL1
5.74742e-13	2.8627	0.586	0.652	1.72423e-09	3	PDE3A
5.87684e-13	-0.659708	0.249	0.379	1.76305e-09	3	RCAN1
7.1966e-13	1.60744	0.272	0.373	2.15898e-09	3	ITGA7
9.44972e-13	2.67902	0.632	0.709	2.83492e-09	3	PPP1R3A
9.94417e-13	1.4963	0.185	0.279	2.98325e-09	3	MLLT3
1.07888e-12	1.45509	0.078	0.167	3.23663e-09	3	SLC38A4
1.58204e-12	3.78102	0.46	0.545	4.74613e-09	3	SHROOM3
1.77164e-12	3.98617	0.085	0.174	5.31492e-09	3	DRC3
1.9273e-12	2.86828	0.864	0.944	5.78191e-09	3	MYL2
1.94995e-12	0.936821	0.605	0.701	5.84986e-09	3	ANK3
2.10669e-12	7.10172	0.073	0.165	6.32006e-09	3	ASS1
2.35449e-12	4.81062	0.07	0.134	7.06347e-09	3	RNF220
2.4169e-12	0.714307	0.074	0.152	7.25071e-09	3	SMC2
2.78351e-12	0.446216	0.153	0.269	8.35054e-09	3	DCLK3
3.75145e-12	4.02531	0.104	0.194	1.12544e-08	3	PLEKHG3
3.90794e-12	0.668835	0.323	0.427	1.17238e-08	3	EHD4
4.14569e-12	0.53833	0.681	0.794	1.24371e-08	3	RBPMS
4.21272e-12	2.01855	0.067	0.149	1.26381e-08	3	TOX2
4.98973e-12	2.02612	0.141	0.249	1.49692e-08	3	RAB3A
5.70916e-12	2.72901	0.3	0.408	1.71275e-08	3	TMTC1
5.75167e-12	2.14594	0.261	0.35	1.7255e-08	3	VOPP1
6.07562e-12	1.26391	0.145	0.246	1.82269e-08	3	TNFAIP8
6.27588e-12	0.613667	0.091	0.186	1.88276e-08	3	CNTNAP1
6.70382e-12	-0.656604	0.247	0.341	2.01115e-08	3	OSBPL11
7.75776e-12	4.26853	0.769	0.869	2.32733e-08	3	PTPRK
7.79299e-12	0.567706	0.104	0.205	2.3379e-08	3	RYR3
8.04533e-12	-1.59276	0.121	0.218	2.4136e-08	3	PARPBP
1.10234e-11	1.15625	0.288	0.377	3.30702e-08	3	XIRP2
1.24397e-11	1.51613	0.832	0.919	3.7319e-08	3	ATP2A2
1.24562e-11	-0.822954	0.097	0.181	3.73685e-08	3	ATP13A3
1.36405e-11	-0.388135	0.14	0.249	4.09214e-08	3	NFE2L3
1.86306e-11	1.00208	0.314	0.415	5.58918e-08	3	PCSK5
1.91348e-11	1.70401	0.271	0.332	5.74044e-08	3	CCSER1
3.09834e-11	1.06816	0.055	0.126	9.29503e-08	3	PKHD1L1
3.29694e-11	-0.878195	0.097	0.187	9.89083e-08	3	XPO7
3.45713e-11	-0.449434	0.05	0.12	1.03714e-07	3	DTL
3.47673e-11	0.559152	0.604	0.701	1.04302e-07	3	ART3
3.73922e-11	-8.18104	0.108	0.201	1.12177e-07	3	SLC45A3
4.27577e-11	1.80325	0.151	0.196	1.28273e-07	3	TMTC2
4.30669e-11	0.788392	0.103	0.187	1.29201e-07	3	DNASE1L3
4.90983e-11	1.37779	0.07	0.152	1.47295e-07	3	RASGRF2
5.33465e-11	1.06444	0.323	0.445	1.6004e-07	3	PACRG
6.35806e-11	-0.306774	0.152	0.254	1.90742e-07	3	OLFML2A
7.86717e-11	-0.892767	0.107	0.186	2.36015e-07	3	FGF12
7.88638e-11	3.96775	0.476	0.556	2.36591e-07	3	HECW2
8.18475e-11	1.72869	0.1	0.188	2.45542e-07	3	WDR64
8.34255e-11	-0.496767	0.218	0.287	2.50277e-07	3	CMSS1
8.44656e-11	0.503223	0.07	0.152	2.53397e-07	3	ADGRV1
1.03496e-10	-4.87816	0.053	0.124	3.10487e-07	3	WFDC1
1.0914e-10	5.1388	0.076	0.153	3.2742e-07	3	PODXL
1.11185e-10	0.462477	0.149	0.254	3.33556e-07	3	HMMR
1.15105e-10	-0.546999	0.172	0.273	3.45315e-07	3	MEI4
1.23993e-10	0.652809	0.037	0.1	3.71979e-07	3	STAC
1.42683e-10	1.39661	0.096	0.185	4.28048e-07	3	AGTR2
1.76958e-10	8.15406	0.082	0.163	5.30874e-07	3	DBX2
1.77073e-10	0.580402	0.221	0.3	5.31219e-07	3	ITGA9
2.05088e-10	0.812307	0.875	0.937	6.15265e-07	3	TPM1
2.12127e-10	3.51134	0.088	0.176	6.36381e-07	3	FAM124A
2.21659e-10	3.93544	0.047	0.115	6.64976e-07	3	CCDC88C
2.70683e-10	-0.264678	0.485	0.576	8.1205e-07	3	FLNB
3.66827e-10	6.81958	0.073	0.133	1.10048e-06	3	TIAM1
4.55851e-10	1.04661	0.061	0.11	1.36755e-06	3	HMGCR
4.59746e-10	1.84057	0.055	0.125	1.37924e-06	3	EPDR1
4.76408e-10	1.23415	0.046	0.1	1.42922e-06	3	HBM
5.31438e-10	-1.7877	0.142	0.224	1.59431e-06	3	ZC3H12C
5.36838e-10	-2.22072	0.19	0.299	1.61051e-06	3	RNF122
6.05318e-10	2.53057	0.172	0.276	1.81595e-06	3	SH3BGRL2
7.58634e-10	-2.32436	0.511	0.6	2.2759e-06	3	CDH12
7.82321e-10	0.730212	0.045	0.109	2.34696e-06	3	KIF23
8.68787e-10	0.655264	0.888	0.948	2.60636e-06	3	ACTC1
8.79601e-10	2.10458	0.717	0.795	2.6388e-06	3	CACNA1C
9.38954e-10	-0.272128	0.113	0.205	2.81686e-06	3	ANO3
1.3328e-09	-0.615142	0.225	0.321	3.99839e-06	3	PLXNA2
1.42486e-09	-0.299886	0.133	0.224	4.27458e-06	3	FECH
1.43752e-09	0.792718	0.171	0.098	4.31255e-06	3	CYR61
1.43958e-09	-5.34649	0.058	0.126	4.31873e-06	3	PFKFB2
1.60306e-09	7.3741	0.103	0.178	4.80919e-06	3	SEMA3E
1.74341e-09	2.71885	0.494	0.573	5.23024e-06	3	PDE8B
2.09652e-09	2.13822	0.576	0.673	6.28956e-06	3	FRAS1
2.29768e-09	-0.393367	0.15	0.226	6.89305e-06	3	AMMECR1
2.34149e-09	-4.09687	0.175	0.261	7.02447e-06	3	LDLRAD4
2.82508e-09	-0.304694	0.153	0.23	8.47523e-06	3	MYO5A
3.06848e-09	5.30946	0.117	0.193	9.20545e-06	3	CTNND2
5.61713e-09	2.56453	0.048	0.108	1.68514e-05	3	ATP1B2
6.9225e-09	3.992	0.056	0.108	2.07675e-05	3	TPX2
7.44608e-09	1.10794	0.094	0.17	2.23382e-05	3	CALN1
8.16119e-09	-0.487452	0.061	0.126	2.44836e-05	3	CDH10
8.41817e-09	-0.468766	0.115	0.073	2.52545e-05	3	DPYSL3
8.62242e-09	0.853241	0.093	0.168	2.58673e-05	3	CDKN2C
9.70608e-09	5.4896	0.449	0.517	2.91182e-05	3	RNF150
1.06107e-08	3.89423	0.22	0.26	3.18322e-05	3	ROBO2
1.0957e-08	-0.788015	0.181	0.254	3.2871e-05	3	GRK5
1.18723e-08	0.75802	0.168	0.117	3.5617e-05	3	CFL1
1.43076e-08	-6.01598	0.055	0.115	4.29227e-05	3	ARL4A
1.45741e-08	1.48097	0.139	0.186	4.37223e-05	3	ZDHHC14
1.57843e-08	-5.09714	0.064	0.125	4.7353e-05	3	BMP2K
1.63441e-08	0.504573	0.429	0.51	4.90323e-05	3	SLCO3A1
1.87583e-08	-0.747149	0.074	0.139	5.62749e-05	3	ADGRG6
2.08273e-08	1.87769	0.09	0.133	6.24819e-05	3	ASAH1
2.78058e-08	2.29858	0.634	0.712	8.34174e-05	3	SH3RF2
3.08566e-08	1.09616	0.091	0.161	9.25697e-05	3	GRIK4
3.10052e-08	1.10973	0.576	0.621	9.30157e-05	3	LRRTM3
3.11132e-08	-2.42521	0.076	0.148	9.33396e-05	3	BIRC5
3.53034e-08	-1.8049	0.188	0.26	0.00010591	3	FRMD4B
3.55415e-08	4.2155	0.094	0.169	0.000106625	3	SORCS1
4.71539e-08	0.579502	0.248	0.273	0.000141462	3	PDE3B
4.71803e-08	1.30941	0.628	0.675	0.000141541	3	AKAP6
4.85205e-08	1.42364	0.856	0.927	0.000145561	3	CDH13
5.89114e-08	1.92683	0.141	0.211	0.000176734	3	PANK3
6.24753e-08	0.663985	0.144	0.219	0.000187426	3	AACS
6.41227e-08	-4.10444	0.094	0.167	0.000192368	3	KNSTRN
6.51822e-08	-6.60068	0.045	0.103	0.000195547	3	HMOX1
7.12602e-08	0.324425	0.579	0.637	0.000213781	3	MYLK3
7.27408e-08	2.05659	0.056	0.106	0.000218222	3	FRMD3
1.05298e-07	3.1289	0.505	0.536	0.000315894	3	DES
1.17024e-07	0.370256	0.729	0.802	0.000351072	3	RBM20
1.91445e-07	0.364845	0.09	0.161	0.000574335	3	UNC79
2.00294e-07	-5.46513	0.31	0.397	0.000600882	3	AMD1
2.83214e-07	-3.73571	0.101	0.175	0.000849641	3	ST6GALNAC6
2.90638e-07	-3.66602	0.07	0.127	0.000871913	3	RNF24
3.27426e-07	1.97381	0.105	0.168	0.000982279	3	LRFN5
3.32166e-07	0.99099	0.69	0.777	0.000996498	3	FHOD3
3.35777e-07	0.493828	0.718	0.792	0.00100733	3	CAMK2D
3.46637e-07	6.33801	0.12	0.189	0.00103991	3	MGAM2
3.4789e-07	-1.47665	0.052	0.108	0.00104367	3	PTTG1
3.60135e-07	1.86888	0.509	0.58	0.0010804	3	FABP3
4.07458e-07	0.529168	0.056	0.103	0.00122237	3	BRIP1
4.08013e-07	-1.4944	0.067	0.13	0.00122404	3	CAMK4
4.37086e-07	0.877367	0.074	0.139	0.00131126	3	DEF6
4.95921e-07	-3.53706	0.059	0.118	0.00148776	3	KIT
5.28412e-07	4.11194	0.055	0.107	0.00158524	3	RENBP-NW-014639275
6.8913e-07	-1.05524	0.049	0.104	0.00206739	3	KIAA1217
7.44436e-07	-2.64228	0.049	0.101	0.00223331	3	KCNAB1
8.24614e-07	1.74614	0.662	0.742	0.00247384	3	SLMAP
8.64155e-07	-0.764244	0.11	0.182	0.00259246	3	PFKFB4
1.17621e-06	0.673818	0.443	0.445	0.00352863	3	DLC1
1.18552e-06	-1.14036	0.078	0.141	0.00355656	3	SUV39H1
1.20923e-06	0.960982	0.529	0.592	0.00362769	3	EFNA5
1.33369e-06	-1.96357	0.092	0.159	0.00400107	3	DNAH12
1.35119e-06	4.94175	0.21	0.268	0.00405356	3	SLC1A3
1.35993e-06	5.55363	0.081	0.129	0.0040798	3	XRCC4
1.40165e-06	0.700717	0.279	0.346	0.00420495	3	ALCAM
1.44658e-06	0.619367	0.896	0.944	0.00433975	3	PLN
1.61793e-06	0.581539	0.796	0.859	0.0048538	3	ABLIM1
1.65445e-06	2.63233	0.135	0.167	0.00496334	3	SYNPR
1.6818e-06	-3.03487	0.071	0.131	0.0050454	3	PRC1
1.84795e-06	0.28771	0.066	0.111	0.00554386	3	ST8SIA1
1.95349e-06	-3.36231	0.108	0.178	0.00586046	3	PPP2R2A
2.24014e-06	1.27576	0.253	0.174	0.00672043	3	FKBP5
2.37859e-06	-1.18343	0.088	0.152	0.00713577	3	GPR137C
2.44357e-06	0.660611	0.07	0.125	0.00733072	3	KERA
2.5006e-06	2.28337	0.175	0.229	0.00750179	3	KCNJ8
3.16446e-06	0.991845	0.445	0.52	0.00949339	3	EDNRA
3.92971e-06	2.47838	0.128	0.196	0.0117891	3	LY86
4.16375e-06	1.28785	0.253	0.342	0.0124913	3	GRIA1
4.22731e-06	-0.295652	0.197	0.254	0.0126819	3	USP32
4.2809e-06	0.449139	0.133	0.192	0.0128427	3	ACLY
4.57862e-06	5.5602	0.094	0.158	0.0137359	3	SEMA6A
5.48436e-06	0.616685	0.746	0.796	0.0164531	3	NEBL
5.65129e-06	0.637287	0.053	0.102	0.0169539	3	ADAM12
5.65426e-06	2.97935	0.11	0.174	0.0169628	3	LGALS3
6.38864e-06	-0.776815	0.178	0.239	0.0191659	3	FUT8
6.65675e-06	1.21062	0.102	0.163	0.0199702	3	MBNL3
6.91203e-06	2.14615	0.142	0.195	0.0207361	3	HMBS
7.5313e-06	1.20316	0.323	0.4	0.0225939	3	RASL11B
7.82514e-06	4.85865	0.085	0.141	0.0234754	3	MKI67
8.13445e-06	5.04376	0.178	0.252	0.0244034	3	ZBED9
8.33573e-06	-0.699308	0.145	0.205	0.0250072	3	SLC4A4
8.56784e-06	0.957362	0.669	0.724	0.0257035	3	POPDC2
9.23514e-06	-2.07482	0.098	0.141	0.0277054	3	CD44
9.29262e-06	1.11909	0.665	0.682	0.0278779	3	CASQ2
9.67754e-06	2.50526	0.073	0.127	0.0290326	3	OSBPL10
1.09697e-05	3.4972	0.144	0.214	0.032909	3	GABRG3
1.19494e-05	1.38372	0.315	0.352	0.0358483	3	PGM5
1.34559e-05	5.26771	0.116	0.158	0.0403678	3	ABCC9
1.38199e-05	-0.501118	0.766	0.826	0.0414598	3	LDB3
1.39729e-05	-1.54409	0.057	0.103	0.0419186	3	KCNB2
1.45437e-05	-0.874608	0.136	0.19	0.043631	3	SLC12A2
1.54483e-05	5.32145	0.133	0.153	0.0463449	3	FNBP1L
1.16084e-235	0.687668	0.453	0.708	3.48253e-232	0	ASTN2
6.96906e-112	-0.858235	0.627	0.804	2.09072e-108	0	MGAT4D
1.09074e-97	3.56543	0.407	0.565	3.27222e-94	0	GPM6A
6.2735e-56	5.14215	0.119	0.21	1.88205e-52	0	VWA5A
1.47381e-51	0.386627	0.046	0.12	4.42144e-48	0	MASP1
1.56083e-50	3.63495	0.042	0.114	4.68248e-47	0	ANKLE1
3.06094e-47	2.16917	0.617	0.704	9.18281e-44	0	HEY2
1.92029e-43	0.668352	0.188	0.201	5.76086e-40	0	BCL11B
1.98346e-40	3.75881	0.116	0.207	5.95038e-37	0	EPDR1
2.5431e-39	-1.59775	0.058	0.127	7.62929e-36	0	RAB27B
9.98397e-39	0.48856	0.942	0.984	2.99519e-35	0	CACNB2
7.48547e-38	0.327232	0.422	0.521	2.24564e-34	0	FAM65B
2.04708e-37	-0.975925	0.561	0.665	6.14125e-34	0	CRHR2
5.19187e-37	1.0939	0.521	0.614	1.55756e-33	0	SYNM
2.74879e-34	-0.982092	0.047	0.1	8.24636e-31	0	ST8SIA4
2.92602e-34	0.748512	0.323	0.413	8.77806e-31	0	HS6ST2
5.6444e-34	1.09091	0.375	0.437	1.69332e-30	0	PDE4B
7.57886e-34	3.14867	0.304	0.413	2.27366e-30	0	C7H14ORF105
1.15791e-33	-0.416296	0.23	0.324	3.47374e-30	0	RNASEH2B
1.62071e-33	-0.983547	0.598	0.684	4.86214e-30	0	NR4A1
6.53594e-33	0.658934	0.168	0.228	1.96078e-29	0	SH3PXD2B
1.23156e-32	1.30928	0.393	0.476	3.69468e-29	0	ITGB6
2.7142e-32	2.25304	0.059	0.117	8.14259e-29	0	FGD2
6.27305e-32	1.15938	0.968	0.993	1.88191e-28	0	PDLIM5
1.18096e-31	3.05286	0.398	0.505	3.54288e-28	0	PLD5
4.2656e-31	0.473791	0.62	0.516	1.27968e-27	0	NPPB
1.74322e-29	-1.10602	0.204	0.295	5.22967e-26	0	TUBA4A
3.7236e-29	3.52257	0.506	0.597	1.11708e-25	0	KCNJ3
5.25212e-29	0.918681	0.406	0.511	1.57564e-25	0	P4HA3
1.53873e-27	1.3413	0.1	0.17	4.61619e-24	0	CD80
1.56177e-27	1.01961	0.5	0.573	4.68532e-24	0	HCN1
4.32012e-27	6.74288	0.068	0.128	1.29603e-23	0	FAM196B
6.37551e-27	-0.524718	0.142	0.219	1.91265e-23	0	DEF6
3.79632e-26	-2.13389	0.168	0.241	1.13889e-22	0	EPHA4
4.20598e-26	3.63373	0.135	0.211	1.26179e-22	0	WIF1
1.29978e-25	0.441276	0.1	0.166	3.89934e-22	0	SLAMF1
2.26505e-25	2.30056	0.154	0.228	6.79514e-22	0	PLS1
3.64181e-25	1.20948	0.072	0.131	1.09254e-21	0	COL4A3
4.11763e-25	3.73556	0.321	0.412	1.23529e-21	0	GPC5
4.21063e-25	4.30948	0.062	0.113	1.26319e-21	0	CASC5
5.25655e-25	0.968371	0.355	0.437	1.57697e-21	0	TMEM163
1.34978e-24	-2.69424	0.485	0.552	4.04934e-21	0	XIRP2
1.67191e-24	1.09286	0.544	0.597	5.01573e-21	0	KCTD16
1.68286e-24	1.44105	0.477	0.568	5.04858e-21	0	HS6ST3
2.96321e-23	-2.0053	0.588	0.653	8.88962e-20	0	CNTN1
3.28856e-23	-4.30253	0.073	0.128	9.86568e-20	0	EHHADH
5.08296e-23	0.286623	0.081	0.14	1.52489e-19	0	DNAJC6
1.08342e-22	3.21653	0.607	0.671	3.25027e-19	0	PARM1
1.15928e-22	3.13439	0.64	0.701	3.47785e-19	0	EGLN3
1.77837e-22	1.71764	0.059	0.111	5.33511e-19	0	EDARADD
1.78004e-22	3.45676	0.354	0.431	5.34013e-19	0	PLPPR1
4.40847e-22	1.08007	0.391	0.478	1.32254e-18	0	GRB14
1.14822e-21	3.66741	0.299	0.359	3.44465e-18	0	ROBO2
1.32903e-21	2.95635	0.512	0.594	3.98708e-18	0	IL20RA
2.02728e-21	2.91003	0.409	0.483	6.08185e-18	0	FNIP2
2.23354e-21	0.809613	0.165	0.108	6.70062e-18	0	DNTT
4.58477e-21	1.28257	0.151	0.207	1.37543e-17	0	OSBPL10
1.02295e-20	0.573652	0.473	0.545	3.06885e-17	0	RGS7BP
1.22736e-20	1.29607	0.538	0.469	3.68209e-17	0	GRIA1
1.30201e-20	4.10697	0.061	0.109	3.90604e-17	0	CIITA
1.33069e-20	0.799624	0.517	0.589	3.99207e-17	0	ASIC2
1.36478e-20	0.313399	0.364	0.45	4.09434e-17	0	WASF1
2.42125e-20	0.263541	0.115	0.176	7.26374e-17	0	IL13
3.01931e-20	-0.553	0.901	0.939	9.05793e-17	0	ADAMTSL1
4.28126e-20	2.83668	0.07	0.117	1.28438e-16	0	CPXM2
4.8045e-20	3.05017	0.419	0.498	1.44135e-16	0	CLIP4
5.35153e-20	-0.608222	0.322	0.404	1.60546e-16	0	LEMD3
5.36849e-20	0.319247	0.915	0.951	1.61055e-16	0	ACTC1
6.65748e-20	1.45859	0.458	0.541	1.99725e-16	0	GRIP1
6.72562e-20	1.66744	0.207	0.276	2.01769e-16	0	SPI1
8.57009e-20	3.10937	0.551	0.617	2.57103e-16	0	PALMD
1.64204e-19	0.737172	0.233	0.309	4.92613e-16	0	SLC16A6
1.76437e-19	3.05808	0.182	0.25	5.29312e-16	0	SCG5
1.88392e-19	-0.259752	0.245	0.321	5.65176e-16	0	HS3ST2
2.13734e-19	2.48924	0.507	0.579	6.41201e-16	0	OTUD1
5.69521e-19	1.15899	0.166	0.233	1.70856e-15	0	THRSP
8.42128e-19	0.25658	0.198	0.266	2.52638e-15	0	CCDC148
8.62453e-19	-1.19828	0.111	0.165	2.58736e-15	0	PROCA1
8.70304e-19	0.399348	0.171	0.238	2.61091e-15	0	RAD50
1.54996e-18	1.27003	0.287	0.365	4.64988e-15	0	BMP3
1.56918e-18	2.7385	0.518	0.59	4.70754e-15	0	RAP1GAP2
1.65034e-18	0.613393	0.092	0.144	4.95101e-15	0	AHRR
4.4579e-18	4.37448	0.496	0.559	1.33737e-14	0	BCL11A
4.5781e-18	1.72176	0.172	0.237	1.37343e-14	0	GRIK4
8.44753e-18	0.890598	0.066	0.11	2.53426e-14	0	UCP2
1.09852e-17	2.57065	0.676	0.72	3.29556e-14	0	MYPN
7.01133e-17	-0.380833	0.07	0.11	2.1034e-13	0	LIX1
8.2715e-17	0.360036	0.178	0.125	2.48145e-13	0	CYR61
8.40943e-17	4.16403	0.182	0.241	2.52283e-13	0	MEGF6
1.3555e-16	3.34099	0.161	0.223	4.06651e-13	0	NWD2
1.62038e-16	1.63545	0.341	0.417	4.86115e-13	0	CCDC172
1.88483e-16	1.275	0.161	0.217	5.65448e-13	0	IBSP
3.46719e-16	0.484062	0.219	0.287	1.04016e-12	0	CALN1
3.53682e-16	-0.843959	0.079	0.125	1.06105e-12	0	DGKG
4.68108e-16	1.61999	0.113	0.162	1.40432e-12	0	LPCAT2
7.5146e-16	0.263956	0.244	0.31	2.25438e-12	0	TRAK2
8.90507e-16	3.32206	0.507	0.563	2.67152e-12	0	SLC22A3
1.17957e-15	0.696145	0.125	0.175	3.53872e-12	0	GALM
1.30167e-15	-0.511519	0.269	0.339	3.90502e-12	0	LRFN5
1.40961e-15	2.83892	0.084	0.127	4.22883e-12	0	RGS18
1.41966e-15	-1.69123	0.132	0.18	4.25898e-12	0	CENPP
1.60577e-15	-2.31	0.108	0.158	4.8173e-12	0	VNN1
1.66112e-15	-2.09719	0.119	0.172	4.98336e-12	0	SGTB
1.89863e-15	2.53204	0.111	0.068	5.6959e-12	0	FAT2
2.2488e-15	0.594919	0.184	0.236	6.7464e-12	0	KCNH7
2.70812e-15	-1.76912	0.372	0.428	8.12437e-12	0	BACH2
3.33167e-15	-2.66586	0.151	0.204	9.995e-12	0	ST8SIA1
8.21008e-15	0.295796	0.815	0.854	2.46302e-11	0	MYL2
1.73144e-14	0.988595	0.1	0.148	5.19433e-11	0	DBX2
1.90143e-14	1.24128	0.506	0.566	5.7043e-11	0	FRMPD4
2.47718e-14	2.40342	0.068	0.107	7.43153e-11	0	SNAP25
3.12944e-14	0.678594	0.972	0.988	9.38832e-11	0	TTN
3.61688e-14	5.54539	0.155	0.211	1.08506e-10	0	SUV39H1
3.96183e-14	-1.15358	0.173	0.23	1.18855e-10	0	TRPC4
4.48103e-14	-1.25495	0.382	0.43	1.34431e-10	0	SATB1
4.79641e-14	2.6633	0.083	0.124	1.43892e-10	0	WFDC1
5.02805e-14	0.789402	0.24	0.298	1.50842e-10	0	BIRC3
5.43714e-14	-1.5686	0.413	0.481	1.63114e-10	0	C13H10ORF67
7.30317e-14	0.783418	0.283	0.279	2.19095e-10	0	FUT8
8.89821e-14	-0.298711	0.064	0.104	2.66946e-10	0	BAIAP2L1
9.22659e-14	-1.25816	0.142	0.185	2.76798e-10	0	ARHGEF28
1.07574e-13	0.739766	0.091	0.134	3.22723e-10	0	NTM
1.32191e-13	2.88115	0.121	0.171	3.96573e-10	0	WWC1
1.64682e-13	-1.04154	0.196	0.253	4.94045e-10	0	POU6F2
2.10256e-13	-1.47683	0.21	0.165	6.30769e-10	0	MYO1E
3.4215e-13	1.48588	0.181	0.237	1.02645e-09	0	ME2
4.30643e-13	3.69944	0.809	0.849	1.29193e-09	0	LPL
6.52123e-13	0.726306	0.1	0.11	1.95637e-09	0	ITGAM
6.95721e-13	1.59096	0.328	0.394	2.08716e-09	0	NABP1
7.15487e-13	0.709128	0.755	0.794	2.14646e-09	0	ART3
7.6424e-13	0.821271	0.255	0.309	2.29272e-09	0	P2RX1
1.17978e-12	1.53689	0.292	0.35	3.53933e-09	0	SMOC1
1.33899e-12	1.13969	0.358	0.425	4.01698e-09	0	SLC14A2
1.71761e-12	-1.71876	0.121	0.083	5.15284e-09	0	FAM129C
1.7539e-12	-0.314036	0.162	0.168	5.2617e-09	0	KANK1
1.84476e-12	3.89713	0.126	0.173	5.53428e-09	0	P2RY1
2.73354e-12	1.35984	0.067	0.102	8.20062e-09	0	SNPH
5.0651e-12	-1.23518	0.212	0.267	1.51953e-08	0	BUB1B
5.55355e-12	-0.906353	0.246	0.305	1.66607e-08	0	DPP4
5.6911e-12	1.46832	0.423	0.484	1.70733e-08	0	ABHD18
5.97808e-12	0.451411	0.839	0.869	1.79343e-08	0	MYL7
5.98821e-12	0.468071	0.233	0.262	1.79646e-08	0	SYNPR
6.11774e-12	1.39618	0.201	0.255	1.83532e-08	0	FRS3
6.47904e-12	3.76429	0.179	0.23	1.94371e-08	0	SPAG16
7.65858e-12	0.436722	0.524	0.574	2.29757e-08	0	NRAP
9.33207e-12	-0.259129	0.154	0.2	2.79962e-08	0	ISG20
1.40341e-11	0.645008	0.252	0.309	4.21022e-08	0	HK2
1.44795e-11	-0.371758	0.305	0.361	4.34385e-08	0	CNTNAP5
1.59175e-11	2.31191	0.862	0.897	4.77524e-08	0	PDK4
3.31418e-11	-0.628437	0.144	0.135	9.94255e-08	0	CGNL1
4.93985e-11	0.677364	0.133	0.176	1.48196e-07	0	EPHA7
7.0677e-11	0.587898	0.637	0.671	2.12031e-07	0	SLCO3A1
7.98844e-11	1.92257	0.066	0.101	2.39653e-07	0	BLK
1.00816e-10	-1.75511	0.129	0.17	3.02447e-07	0	FMN1
1.04552e-10	-1.07142	0.106	0.134	3.13656e-07	0	CYYR1
1.18225e-10	1.49426	0.105	0.146	3.54675e-07	0	FJX1
1.29331e-10	1.58683	0.136	0.17	3.87993e-07	0	TMEM200A
2.37904e-10	-0.54777	0.29	0.344	7.13711e-07	0	KIAA2022
2.48011e-10	1.30075	0.125	0.169	7.44032e-07	0	BAMBI
2.94254e-10	2.99515	0.116	0.153	8.82761e-07	0	TIAM1
3.1016e-10	1.80571	0.081	0.117	9.30479e-07	0	RAB3A
3.20338e-10	2.07485	0.138	0.182	9.61014e-07	0	TMEM106C
4.86568e-10	-1.82967	0.195	0.245	1.4597e-06	0	SGCZ
4.8818e-10	-0.993115	0.208	0.162	1.46454e-06	0	TMCC2
5.00478e-10	2.84288	0.079	0.114	1.50144e-06	0	ATP1B2
5.23272e-10	-5.14051	0.143	0.11	1.56982e-06	0	KLHL4
5.37482e-10	1.39231	0.132	0.099	1.61245e-06	0	WDR64
6.15704e-10	-1.95224	0.081	0.115	1.84711e-06	0	PF4
6.72593e-10	-2.01333	0.143	0.187	2.01778e-06	0	RCAN3
8.98905e-10	-0.29692	0.224	0.218	2.69672e-06	0	NBEA
9.05138e-10	-2.87505	0.31	0.305	2.71541e-06	0	EPHA5
9.97851e-10	1.62465	0.131	0.174	2.99355e-06	0	MDFIC
1.009e-09	-1.02023	0.224	0.269	3.02699e-06	0	ADAMTS20
1.12679e-09	4.30482	0.452	0.488	3.38036e-06	0	ANKH
1.2389e-09	2.65417	0.153	0.197	3.71669e-06	0	ADGRG6
1.46669e-09	1.10966	0.927	0.947	4.40006e-06	0	PTPRK
1.50831e-09	-1.62124	0.234	0.194	4.52494e-06	0	FLNA
2.13652e-09	0.698393	0.141	0.184	6.40955e-06	0	MGAM2
3.02275e-09	1.58203	0.466	0.523	9.06826e-06	0	CES5A
3.03621e-09	-1.94483	0.183	0.229	9.10862e-06	0	PTPRR
3.81342e-09	0.523969	0.154	0.198	1.14403e-05	0	SLC7A11
4.2769e-09	1.60485	0.119	0.151	1.28307e-05	0	SCUBE2
5.51485e-09	-0.421995	0.625	0.569	1.65445e-05	0	ACTA1
5.82425e-09	0.991036	0.131	0.168	1.74728e-05	0	RASGRF2
6.32139e-09	0.526742	0.778	0.815	1.89642e-05	0	MYLK3
6.62078e-09	1.97135	0.889	0.913	1.98623e-05	0	PTGER3
7.50715e-09	3.59715	0.14	0.174	2.25215e-05	0	FNDC4
7.67004e-09	1.9781	0.201	0.245	2.30101e-05	0	ERC2
7.71382e-09	4.86075	0.095	0.129	2.31415e-05	0	SHPK
7.93723e-09	-3.60421	0.114	0.096	2.38117e-05	0	ADAMTS17
9.26505e-09	0.693311	0.482	0.535	2.77951e-05	0	EHD4
9.37865e-09	-1.32376	0.278	0.312	2.81359e-05	0	AMMECR1
1.09223e-08	3.05891	0.162	0.205	3.2767e-05	0	CDKN1A
1.12267e-08	1.83851	0.13	0.169	3.36802e-05	0	HS3ST4
1.19758e-08	-1.51195	0.181	0.224	3.59274e-05	0	CPOX
1.35432e-08	2.9746	0.544	0.569	4.06295e-05	0	ADAMTS6
1.37379e-08	0.977219	0.703	0.741	4.12138e-05	0	PDE8B
1.57669e-08	1.5292	0.208	0.178	4.73007e-05	0	NCAM1
1.65732e-08	2.07065	0.339	0.389	4.97196e-05	0	RNF122
1.68648e-08	0.973142	0.133	0.167	5.05945e-05	0	TRAF1
1.86282e-08	1.20463	0.226	0.266	5.58845e-05	0	ZC3H12C
1.89147e-08	0.568932	0.302	0.353	5.67441e-05	0	LURAP1
2.13108e-08	1.58726	0.145	0.186	6.39323e-05	0	EFNB3
2.20404e-08	-1.67911	0.182	0.19	6.61212e-05	0	CD44
2.3432e-08	1.24268	0.294	0.331	7.02961e-05	0	LDLRAD4
2.69756e-08	1.71375	0.31	0.359	8.09267e-05	0	TMEM71
2.92813e-08	-0.480634	0.239	0.283	8.78439e-05	0	HAVCR1
2.98436e-08	-0.910912	0.286	0.332	8.95308e-05	0	CPEB2
3.21445e-08	0.650646	0.537	0.584	9.64334e-05	0	ACSL1
3.56728e-08	0.97688	0.132	0.166	0.000107019	0	TINAGL1
3.90031e-08	0.609446	0.335	0.386	0.000117009	0	NXN
3.92779e-08	0.71581	0.806	0.765	0.000117834	0	SOX6
4.177e-08	0.809263	0.891	0.919	0.00012531	0	PCDH7
4.53479e-08	0.351312	0.877	0.899	0.000136044	0	MAGI1
5.8252e-08	2.04617	0.569	0.603	0.000174756	0	DYSF
6.38035e-08	0.480233	0.263	0.311	0.00019141	0	CHDH
6.60588e-08	-0.973082	0.094	0.126	0.000198176	0	ASXL3
7.81528e-08	-0.405712	0.147	0.149	0.000234458	0	FBN2
8.4531e-08	-1.32724	0.197	0.238	0.000253593	0	INHBA
8.6526e-08	1.05642	0.183	0.225	0.000259578	0	CDKAL1
9.38323e-08	1.57567	0.289	0.336	0.000281497	0	PEX5L
1.01218e-07	2.19473	0.481	0.522	0.000303654	0	PGM5
1.03728e-07	-2.93576	0.169	0.205	0.000311185	0	KIF20B
1.07747e-07	1.6823	0.461	0.495	0.000323242	0	ALCAM
1.10249e-07	-0.613333	0.081	0.111	0.000330746	0	KIAA1217
1.13899e-07	1.76623	0.478	0.528	0.000341696	0	SLC51B
1.23406e-07	0.618146	0.879	0.896	0.000370219	0	DYNC1I1
1.26302e-07	-2.24316	0.12	0.156	0.000378905	0	TBXAS1
1.41368e-07	-1.21294	0.425	0.476	0.000424103	0	NRG3
1.52343e-07	1.97691	0.892	0.918	0.00045703	0	CACNA1C
1.68458e-07	-1.36816	0.211	0.171	0.000505375	0	ABCC9
1.86692e-07	-2.23598	0.27	0.295	0.000560076	0	FAM49A
1.99182e-07	2.09691	0.188	0.228	0.000597547	0	AACS
2.02437e-07	0.778829	0.144	0.181	0.00060731	0	MYO16
2.05111e-07	-0.949817	0.202	0.235	0.000615332	0	TOX
2.31985e-07	-0.984094	0.313	0.303	0.000695954	0	MEIS1
2.47879e-07	-0.502242	0.196	0.237	0.000743636	0	FECH
2.52108e-07	-1.70775	0.082	0.107	0.000756324	0	F8
2.80296e-07	3.31824	0.28	0.297	0.000840889	0	ZDHHC14
3.17865e-07	6.51912	0.174	0.141	0.000953594	0	CCL21
3.23927e-07	-0.465916	0.329	0.328	0.000971782	0	LTBP1
3.29714e-07	1.68573	0.121	0.152	0.000989141	0	ATG16L2
5.20644e-07	3.61371	0.689	0.71	0.00156193	0	CWC27
5.66605e-07	2.69828	0.171	0.204	0.00169981	0	CNTNAP1
5.71664e-07	2.59421	0.449	0.491	0.00171499	0	SIPA1L2
6.05858e-07	-1.21618	0.117	0.147	0.00181757	0	ECT2
6.06692e-07	1.28486	0.12	0.091	0.00182008	0	PCLO
6.46337e-07	0.650901	0.398	0.43	0.00193901	0	CCSER1
6.91011e-07	4.43299	0.18	0.22	0.00207303	0	TRAF3IP3
7.08206e-07	1.14801	0.174	0.188	0.00212462	0	LYST
7.23945e-07	0.297714	0.169	0.136	0.00217183	0	PLCB4
8.12192e-07	1.05191	0.232	0.27	0.00243658	0	ADGRV1
8.60732e-07	0.440467	0.862	0.872	0.00258219	0	NEXN
8.72233e-07	-0.464533	0.232	0.215	0.0026167	0	PRKD1
8.80879e-07	-1.01453	0.131	0.101	0.00264264	0	ACSM1
1.0427e-06	-2.90274	0.089	0.118	0.0031281	0	RAB13
1.05682e-06	-0.421624	0.225	0.253	0.00317046	0	NPAS3
1.13738e-06	0.592319	0.238	0.272	0.00341214	0	AP1B1
1.39168e-06	1.1713	0.254	0.297	0.00417504	0	C2CD4B
1.64346e-06	1.18958	0.786	0.805	0.00493037	0	GADD45G
1.82596e-06	2.62617	0.239	0.276	0.00547789	0	PANK3
1.9754e-06	3.92616	0.084	0.11	0.0059262	0	SLC2A1
2.03525e-06	1.19162	0.243	0.235	0.00610576	0	DAAM1
2.30366e-06	-0.445553	0.478	0.438	0.00691097	0	PDZRN3
2.41124e-06	2.67044	0.352	0.398	0.00723372	0	LRRN3
2.45352e-06	-2.31394	0.538	0.569	0.00736055	0	TMTC1
3.31381e-06	0.804478	0.941	0.959	0.00994143	0	ATP2A2
3.68163e-06	-0.555476	0.446	0.415	0.0110449	0	ARL15
4.09451e-06	-0.425333	0.169	0.138	0.0122835	0	DRC3
4.13841e-06	-2.58194	0.163	0.194	0.0124152	0	HMGA2
4.63627e-06	-1.74851	0.13	0.161	0.0139088	0	NUDT1
4.80397e-06	1.08325	0.825	0.818	0.0144119	0	AKAP6
4.92461e-06	2.55201	0.695	0.724	0.0147738	0	CDH12
4.94825e-06	1.50757	0.879	0.9	0.0148447	0	TECRL
4.96762e-06	-2.74434	0.322	0.351	0.0149029	0	PRKCB
6.8234e-06	2.34446	0.366	0.41	0.0204702	0	CTNNA2
6.86251e-06	-0.517625	0.104	0.079	0.0205875	0	BTLA
6.91249e-06	1.08005	0.153	0.187	0.0207375	0	SEMA6A
7.50563e-06	-0.935259	0.139	0.143	0.0225169	0	CDH19
7.60611e-06	-0.698056	0.125	0.154	0.0228183	0	FGL1
9.41716e-06	1.13093	0.098	0.121	0.0282515	0	ARRDC3
1.20444e-05	0.269433	0.347	0.327	0.0361333	0	PLXNA2
1.21512e-05	1.68624	0.683	0.697	0.0364535	0	LSAMP
1.23979e-05	2.40254	0.756	0.778	0.0371936	0	CLIC5
1.38238e-05	2.76307	0.247	0.285	0.0414714	0	FAS
1.46724e-05	0.419879	0.15	0.182	0.0440171	0	UCP1
2.32518e-61	2.32217	0.487	0.822	6.97554e-58	4	ADCY8
7.48148e-54	0.789309	0.471	0.79	2.24444e-50	4	NLRP3
1.97698e-46	0.436404	0.521	0.824	5.93093e-43	4	GMFG
3.27658e-43	-0.813626	0.594	0.869	9.82973e-40	4	PTPN6
1.40561e-41	0.351177	0.488	0.784	4.21682e-38	4	PLEK
2.0444e-41	0.604776	0.546	0.796	6.13321e-38	4	MED12L
2.74783e-40	1.40355	0.501	0.776	8.2435e-37	4	GNA15
3.53978e-39	0.632072	0.659	0.897	1.06193e-35	4	CFP
4.3345e-38	-0.675824	0.622	0.883	1.30035e-34	4	RGS18
4.70695e-37	4.63346	0.494	0.753	1.41208e-33	4	AIG1
1.01077e-34	-0.371647	0.54	0.802	3.03231e-31	4	SUSD1
1.00065e-33	-0.471834	0.421	0.695	3.00195e-30	4	RAC2
1.10848e-30	0.831253	0.443	0.705	3.32545e-27	4	LPXN
1.63511e-29	0.62742	0.538	0.762	4.90534e-26	4	SYK
2.00012e-29	0.37646	0.455	0.704	6.00035e-26	4	SUSD3
2.88216e-29	1.18874	0.492	0.74	8.64648e-26	4	STS
3.62488e-29	1.0757	0.544	0.786	1.08747e-25	4	FCGR1A
8.48514e-28	2.36158	0.523	0.768	2.54554e-24	4	FCRL3
1.12945e-27	2.3309	0.295	0.534	3.38834e-24	4	RNF122
1.34424e-27	-2.66907	0.7	0.896	4.03271e-24	4	P2RY12
1.88055e-26	-1.91528	0.657	0.855	5.64164e-23	4	ST8SIA4
2.36735e-26	1.28515	0.607	0.828	7.10205e-23	4	RGS10
1.80787e-25	1.99158	0.297	0.525	5.4236e-22	4	C16H5ORF34
2.09793e-25	3.03856	0.608	0.824	6.29379e-22	4	P3H2
4.8891e-25	-0.531453	0.664	0.866	1.46673e-21	4	TMIGD3
5.4e-25	1.43569	0.562	0.759	1.62e-21	4	P2RY14
9.99533e-25	-0.274535	0.597	0.779	2.9986e-21	4	PFKFB2
1.51117e-24	-2.33308	0.602	0.813	4.5335e-21	4	DCUN1D3
1.96441e-24	-0.33547	0.602	0.81	5.89323e-21	4	CYTH4
8.75762e-24	2.62165	0.669	0.839	2.62729e-20	4	MAN1A1
9.85573e-24	0.420616	0.579	0.791	2.95672e-20	4	TLR1
1.34658e-23	2.4919	0.441	0.661	4.03975e-20	4	FASN
1.39507e-23	1.26625	0.488	0.7	4.18521e-20	4	PIK3CD
2.01843e-23	0.434558	0.116	0.297	6.05529e-20	4	MS4A2
2.37122e-23	2.2987	0.657	0.827	7.11367e-20	4	OGFRL1
5.52152e-23	1.79508	0.477	0.694	1.65646e-19	4	ADCY7
5.59997e-23	1.2381	0.467	0.695	1.67999e-19	4	DAPP1
1.51893e-22	0.670262	0.59	0.805	4.55678e-19	4	SEMA4A
1.80754e-22	1.85275	0.748	0.882	5.42263e-19	4	CYSTM1
1.83116e-22	-0.788818	0.632	0.829	5.49347e-19	4	ARL11
2.17393e-22	-0.841142	0.597	0.791	6.52178e-19	4	LCP2
1.09737e-21	0.592026	0.675	0.856	3.2921e-18	4	BMP2K
1.41342e-21	1.92066	0.369	0.595	4.24026e-18	4	MATK
1.52868e-21	1.12669	0.586	0.789	4.58605e-18	4	KIAA0226L
1.86455e-21	3.97484	0.369	0.59	5.59364e-18	4	MAMDC2
1.94471e-21	-0.692628	0.217	0.424	5.83413e-18	4	CASS4
3.56121e-21	3.54777	0.189	0.387	1.06836e-17	4	DNAH12
6.67436e-21	-0.554718	0.393	0.601	2.00231e-17	4	DENND1C
6.88688e-21	3.94945	0.213	0.4	2.06606e-17	4	GSAP
8.23966e-21	1.74791	0.202	0.402	2.4719e-17	4	PHLDB3
1.01058e-20	2.19691	0.504	0.714	3.03173e-17	4	JAML
1.43743e-20	0.888562	0.52	0.727	4.31228e-17	4	CSF2RB
1.53452e-20	0.956869	0.521	0.735	4.60357e-17	4	EVI2B
3.70275e-20	1.97	0.615	0.789	1.11082e-16	4	ARRDC3
6.41967e-20	5.43153	0.501	0.649	1.9259e-16	4	HDAC9
1.60397e-19	0.697207	0.707	0.857	4.81192e-16	4	FYB
4.50971e-19	0.474328	0.603	0.789	1.35291e-15	4	IRAK2
5.87486e-19	-0.48565	0.435	0.647	1.76246e-15	4	PTGIR
5.99102e-19	-0.817835	0.704	0.864	1.79731e-15	4	SAMSN1
7.32737e-19	1.50296	0.639	0.823	2.19821e-15	4	TRPM2
7.52972e-19	0.938062	0.5	0.658	2.25892e-15	4	ME2
9.23018e-19	0.411995	0.535	0.738	2.76905e-15	4	CCDC88B
1.01611e-18	1.14937	0.528	0.714	3.04834e-15	4	PLVAP
1.16693e-18	0.638962	0.781	0.915	3.5008e-15	4	BIN2
1.48974e-18	-0.576559	0.484	0.662	4.46923e-15	4	ARPC1B
1.76284e-18	2.30163	0.315	0.505	5.28852e-15	4	CLEC1A
1.93287e-18	-0.353477	0.446	0.655	5.79862e-15	4	P2RX1
2.127e-18	2.07384	0.428	0.633	6.38101e-15	4	TNFSF8
2.20801e-18	-1.33004	0.602	0.77	6.62404e-15	4	MTMR8
2.76607e-18	0.656813	0.503	0.703	8.29822e-15	4	SLC8B1
4.22142e-18	-0.770364	0.52	0.703	1.26643e-14	4	BTK
4.43188e-18	-1.02013	0.324	0.527	1.32956e-14	4	PTGS2
5.1134e-18	2.0622	0.669	0.83	1.53402e-14	4	NRP2
5.40523e-18	0.342052	0.616	0.799	1.62157e-14	4	IKZF1
6.41709e-18	0.334473	0.512	0.703	1.92513e-14	4	HMHA1
1.52618e-17	0.791709	0.528	0.726	4.57855e-14	4	DGKG
2.71968e-17	0.416472	0.428	0.614	8.15903e-14	4	NPL
5.15895e-17	0.521647	0.568	0.757	1.54768e-13	4	LRRC25
7.94074e-17	-2.70362	0.08	0.216	2.38222e-13	4	KBTBD8
8.51984e-17	-0.924502	0.638	0.812	2.55595e-13	4	WDFY4
9.40592e-17	-0.323041	0.589	0.759	2.82177e-13	4	SLC37A2
1.40372e-16	0.752765	0.344	0.52	4.21116e-13	4	BUB1B
2.25164e-16	1.01923	0.461	0.647	6.75492e-13	4	GRIN2D
3.41177e-16	-1.59276	0.259	0.443	1.02353e-12	4	MAP4K1
3.74217e-16	5.40937	0.53	0.71	1.12265e-12	4	ELOVL6
4.13251e-16	-1.78828	0.586	0.764	1.23975e-12	4	REL
4.39715e-16	9.59435	0.033	0.12	1.31914e-12	4	ICOS
5.14674e-16	9.57673	0.075	0.194	1.54402e-12	4	BTLA
6.07993e-16	0.984679	0.472	0.651	1.82398e-12	4	RGS2
8.61454e-16	2.21795	0.088	0.215	2.58436e-12	4	SLAMF1
8.75881e-16	0.963065	0.21	0.371	2.62764e-12	4	XPNPEP2
8.76152e-16	0.416077	0.222	0.378	2.62845e-12	4	IL2RG
1.00637e-15	1.16318	0.498	0.674	3.0191e-12	4	RAB39A
1.43353e-15	-0.676684	0.745	0.887	4.30059e-12	4	LCP1
1.54909e-15	1.23403	0.397	0.571	4.64727e-12	4	PFKFB4
2.11267e-15	0.585099	0.67	0.805	6.338e-12	4	NRROS
2.74151e-15	-1.40328	0.064	0.161	8.22454e-12	4	DLGAP5
2.79448e-15	4.15878	0.15	0.295	8.38345e-12	4	LPAR6
3.25861e-15	1.57952	0.131	0.281	9.77583e-12	4	SUV39H1
3.51199e-15	1.51268	0.608	0.762	1.0536e-11	4	ZNF710
3.89539e-15	-2.69577	0.186	0.348	1.16862e-11	4	TUBA4A
4.39453e-15	1.0268	0.476	0.647	1.31836e-11	4	TSPAN5
4.48147e-15	-0.433013	0.631	0.794	1.34444e-11	4	CD83
5.04691e-15	0.69407	0.353	0.523	1.51407e-11	4	AMD1
6.67333e-15	1.46038	0.311	0.49	2.002e-11	4	GRIK4
7.27884e-15	3.93681	0.259	0.435	2.18365e-11	4	SHISA9
8.57204e-15	2.25282	0.623	0.765	2.57161e-11	4	SCARB1
8.57847e-15	1.26887	0.148	0.29	2.57354e-11	4	NCAPG
9.0248e-15	1.17569	0.496	0.658	2.70744e-11	4	SUCNR1
9.21142e-15	2.94335	0.424	0.595	2.76343e-11	4	DEF6
1.02409e-14	-0.728193	0.316	0.48	3.07227e-11	4	GLCCI1
1.0399e-14	-1.26081	0.085	0.211	3.11969e-11	4	ZNF804A
1.05227e-14	1.44562	0.544	0.697	3.1568e-11	4	COTL1
1.28161e-14	3.18535	0.417	0.597	3.84482e-11	4	EGR3
1.31245e-14	0.660422	0.555	0.713	3.93736e-11	4	TBXAS1
1.57848e-14	3.69273	0.264	0.403	4.73544e-11	4	HAVCR1
2.03601e-14	4.6735	0.352	0.521	6.10804e-11	4	F8
2.42335e-14	4.38865	0.177	0.326	7.27004e-11	4	SGCZ
2.75424e-14	2.50405	0.531	0.658	8.26272e-11	4	PEPD
4.04968e-14	1.98534	0.187	0.345	1.2149e-10	4	LRFN5
5.95059e-14	-3.78433	0.411	0.585	1.78518e-10	4	INSIG1
8.09407e-14	4.62596	0.529	0.704	2.42822e-10	4	DBX2
8.50647e-14	0.915161	0.037	0.134	2.55194e-10	4	CPQ
9.38923e-14	-2.38922	0.468	0.645	2.81677e-10	4	PTPRE
1.16957e-13	3.02756	0.488	0.643	3.50871e-10	4	STAR
1.29191e-13	-0.781434	0.174	0.317	3.87572e-10	4	RASGRP2
1.44622e-13	0.46611	0.513	0.683	4.33867e-10	4	SAMHD1
1.99519e-13	0.278473	0.558	0.703	5.98558e-10	4	RBM47
2.52463e-13	4.54954	0.081	0.168	7.57388e-10	4	NTM
2.77203e-13	1.26966	0.46	0.636	8.3161e-10	4	GCA
4.15689e-13	1.42624	0.322	0.472	1.24707e-09	4	CNKSR3
4.50153e-13	2.66663	0.583	0.733	1.35046e-09	4	RNASEH2B
4.74435e-13	4.07346	0.171	0.319	1.42331e-09	4	RAD50
4.76029e-13	7.52099	0.03	0.107	1.42809e-09	4	CPXM2
6.33335e-13	1.15136	0.56	0.711	1.9e-09	4	UNC93B1
7.57969e-13	0.357248	0.667	0.799	2.27391e-09	4	LAT2
9.41569e-13	-0.992574	0.553	0.716	2.82471e-09	4	ALOX5AP
1.07719e-12	1.67243	0.368	0.539	3.23157e-09	4	RGS7
1.10686e-12	-0.833976	0.184	0.323	3.32058e-09	4	CYFIP2
1.28007e-12	-0.546096	0.567	0.725	3.84021e-09	4	CDC25B
1.28211e-12	-0.255088	0.725	0.842	3.84633e-09	4	AOAH
1.4883e-12	1.08222	0.588	0.73	4.46491e-09	4	APBB1IP
1.73457e-12	1.73325	0.68	0.814	5.2037e-09	4	VRK2
1.81e-12	1.27451	0.797	0.881	5.43001e-09	4	TEX14
2.10958e-12	-1.2544	0.333	0.496	6.32873e-09	4	NDRG1
2.20748e-12	0.887895	0.433	0.596	6.62243e-09	4	FGD2
2.41233e-12	0.290245	0.12	0.249	7.23698e-09	4	SLC45A3
2.42462e-12	-0.712842	0.505	0.67	7.27387e-09	4	GHSR
3.52724e-12	2.37585	0.046	0.135	1.05817e-08	4	GRIA3
3.62912e-12	1.2708	0.206	0.354	1.08873e-08	4	CSRP2
4.32288e-12	4.41397	0.299	0.432	1.29686e-08	4	GABRG3
6.03933e-12	0.30106	0.047	0.1	1.8118e-08	4	ADAMTS15
6.18626e-12	0.990758	0.456	0.596	1.85588e-08	4	CHDH
7.77785e-12	1.18002	0.314	0.456	2.33336e-08	4	PLXND1
8.32882e-12	1.50872	0.505	0.657	2.49864e-08	4	CPM
8.60441e-12	6.15138	0.052	0.119	2.58132e-08	4	SKAP1
8.93662e-12	1.79355	0.16	0.263	2.68099e-08	4	CBLB
9.5862e-12	0.380026	0.365	0.529	2.87586e-08	4	SORL1
1.03491e-11	1.70166	0.26	0.412	3.10473e-08	4	SGK1
1.1166e-11	2.8784	0.631	0.781	3.34981e-08	4	TKT
1.23786e-11	6.01686	0.522	0.609	3.71359e-08	4	SLC4A4
1.27927e-11	-1.14221	0.341	0.504	3.8378e-08	4	CCDC88C
1.5235e-11	-1.52777	0.325	0.482	4.57049e-08	4	LRRC8C
1.73462e-11	0.619394	0.585	0.741	5.20385e-08	4	TNFSF13B
1.77897e-11	-0.966591	0.333	0.49	5.33691e-08	4	CXCR4
1.98645e-11	2.18424	0.811	0.894	5.95936e-08	4	GLUL
2.18495e-11	-2.59046	0.591	0.737	6.55484e-08	4	RASSF3
2.28863e-11	-0.264469	0.503	0.658	6.86589e-08	4	PRKCB
2.32752e-11	1.54073	0.628	0.737	6.98257e-08	4	TNS3
2.6288e-11	3.33426	0.109	0.225	7.88641e-08	4	DUSP5
2.94926e-11	4.58796	0.215	0.355	8.84779e-08	4	KIAA0101
3.03901e-11	1.17534	0.705	0.833	9.11703e-08	4	C3
4.96627e-11	-0.599058	0.442	0.566	1.48988e-07	4	LRMP
5.19315e-11	0.476174	0.615	0.758	1.55794e-07	4	MILR1
5.34593e-11	-1.11201	0.546	0.666	1.60378e-07	4	SLC1A3
5.44859e-11	-0.651927	0.171	0.305	1.63458e-07	4	MOB3B
5.70201e-11	2.2757	0.336	0.478	1.7106e-07	4	BRINP1
5.91614e-11	2.53646	0.612	0.749	1.77484e-07	4	HCK
6.36513e-11	-0.441951	0.217	0.36	1.90954e-07	4	IL23R
6.55115e-11	-0.670885	0.332	0.489	1.96534e-07	4	JAK3
6.56752e-11	-3.42753	0.275	0.428	1.97026e-07	4	CYTIP
6.57323e-11	-0.861974	0.582	0.733	1.97197e-07	4	ARHGAP22
7.16266e-11	-1.11193	0.277	0.423	2.1488e-07	4	LPCAT2
8.41897e-11	-2.21677	0.289	0.421	2.52569e-07	4	IFRD2
8.5954e-11	1.5242	0.427	0.577	2.57862e-07	4	GPR160
9.12755e-11	0.447127	0.258	0.407	2.73826e-07	4	CD2
9.40034e-11	0.978079	0.694	0.827	2.8201e-07	4	RNASE6
9.52855e-11	0.931738	0.666	0.785	2.85856e-07	4	AHR
1.04582e-10	1.39286	0.585	0.654	3.13747e-07	4	UBASH3B
1.11519e-10	3.86962	0.083	0.188	3.34557e-07	4	SGCA
1.16637e-10	1.25207	0.19	0.326	3.49911e-07	4	FLT3
1.22461e-10	7.5546	0.049	0.129	3.67383e-07	4	EPHB6
1.53701e-10	1.12333	0.456	0.592	4.61103e-07	4	SLC43A2
1.53752e-10	1.30495	0.346	0.496	4.61257e-07	4	ITGAL
1.83887e-10	0.300834	0.313	0.455	5.51661e-07	4	KCNMB4
1.92488e-10	-1.70995	0.306	0.455	5.77464e-07	4	IL16
1.93963e-10	0.416178	0.151	0.278	5.81888e-07	4	CATIP
2.05033e-10	0.879304	0.527	0.671	6.151e-07	4	LBR
2.2862e-10	2.82916	0.314	0.451	6.85861e-07	4	HS3ST2
2.41498e-10	-2.08449	0.491	0.643	7.24495e-07	4	TNNI2
2.43506e-10	2.03237	0.232	0.357	7.30517e-07	4	GPC5
2.98504e-10	1.68886	0.416	0.552	8.95512e-07	4	LY86
3.3573e-10	1.42863	0.173	0.29	1.00719e-06	4	ASS1
3.35891e-10	-1.28367	0.656	0.79	1.00767e-06	4	IL6R
3.65891e-10	2.87362	0.519	0.663	1.09767e-06	4	TPO
3.87906e-10	1.48509	0.575	0.673	1.16372e-06	4	SLC7A7
4.03455e-10	0.937611	0.454	0.603	1.21037e-06	4	SH3BP2
4.76599e-10	7.34139	0.285	0.41	1.4298e-06	4	LONRF3
4.83641e-10	-4.32569	0.344	0.484	1.45092e-06	4	ADGRF5
5.70436e-10	-2.08848	0.029	0.101	1.71131e-06	4	CHP2
6.09743e-10	7.58042	0.182	0.305	1.82923e-06	4	PAPLN
6.36336e-10	1.02379	0.041	0.104	1.90901e-06	4	EFEMP1
6.81565e-10	1.45074	0.201	0.322	2.04469e-06	4	RAP1GAP2
1.06105e-09	0.454546	0.781	0.856	3.18315e-06	4	VSIG4
1.12024e-09	-2.94327	0.436	0.585	3.36073e-06	4	PSMB8
1.27585e-09	4.63193	0.099	0.2	3.82754e-06	4	GAS2
1.43408e-09	-0.675975	0.552	0.694	4.30225e-06	4	GPX1
1.43428e-09	1.55501	0.723	0.837	4.30285e-06	4	FAM49B
1.53747e-09	2.06163	0.379	0.526	4.6124e-06	4	FAM19A2
2.2641e-09	0.448224	0.498	0.644	6.79231e-06	4	IL1RN
2.59833e-09	0.361016	0.455	0.597	7.79498e-06	4	CYP2J
2.89237e-09	-0.579627	0.188	0.313	8.67712e-06	4	CD8B
3.0609e-09	1.054	0.545	0.683	9.18271e-06	4	STK17B
3.14533e-09	0.39664	0.552	0.683	9.43599e-06	4	EPSTI1
3.15988e-09	2.69888	0.473	0.609	9.47964e-06	4	RNF144B
3.18914e-09	-1.82537	0.173	0.295	9.56741e-06	4	SIDT1
3.23583e-09	-0.751672	0.745	0.86	9.70748e-06	4	LAPTM5
4.29713e-09	0.696486	0.06	0.13	1.28914e-05	4	TNFAIP8L3
4.67423e-09	4.40109	0.464	0.608	1.40227e-05	4	GPR171
5.29289e-09	1.02078	0.76	0.816	1.58787e-05	4	COLEC12
6.01712e-09	3.07866	0.113	0.21	1.80513e-05	4	ABHD5
6.12279e-09	9.64968	0.085	0.174	1.83684e-05	4	LAT
6.69938e-09	1.65382	0.433	0.564	2.00981e-05	4	CKB-NW-014639042
6.87856e-09	1.69093	0.46	0.601	2.06357e-05	4	PARP14
7.03729e-09	0.53506	0.14	0.242	2.11119e-05	4	FAM65B
7.82666e-09	8.09684	0.117	0.208	2.348e-05	4	C7H14ORF105
7.87267e-09	-1.13432	0.314	0.45	2.3618e-05	4	SRGAP3
8.69594e-09	-0.664935	0.126	0.232	2.60878e-05	4	FMOD
8.88768e-09	7.90846	0.046	0.109	2.6663e-05	4	CD3E
1.04959e-08	7.36185	0.112	0.208	3.14878e-05	4	NKD1
1.09517e-08	2.60284	0.438	0.529	3.2855e-05	4	SESN3
1.26953e-08	2.5215	0.322	0.452	3.8086e-05	4	ATF5
1.30332e-08	1.3615	0.345	0.235	3.90997e-05	4	ATF3
1.51871e-08	-0.331236	0.604	0.732	4.55612e-05	4	STK4
1.82154e-08	6.44158	0.084	0.155	5.46462e-05	4	CKAP2L
1.84372e-08	1.62559	0.643	0.769	5.53117e-05	4	RETN
2.34221e-08	-1.00943	0.402	0.534	7.02663e-05	4	ABCA6
2.3443e-08	2.35559	0.141	0.249	7.03291e-05	4	WDR64
2.34905e-08	-0.45304	0.312	0.429	7.04716e-05	4	FECH
2.3525e-08	0.647577	0.658	0.76	7.0575e-05	4	SLC40A1
2.48042e-08	3.38298	0.07	0.15	7.44127e-05	4	CHST9
2.52413e-08	7.35036	0.071	0.155	7.5724e-05	4	RASSF9
2.56725e-08	1.78347	0.493	0.63	7.70175e-05	4	PIK3R5
2.86225e-08	6.39808	0.487	0.6	8.58674e-05	4	RASGRP3
3.05005e-08	1.40673	0.36	0.491	9.15014e-05	4	ITPKB
3.26385e-08	3.60893	0.332	0.457	9.79155e-05	4	PLCL2
3.45937e-08	1.1535	0.567	0.678	0.000103781	4	SLC2A13
3.51039e-08	1.83297	0.345	0.474	0.000105312	4	RHCG
3.84108e-08	-5.65627	0.178	0.291	0.000115232	4	EFCAB13
3.87597e-08	1.06379	0.398	0.533	0.000116279	4	KLF5
3.92995e-08	-0.998606	0.238	0.339	0.000117899	4	GRK5
4.0106e-08	1.64802	0.43	0.561	0.000120318	4	SCIN
4.01606e-08	-1.61959	0.656	0.752	0.000120482	4	FLI1
4.03771e-08	1.64839	0.531	0.65	0.000121131	4	OAS2
4.1348e-08	-1.47168	0.051	0.123	0.000124044	4	UNC5D
4.19106e-08	5.37102	0.106	0.199	0.000125732	4	PAPSS2
4.59036e-08	-0.373099	0.804	0.814	0.000137711	4	MRC1
4.78403e-08	-0.605137	0.485	0.601	0.000143521	4	LTC4S
4.95987e-08	1.25108	0.436	0.563	0.000148796	4	RGS20
5.14759e-08	-1.4667	0.45	0.575	0.000154428	4	FAM49A
5.30062e-08	-0.845873	0.342	0.472	0.000159019	4	HGF
5.35941e-08	2.19467	0.057	0.127	0.000160782	4	THSD4
5.48768e-08	4.413	0.119	0.187	0.00016463	4	CCDC18
5.78897e-08	1.99885	0.548	0.657	0.000173669	4	FAM234B
5.8554e-08	-1.49618	0.084	0.173	0.000175662	4	PKHD1L1
6.74587e-08	-0.578403	0.509	0.63	0.000202376	4	ENTPD1
6.92233e-08	-1.33205	0.576	0.699	0.00020767	4	PLXNC1
7.75253e-08	1.7278	0.646	0.751	0.000232576	4	AIF1
7.93021e-08	0.302138	0.682	0.799	0.000237906	4	PLTP
8.00101e-08	4.38438	0.122	0.216	0.00024003	4	DAAM2
8.22709e-08	0.716055	0.225	0.343	0.000246813	4	GLDN
8.28605e-08	1.63267	0.655	0.747	0.000248582	4	MERTK
8.46712e-08	1.69785	0.054	0.129	0.000254014	4	NFE2L3
9.73377e-08	0.804278	0.611	0.7	0.000292013	4	WWP1
1.03298e-07	-0.477947	0.139	0.229	0.000309893	4	ARAP3
1.19312e-07	1.18199	0.392	0.447	0.000357935	4	HEPH
1.21589e-07	2.6032	0.199	0.311	0.000364766	4	HS3ST4
1.36536e-07	-0.985221	0.467	0.598	0.000409607	4	PTGS1
1.3894e-07	-2.12443	0.438	0.569	0.000416819	4	UCP2
1.45699e-07	1.06052	0.698	0.8	0.000437098	4	ABR
1.48179e-07	2.85704	0.231	0.349	0.000444536	4	UCP1
1.61959e-07	2.86679	0.289	0.389	0.000485876	4	BRCA2
1.66841e-07	1.16071	0.488	0.612	0.000500522	4	FMNL1
1.69956e-07	1.27279	0.533	0.657	0.000509868	4	PRKAR2B
1.76729e-07	0.443186	0.476	0.603	0.000530186	4	NCF4
1.99535e-07	4.82565	0.128	0.215	0.000598606	4	ADAMTS3
2.37378e-07	-3.41666	0.283	0.405	0.000712133	4	TRAF3IP3
2.66254e-07	-2.53018	0.301	0.424	0.000798763	4	CREG1
3.00137e-07	3.57078	0.281	0.385	0.000900412	4	NMNAT3
3.14644e-07	2.56139	0.392	0.518	0.000943932	4	NT5E
3.6157e-07	1.84795	0.51	0.623	0.00108471	4	ADAP2
3.66792e-07	1.66288	0.607	0.7	0.00110038	4	ABCA1
4.14934e-07	0.432418	0.387	0.494	0.0012448	4	CDKN1A
4.18846e-07	-3.52982	0.14	0.238	0.00125654	4	ERG
4.386e-07	2.44405	0.503	0.575	0.0013158	4	EHBP1
4.43465e-07	3.02653	0.541	0.647	0.00133039	4	ATG16L2
4.44317e-07	1.02645	0.282	0.4	0.00133295	4	TAGAP
4.46577e-07	1.07514	0.175	0.101	0.00133973	4	HBM
4.47969e-07	-1.24175	0.071	0.14	0.00134391	4	SYTL2
4.68113e-07	-1.74241	0.525	0.643	0.00140434	4	RASGEF1B
4.74793e-07	4.9632	0.186	0.283	0.00142438	4	TTPAL
4.79741e-07	-1.34762	0.443	0.569	0.00143922	4	ICOSLG
5.02492e-07	-1.3174	0.066	0.139	0.00150748	4	KCNK2
5.26771e-07	0.343408	0.509	0.63	0.00158031	4	AKNA
5.31638e-07	-2.05599	0.142	0.231	0.00159491	4	ID2
5.48792e-07	-4.43221	0.21	0.316	0.00164638	4	IKZF2
5.93422e-07	2.59005	0.497	0.58	0.00178027	4	CPEB2
6.32063e-07	0.471844	0.716	0.806	0.00189619	4	CTSB
7.43146e-07	2.8415	0.252	0.362	0.00222944	4	FJX1
7.7449e-07	2.79172	0.148	0.242	0.00232347	4	NCALD
7.77619e-07	-0.778508	0.707	0.799	0.00233286	4	HBEGF
8.17014e-07	1.40439	0.228	0.335	0.00245104	4	KIF11
8.20613e-07	2.36635	0.575	0.684	0.00246184	4	ST14
8.34525e-07	-0.560784	0.66	0.768	0.00250358	4	PTPRC
8.53523e-07	-0.888277	0.37	0.491	0.00256057	4	CYSLTR1
8.6724e-07	-1.21814	0.482	0.604	0.00260172	4	SIGLEC11
8.72927e-07	4.93797	0.092	0.156	0.00261878	4	JAG1
8.81395e-07	0.904961	0.486	0.604	0.00264419	4	TNFAIP8L2
8.82833e-07	1.04674	0.402	0.517	0.0026485	4	PKIB
9.60369e-07	-0.906155	0.52	0.636	0.00288111	4	PRCP
1.07158e-06	2.56511	0.475	0.579	0.00321475	4	ENOX2
1.11081e-06	1.68016	0.526	0.639	0.00333242	4	PRR5L
1.11437e-06	-0.271621	0.644	0.694	0.0033431	4	OSBPL11
1.16974e-06	3.02022	0.423	0.534	0.00350923	4	SLC6A6
1.21877e-06	-1.10313	0.222	0.328	0.0036563	4	AGAP2
1.26671e-06	-0.950812	0.747	0.839	0.00380014	4	PLAUR
1.36726e-06	-0.724893	0.628	0.74	0.00410177	4	BST-2A
1.39573e-06	4.16007	0.211	0.306	0.00418719	4	ADAM15
1.45848e-06	-4.68657	0.222	0.146	0.00437545	4	CCDC80
1.60711e-06	1.03761	0.281	0.391	0.00482133	4	TRPV4
1.61975e-06	0.621682	0.421	0.542	0.00485924	4	PSMB9
1.68333e-06	2.93318	0.656	0.735	0.00505	4	WDFY2
1.70072e-06	1.78297	0.583	0.682	0.00510216	4	ETS2
1.70258e-06	0.977231	0.484	0.602	0.00510775	4	RASSF4
1.90122e-06	-0.279147	0.25	0.359	0.00570365	4	USP18
1.90922e-06	-2.44816	0.097	0.178	0.00572765	4	TPSB2
2.10729e-06	-3.8715	0.335	0.44	0.00632187	4	LYST
2.13985e-06	0.715679	0.556	0.601	0.00641954	4	MLLT3
2.37527e-06	4.20256	0.422	0.534	0.00712582	4	ARSJ
2.52021e-06	4.70302	0.284	0.389	0.00756064	4	RPS6KA1
2.58604e-06	2.08507	0.063	0.131	0.00775813	4	PODN
2.59139e-06	1.24646	0.569	0.663	0.00777416	4	LRRC8D
2.70473e-06	1.03002	0.821	0.893	0.00811419	4	CFD
2.8303e-06	2.39221	0.112	0.195	0.00849089	4	CD82
2.84131e-06	-0.253297	0.431	0.548	0.00852394	4	ALCAM
2.85634e-06	-2.19725	0.186	0.285	0.00856903	4	PROCA1
3.03199e-06	0.727632	0.367	0.482	0.00909598	4	NAIP
3.12827e-06	0.893928	0.509	0.612	0.0093848	4	ANGPT1
3.2277e-06	3.1412	0.549	0.663	0.00968311	4	IER3
3.42997e-06	1.10512	0.361	0.463	0.0102899	4	ZDHHC14
3.79024e-06	0.258637	0.508	0.6	0.0113707	4	WWC1
4.30049e-06	1.98525	0.105	0.183	0.0129015	4	GPM6A
4.56679e-06	4.90476	0.39	0.499	0.0137004	4	MGAM2
4.63624e-06	0.911117	0.834	0.77	0.0139087	4	DAB2
4.97102e-06	2.71148	0.083	0.15	0.0149131	4	QPRT
5.12779e-06	-0.503536	0.426	0.538	0.0153834	4	MAP2
5.27724e-06	2.52781	0.087	0.155	0.0158317	4	CD96
5.44982e-06	-0.552036	0.448	0.561	0.0163495	4	CHST11
5.45204e-06	-0.6473	0.152	0.237	0.0163561	4	BCL11A
5.83631e-06	4.12762	0.185	0.276	0.0175089	4	PLD5
5.87949e-06	-1.14596	0.264	0.369	0.0176385	4	PF4
5.95755e-06	5.33251	0.06	0.12	0.0178727	4	GPRIN3
6.5154e-06	-6.00214	0.245	0.339	0.0195462	4	KIAA1683
6.8036e-06	-0.724752	0.478	0.59	0.0204108	4	OCIAD2
7.03418e-06	1.78109	0.501	0.608	0.0211025	4	PPARG
7.19765e-06	0.813596	0.768	0.667	0.021593	4	SAT1
7.76089e-06	-1.54599	0.148	0.222	0.0232827	4	FLRT2
7.81664e-06	0.333637	0.121	0.172	0.0234499	4	SLC12A2
8.0611e-06	1.36277	0.156	0.241	0.0241833	4	MTHFD2
8.07735e-06	1.4569	0.504	0.581	0.0242321	4	ARHGAP18
8.20154e-06	2.55956	0.501	0.596	0.0246046	4	DMXL2
8.2863e-06	1.99206	0.113	0.082	0.0248589	4	STOX2
8.94115e-06	0.791763	0.393	0.495	0.0268235	4	SELPLG
9.21722e-06	1.38042	0.388	0.494	0.0276517	4	PRKCH
9.34009e-06	2.29404	0.547	0.627	0.0280203	4	CD84
9.53835e-06	0.450056	0.53	0.636	0.028615	4	CEBPA
1.02105e-05	1.67289	0.494	0.588	0.0306315	4	GLIPR1
1.03293e-05	-1.7965	0.172	0.259	0.0309879	4	ANKRD33B
1.13125e-05	0.581964	0.491	0.6	0.0339374	4	ITGAM
1.14458e-05	1.04546	0.28	0.382	0.0343375	4	RUNX2
1.1727e-05	-0.557776	0.227	0.326	0.0351811	4	S100A4
1.17385e-05	1.14574	0.16	0.244	0.0352154	4	TIAM1
1.22176e-05	4.10475	0.393	0.48	0.0366528	4	SLC16A6
1.26627e-05	9.93623	0.05	0.106	0.0379882	4	CD3G
1.28438e-05	2.12107	0.285	0.378	0.0385314	4	RCAN3
1.30507e-05	6.46391	0.283	0.369	0.0391522	4	CAMK4
1.32385e-05	0.701564	0.151	0.236	0.0397155	4	KCNN2
1.35844e-05	0.95078	0.475	0.56	0.0407533	4	EHHADH
1.3885e-05	-1.14896	0.056	0.117	0.0416549	4	GPR137C
1.48747e-05	1.16854	0.334	0.435	0.0446242	4	CCDC170
1.64037e-05	-4.58176	0.184	0.269	0.0492111	4	FYN
1.15477e-45	1.51722	0.235	0.957	3.4643e-42	13	MAP2K6
1.14233e-35	2.80908	0.251	0.906	3.427e-32	13	MAGEL2
1.34367e-26	1.83977	0.342	0.884	4.031e-23	13	GSAP
1.71131e-26	-1.15141	0.39	0.92	5.13393e-23	13	CHST9
4.45028e-26	3.9088	0.011	0.181	1.33508e-22	13	LST1
4.71871e-25	7.4262	0.102	0.594	1.41561e-21	13	ANO3
4.94693e-25	1.0536	0.508	0.978	1.48408e-21	13	TRAF1
2.48804e-23	4.67929	0.567	0.993	7.46411e-20	13	C12H1ORF95
2.90624e-23	5.68035	0.588	1	8.71871e-20	13	CDKN3
4.23253e-23	3.61467	0.551	0.986	1.26976e-19	13	NLRP3
9.74759e-23	9.04382	0.583	0.993	2.92428e-19	13	KNSTRN
1.14744e-22	-1.61498	0.214	0.754	3.44232e-19	13	MMP28
2.43107e-22	10.5967	0.561	0.986	7.29321e-19	13	SCD
2.9205e-22	9.26078	0.567	0.993	8.76149e-19	13	UPK3A
3.09209e-22	9.42421	0.535	0.978	9.27626e-19	13	IBSP
4.66919e-22	2.45651	0.187	0.681	1.40076e-18	13	PCLO
6.60374e-22	9.48632	0.572	0.993	1.98112e-18	13	HVCN1
6.63443e-22	9.2992	0.572	0.993	1.99033e-18	13	MAST1
9.26996e-22	-4.81718	0.583	0.993	2.78099e-18	13	PTGES
1.00823e-21	10.017	0.578	0.993	3.02469e-18	13	NTN4
1.06888e-21	-5.3828	0.439	0.043	3.20664e-18	13	DDIAS
1.49293e-21	10.1242	0.578	0.993	4.4788e-18	13	DNTT
2.81466e-21	1.21957	0.16	0.645	8.44397e-18	13	STK32A
3.8194e-21	9.05246	0.556	0.978	1.14582e-17	13	AGTR2
3.99446e-21	6.66561	0.118	0.558	1.19834e-17	13	SLC7A7
4.07554e-21	6.44228	0.508	0.957	1.22266e-17	13	STS
4.98707e-21	8.47607	0.102	0.543	1.49612e-17	13	NDRG1
7.14909e-21	3.21086	0.342	0.841	2.14473e-17	13	GAS2L3
1.31571e-20	-3.78219	0.112	0.007	3.94713e-17	13	TLDC2
2.59267e-20	-2.88962	0.626	0.993	7.77801e-17	13	CYP2J
3.80986e-20	-3.09903	0.599	0.986	1.14296e-16	13	MPZ
1.27251e-19	10.1536	0.545	0.949	3.81753e-16	13	KCNAB1
1.44578e-19	9.44933	0.551	0.971	4.33735e-16	13	PTGIR
3.89792e-19	9.79699	0.561	0.971	1.16938e-15	13	TNNT3
8.61611e-19	1.55841	0.519	0.928	2.58483e-15	13	FNBP1
1.13655e-18	5.94297	0.396	0.855	3.40965e-15	13	RGS7
1.27343e-18	-1.57556	0.267	0.717	3.82029e-15	13	FASN
4.11805e-18	1.60105	0.561	0.964	1.23541e-14	13	SERPINI1
4.24705e-18	-0.460264	0.412	0.87	1.27411e-14	13	KLHL29
5.95103e-18	1.49525	0.567	0.964	1.78531e-14	13	FNDC4
6.22604e-18	3.76086	0.561	0.964	1.86781e-14	13	CYTIP
2.10487e-17	1.4802	0.096	0.428	6.31462e-14	13	LONRF3
2.96619e-17	1.46117	0.337	0.768	8.89856e-14	13	KIAA0226L
4.94772e-17	9.66161	0.54	0.942	1.48432e-13	13	TTPAL
9.08498e-17	-2.0948	0.535	0.942	2.72549e-13	13	SH3TC2
1.16132e-16	-2.06806	0.086	0.457	3.48395e-13	13	NTN1
1.45186e-16	-0.264235	0.551	0.942	4.35558e-13	13	FAM46C
1.53934e-16	6.5959	0.567	0.949	4.61802e-13	13	GNPNAT1
2.35939e-16	9.90441	0.144	0.58	7.07817e-13	13	NPPA
2.39539e-16	9.30306	0.23	0.681	7.18618e-13	13	ATF5
3.08479e-16	-1.16447	0.449	0.862	9.25436e-13	13	FMN1
6.34978e-16	2.64545	0.476	0.884	1.90493e-12	13	CDKN2C
8.33802e-16	-9.52398	0.176	0.029	2.50141e-12	13	LEMD3
8.8866e-16	-1.73752	0.684	0.986	2.66598e-12	13	KCNH7
1.42475e-15	8.41543	0.139	0.5	4.27425e-12	13	NUDT1
2.07183e-15	10.8398	0.428	0.848	6.21549e-12	13	C6
2.07698e-15	-2.05816	0.15	0.543	6.23093e-12	13	ARHGEF28
2.14578e-15	2.1371	0.043	0.319	6.43735e-12	13	ADAM12
3.11834e-15	-1.60754	0.251	0.681	9.35501e-12	13	UBE2S
3.28797e-15	7.75894	0.433	0.848	9.86392e-12	13	KLB
3.32305e-15	4.00262	0.513	0.906	9.96916e-12	13	ACSS3
4.50807e-15	3.65521	0.385	0.819	1.35242e-11	13	ZNF469
6.52771e-15	0.380165	0.594	0.957	1.95831e-11	13	SCG3
1.10188e-14	2.09355	0.048	0.333	3.30565e-11	13	ANGPTL1
1.15846e-14	1.6531	0.759	1	3.47539e-11	13	COL23A1
1.18795e-14	-5.32366	0.027	0.341	3.56384e-11	13	MEOX1
1.1972e-14	9.92655	0.567	0.935	3.59161e-11	13	SHPK
2.57669e-14	9.20343	0.187	0.565	7.73007e-11	13	HUNK
2.69739e-14	-2.04255	0.289	0.681	8.09218e-11	13	ZFHX4
3.99653e-14	-0.669728	0.481	0.877	1.19896e-10	13	ATL1
1.32617e-13	9.62561	0.572	0.928	3.97851e-10	13	ARMCX4
1.53531e-13	2.42982	0.021	0.268	4.60594e-10	13	SLAMF1
7.27585e-13	3.67373	0.048	0.348	2.18276e-09	13	FMNL1
7.49365e-13	2.79575	0.738	0.978	2.2481e-09	13	ST8SIA1
2.08271e-12	-0.578784	0.567	0.913	6.24813e-09	13	SLC38A4
2.48534e-12	5.98808	0.422	0.783	7.45601e-09	13	HMGCR
3.06038e-12	-3.48893	0.406	0.79	9.18115e-09	13	SLC2A13
3.08871e-12	4.07801	0.551	0.884	9.26613e-09	13	CCDC148
3.47255e-12	5.36349	0.096	0.399	1.04176e-08	13	LRFN5
4.3959e-12	0.622812	0.636	0.913	1.31877e-08	13	ZC3H12C
5.26611e-12	-1.46315	0.107	0.014	1.57983e-08	13	CCL5
5.47546e-12	-2.3606	0.556	0.891	1.64264e-08	13	ASAP2
8.10293e-12	3.8568	0.283	0.022	2.43088e-08	13	NDST3
8.88672e-12	2.18985	0.412	0.79	2.66602e-08	13	SUSD4
1.64928e-11	0.62627	0.38	0.754	4.94785e-08	13	TTC9
1.72945e-11	6.27925	0.487	0.819	5.18835e-08	13	CCDC18
2.73491e-11	-1.3479	0.299	0.674	8.20472e-08	13	DSE
3.25426e-11	-8.17026	0.316	0.101	9.76279e-08	13	BMP2K
3.99123e-11	1.25109	0.091	0.384	1.19737e-07	13	NDST4
4.59841e-11	1.62025	0.182	0.478	1.37952e-07	13	MOB3B
5.50936e-11	9.45562	0.529	0.87	1.65281e-07	13	UCP1
7.91744e-11	3.09112	0.535	0.862	2.37523e-07	13	DNAJC6
8.9541e-11	9.74156	0.545	0.884	2.68623e-07	13	OTOR
1.18876e-10	2.21576	0.214	0.514	3.56629e-07	13	ELOVL6
1.62802e-10	2.18632	0.535	0.841	4.88405e-07	13	TRPC4
1.80085e-10	-0.466645	0.775	0.993	5.40256e-07	13	LECT1
1.94924e-10	1.22546	0.578	0.899	5.84771e-07	13	NAPEPLD
2.54744e-10	1.9554	0.273	0.63	7.64232e-07	13	BTBD11
2.67956e-10	7.5358	0.273	0.638	8.03867e-07	13	FAM65C
3.65949e-10	-2.85256	0.406	0.703	1.09785e-06	13	CD44
3.79539e-10	-2.01472	0.289	0.652	1.13862e-06	13	CDH7
4.74776e-10	-0.466677	0.385	0.703	1.42433e-06	13	RHOJ
6.02629e-10	2.92457	0.578	0.87	1.80789e-06	13	FAM3B
6.32897e-10	1.43692	0.545	0.862	1.89869e-06	13	CKAP2
6.88563e-10	-2.28304	0.578	0.884	2.06569e-06	13	KIAA0101
8.75136e-10	1.22756	0.535	0.862	2.62541e-06	13	SLC43A2
1.17152e-09	0.681968	0.492	0.804	3.51455e-06	13	ST6GALNAC3
1.19226e-09	10.376	0.406	0.739	3.57679e-06	13	DNAH9
1.81544e-09	2.94512	0.604	0.891	5.44631e-06	13	KIAA1217
2.71359e-09	0.61653	0.471	0.254	8.14078e-06	13	SORCS1
3.49052e-09	9.87648	0.251	0.565	1.04716e-05	13	TRPC1
4.08229e-09	1.72352	0.834	1	1.22469e-05	13	PTPRJ
7.05823e-09	0.920704	0.155	0.42	2.11747e-05	13	TRAK2
7.62436e-09	1.96706	0.182	0.007	2.28731e-05	13	EYA2
8.94797e-09	0.785295	0.588	0.855	2.68439e-05	13	DLG2
1.02478e-08	-8.92511	0.267	0.058	3.07433e-05	13	SCG5
1.02847e-08	-1.3416	0.299	0.616	3.08542e-05	13	PARP8
1.21121e-08	-4.87006	0.588	0.862	3.63364e-05	13	MACROD2
1.90742e-08	-5.10848	0.321	0.174	5.72226e-05	13	DDX58
1.95821e-08	1.35718	0.198	0.297	5.87463e-05	13	FUT8
2.0937e-08	-1.82109	0.727	0.949	6.2811e-05	13	UNC5D
2.60069e-08	-0.576122	0.102	0.37	7.80207e-05	13	SLC2A1
3.44959e-08	6.70766	0.342	0.659	0.000103488	13	WASF3
3.54705e-08	3.264	0.572	0.833	0.000106412	13	KCNMA1
3.57318e-08	-7.73842	0.481	0.196	0.000107196	13	CLIP4
3.5956e-08	-5.87381	0.134	0.014	0.000107868	13	CREG1
4.3912e-08	-1.73752	0.594	0.877	0.000131736	13	IFI16
5.30694e-08	0.916885	0.428	0.71	0.000159208	13	WWP1
5.57325e-08	0.66025	0.128	0.312	0.000167197	13	KHDRBS2
7.20274e-08	1.37991	0.198	0.486	0.000216082	13	IFI30
7.20752e-08	9.69988	0.465	0.775	0.000216225	13	VNN2
7.23809e-08	1.13353	0.775	0.949	0.000217143	13	GFRA2
8.12384e-08	-2.79306	0.16	0.029	0.000243715	13	HJURP
8.16992e-08	-5.14329	0.385	0.152	0.000245098	13	OLFML2B
8.20001e-08	-0.929551	0.439	0.696	0.000246	13	LBR
8.42287e-08	1.42545	0.021	0.109	0.000252686	13	PEAR1
1.283e-07	4.21067	0.102	0.348	0.000384901	13	CSRP2
1.49082e-07	3.85374	0.572	0.833	0.000447247	13	ASAH1
1.51505e-07	2.88326	0.278	0.565	0.000454515	13	ERO1A
1.5186e-07	-0.972484	0.219	0.036	0.00045558	13	ARHGAP11A
1.57327e-07	-1.13764	0.449	0.732	0.00047198	13	FGF2
1.59192e-07	-0.760831	0.449	0.261	0.000477576	13	ADARB1
1.7701e-07	-0.268539	0.567	0.848	0.00053103	13	PARPBP
2.17865e-07	-7.8872	0.203	0.036	0.000653594	13	C2CD4B
2.18391e-07	-1.98983	0.406	0.181	0.000655174	13	HEYL
2.2171e-07	-0.430984	0.08	0.304	0.00066513	13	BMP3
2.24249e-07	-0.365389	0.497	0.754	0.000672748	13	PLSCR4
2.26541e-07	-0.319362	0.765	0.935	0.000679622	13	CHL1
2.71536e-07	-1.01307	0.791	0.978	0.000814608	13	P3H2
2.77237e-07	0.433861	0.23	0.043	0.000831711	13	NR2F1
2.84383e-07	2.20285	0.134	0.326	0.00085315	13	MYL4
2.94261e-07	4.08746	0.07	0.145	0.000882782	13	SPOCK1
3.25631e-07	-1.16119	0.631	0.862	0.000976892	13	ALCAM
3.44563e-07	9.95272	0.032	0.167	0.00103369	13	BTLA
5.42234e-07	-1.50956	0.439	0.725	0.0016267	13	PLXND1
6.06838e-07	0.813635	0.738	0.935	0.00182051	13	PLP1
6.08433e-07	5.28764	0.112	0.333	0.0018253	13	ALOX5AP
6.14748e-07	-6.8277	0.112	0.014	0.00184425	13	MDFIC
6.4435e-07	0.550179	0.567	0.812	0.00193305	13	GRIP1
7.54857e-07	-3.00304	0.369	0.645	0.00226457	13	XYLT1
7.69383e-07	4.43763	0.112	0.348	0.00230815	13	RNASE6
8.35518e-07	0.436986	0.866	0.986	0.00250655	13	ADAM23
1.06541e-06	-0.516494	0.326	0.616	0.00319624	13	PLS1
1.0679e-06	0.988039	0.134	0.326	0.0032037	13	CLEC11A
1.19093e-06	3.45472	0.048	0.196	0.00357279	13	AGT
1.24703e-06	0.6137	0.037	0.196	0.00374108	13	EPHB2
1.3866e-06	-1.24277	0.604	0.848	0.0041598	13	CKB-NW-014639042
2.0192e-06	-1.71391	0.321	0.601	0.00605759	13	LYST
2.11998e-06	1.24701	0.299	0.543	0.00635995	13	ASXL3
2.25466e-06	4.27618	0.128	0.348	0.00676397	13	ECT2
2.34149e-06	1.20809	0.112	0.297	0.00702447	13	LGMN
2.52205e-06	1.38477	0.471	0.746	0.00756615	13	KCNMB4
2.56208e-06	-8.3354	0.166	0.029	0.00768624	13	AHRR
2.63598e-06	3.09219	0.134	0.326	0.00790793	13	ID4
3.02018e-06	4.62081	0.123	0.007	0.00906053	13	AK5
3.11877e-06	-0.663656	0.866	0.993	0.00935631	13	DCLK1
3.21456e-06	2.48114	0.594	0.812	0.00964368	13	CRYBG3
3.96136e-06	9.58503	0.16	0.377	0.0118841	13	HECTD2
4.12162e-06	-1.7809	0.187	0.051	0.0123649	13	ATF3
6.68178e-06	-1.26875	0.123	0.036	0.0200453	13	ANLN
7.61693e-06	-0.899217	0.396	0.638	0.0228508	13	DDHD1
9.20033e-06	-2.08445	0.492	0.717	0.027601	13	WIPF1
9.38259e-06	0.566058	0.123	0.275	0.0281478	13	ADAMTS17
9.55127e-06	2.41409	0.16	0.391	0.0286538	13	SNAP25
9.65975e-06	-0.53152	0.561	0.804	0.0289793	13	TNFAIP3
9.69681e-06	-4.85129	0.417	0.239	0.0290904	13	CFAP69
1.28036e-05	-0.548683	0.765	0.877	0.0384108	13	LGI1
1.30757e-05	0.756786	0.578	0.384	0.0392272	13	MX1
3.89345e-43	5.89609	0.004	0.209	1.16803e-39	12	NRG2
2.33257e-42	-9.33253	0.154	0.006	6.99771e-39	12	VNN2
1.11726e-31	-0.708859	0.415	0.043	3.35177e-28	12	PAK1
3.73382e-31	-3.97892	0.132	0.006	1.12015e-27	12	SYTL3
1.65527e-29	-0.536116	0.513	0.982	4.9658e-26	12	SHANK3
1.96093e-28	-0.512348	0.483	0.043	5.88278e-25	12	HK2
3.11497e-28	-4.63301	0.393	0.098	9.34492e-25	12	ABCA6
2.23002e-27	-0.297725	0.449	0.945	6.69007e-24	12	EFCAB13
3.78125e-27	0.601669	0.697	0.166	1.13437e-23	12	RAB39A
5.59289e-27	-2.73601	0.637	0.227	1.67787e-23	12	SH3BGRL2
1.99489e-26	9.44569	0.427	0.006	5.98466e-23	12	ABCC3
2.17277e-26	-0.579653	0.466	0.037	6.51832e-23	12	RPS6KA1
7.46304e-25	-4.32032	0.496	0.11	2.23891e-21	12	SLC38A4
1.05627e-24	-2.57479	0.308	0.025	3.16881e-21	12	TNFSF15
3.19932e-24	-0.557585	0.615	0.196	9.59795e-21	12	CSRP2
1.30174e-22	0.407209	0.611	0.147	3.90521e-19	12	ESPL1
8.32593e-22	-2.73941	0.735	0.258	2.49778e-18	12	PLPPR1
2.72161e-21	7.58587	0.641	0.988	8.16482e-18	12	UCP2
2.74519e-21	-4.54259	0.538	0.209	8.23557e-18	12	UNC5D
3.75482e-21	-1.24055	0.59	0.975	1.12645e-17	12	KCNB2
4.6308e-21	2.26434	0.474	0.067	1.38924e-17	12	GHSR
5.24796e-21	4.6933	0.462	0.902	1.57439e-17	12	CHST9
5.56944e-20	0.423526	0.577	0.963	1.67083e-16	12	PLBD1
5.96869e-20	-1.27591	0.483	0.086	1.79061e-16	12	RNASE6
6.56417e-20	-2.4013	0.543	0.129	1.96925e-16	12	GAS2
8.07515e-20	-0.850685	0.534	0.123	2.42255e-16	12	IRAK2
8.96487e-20	-1.78756	0.342	0.104	2.68946e-16	12	TMEM106C
2.42037e-19	0.286171	0.355	0.025	7.26112e-16	12	FAM162B
3.03001e-19	-10.0632	0.231	0.012	9.09002e-16	12	ERP27
1.30006e-18	-2.53435	0.419	0.055	3.90017e-15	12	CKAP2
1.79673e-18	-4.08566	0.581	0.233	5.3902e-15	12	PDGFC
2.88786e-18	1.27307	0.778	0.344	8.66359e-15	12	LONRF3
3.36384e-18	-10.4884	0.359	0.055	1.00915e-14	12	DDIAS
3.43018e-18	-1.06825	0.671	0.387	1.02905e-14	12	LPCAT2
1.16028e-17	4.79852	0.44	0.061	3.48083e-14	12	EPSTI1
1.54898e-17	-0.951492	0.611	0.221	4.64695e-14	12	ATP13A3
1.63051e-17	0.379342	0.081	0.454	4.89153e-14	12	TMEM196
1.69501e-17	-4.91276	0.252	0.074	5.08502e-14	12	HS3ST2
3.17703e-17	1.80216	0.385	0.037	9.53109e-14	12	ADGRV1
3.57222e-17	1.11575	0.359	0.031	1.07166e-13	12	EFEMP1
4.35575e-17	-5.11651	0.415	0.074	1.30673e-13	12	ISYNA1
4.53892e-17	-0.914712	0.556	0.239	1.36168e-13	12	FAM124A
5.29849e-17	2.16836	0.436	0.098	1.58955e-13	12	CDKN1A
5.35365e-17	2.48435	0.38	0.043	1.6061e-13	12	FAS
5.35625e-17	-2.11204	0.363	0.055	1.60688e-13	12	RGCC
6.73598e-17	8.39289	0.44	0.067	2.02079e-13	12	FBXL13
7.91379e-17	-5.84052	0.662	0.245	2.37414e-13	12	LY86
2.24167e-16	-0.87429	0.825	0.436	6.72502e-13	12	MTHFD1L
4.15775e-16	2.15206	0.568	0.166	1.24733e-12	12	PTTG1
5.73158e-16	0.530302	0.013	0.202	1.71947e-12	12	PGLYRP4
6.41642e-16	8.86021	0.38	0.049	1.92493e-12	12	WDR64
7.52255e-16	-2.92521	0.786	0.423	2.25677e-12	12	ANXA3
8.58895e-16	6.2249	0.658	0.945	2.57669e-12	12	ADAM12
1.4815e-15	2.45198	0.278	0.006	4.44451e-12	12	DRC3
1.73048e-15	-6.67681	0.513	0.147	5.19143e-12	12	ECT2
1.78547e-15	-2.01012	0.389	0.092	5.35642e-12	12	PRKG1
2.61942e-15	1.06646	0.457	0.84	7.85825e-12	12	CYTH4
2.8774e-15	-7.46694	0.355	0.08	8.6322e-12	12	LRRC4C
3.70127e-15	-1.73841	0.368	0.773	1.11038e-11	12	MYRIP
5.00625e-15	10.4625	0.487	0.117	1.50188e-11	12	MAEA
1.48749e-14	-2.79997	0.568	0.902	4.46246e-11	12	FMNL2
1.50679e-14	-4.685	0.376	0.074	4.52036e-11	12	KBTBD8
2.14496e-14	1.21079	0.474	0.123	6.43487e-11	12	ZC3H12B
2.70538e-14	3.65436	0.56	0.221	8.11613e-11	12	TIAM1
2.72193e-14	-1.13098	0.863	0.564	8.16578e-11	12	PLEKHG3
3.01665e-14	-7.51062	0.504	0.153	9.04995e-11	12	NLGN1
3.11176e-14	8.78777	0.504	0.135	9.33527e-11	12	TAGLN3
4.4496e-14	1.70054	0.684	0.319	1.33488e-10	12	IER2
4.47875e-14	-8.65271	0.41	0.092	1.34362e-10	12	BASP1
4.82546e-14	-2.61635	0.419	0.123	1.44764e-10	12	ADAP2
5.23916e-14	-3.60729	0.248	0.037	1.57175e-10	12	RETN
5.75864e-14	-2.01967	0.538	0.883	1.72759e-10	12	XYLT1
5.84998e-14	-3.55928	0.47	0.828	1.75499e-10	12	STC1
8.03899e-14	-0.722858	0.299	0.067	2.4117e-10	12	SH3TC2
8.07129e-14	-9.63831	0.526	0.19	2.42139e-10	12	DBX2
8.89488e-14	-6.30977	0.479	0.141	2.66846e-10	12	L1CAM
9.72812e-14	11.3185	0.269	0.012	2.91844e-10	12	NDST3
1.685e-13	1.67694	0.145	0.491	5.055e-10	12	CDH23
2.69211e-13	0.307592	0.44	0.129	8.07632e-10	12	RSPO2
3.29779e-13	5.21282	0.504	0.816	9.89338e-10	12	RAB27B
3.30101e-13	-9.53698	0.543	0.202	9.90304e-10	12	ST6GALNAC6
4.61963e-13	6.25632	0.432	0.098	1.38589e-09	12	SLC6A6
6.00162e-13	-2.71249	0.632	0.939	1.80049e-09	12	PARP14
7.05348e-13	-1.5661	0.684	0.957	2.11604e-09	12	MMRN2
7.28641e-13	-7.53792	0.483	0.184	2.18592e-09	12	TMTC2
7.69411e-13	-5.82895	0.697	0.356	2.30823e-09	12	RND1
9.99264e-13	-0.595055	0.432	0.117	2.99779e-09	12	LRIG3
1.31933e-12	-5.3825	0.406	0.129	3.958e-09	12	C16H5ORF34
1.70112e-12	2.18523	0.397	0.098	5.10335e-09	12	IL1RAPL2
1.71104e-12	9.01069	0.457	0.123	5.13311e-09	12	CD37
2.06278e-12	-4.61539	0.568	0.239	6.18835e-09	12	TINAGL1
2.10873e-12	-2.06638	0.419	0.123	6.32618e-09	12	AVEN
2.10966e-12	-8.85606	0.739	0.46	6.32898e-09	12	PDLIM3
2.19744e-12	-2.39535	0.35	0.067	6.59232e-09	12	ESAM
2.30183e-12	-1.01027	0.504	0.172	6.90548e-09	12	EGFR
2.53474e-12	-0.504713	0.453	0.166	7.60421e-09	12	CFH
3.14145e-12	-2.99355	0.816	0.552	9.42435e-09	12	TMOD2
5.44335e-12	1.88084	0.355	0.086	1.63301e-08	12	ELOVL6
1.0209e-11	-2.61973	0.453	0.798	3.06269e-08	12	KIT
1.20161e-11	1.44771	0.479	0.147	3.60482e-08	12	VEGFC
1.35825e-11	1.95603	0.543	0.215	4.07476e-08	12	RALGPS2
1.42935e-11	1.28021	0.573	0.239	4.28805e-08	12	TNFAIP8
1.93671e-11	2.91494	0.303	0.65	5.81014e-08	12	QSOX1
2.6402e-11	3.14105	0.026	0.215	7.92059e-08	12	ACSM1
3.33084e-11	4.26956	0.825	1	9.99252e-08	12	MEIKIN
3.40975e-11	3.837	0.038	0.233	1.02292e-07	12	TNC
5.48906e-11	0.329139	0.444	0.135	1.64672e-07	12	MEI4
5.57338e-11	3.0075	0.641	0.89	1.67201e-07	12	STK32A
7.52242e-11	-5.4845	0.325	0.104	2.25673e-07	12	SMC2
7.69893e-11	-0.591915	0.868	0.601	2.30968e-07	12	PLXDC2
7.86263e-11	-4.50205	0.509	0.258	2.35879e-07	12	ICOSLG
8.30484e-11	0.40271	0.085	0.356	2.49145e-07	12	DPP4
8.74395e-11	-3.16659	0.295	0.074	2.62318e-07	12	CCDC172
8.86747e-11	9.17588	0.598	0.344	2.66024e-07	12	ADM
9.76239e-11	-7.57215	0.513	0.227	2.92872e-07	12	TRPC4
1.03642e-10	-1.9017	0.803	0.613	3.10925e-07	12	GRIK4
1.04367e-10	-2.49789	0.167	0.025	3.13102e-07	12	AMIGO2
1.15904e-10	0.708595	0.496	0.798	3.47711e-07	12	LGMN
1.4848e-10	2.436	0.902	0.638	4.45439e-07	12	RCAN1
1.82059e-10	-1.77613	0.295	0.067	5.46178e-07	12	CLSPN
1.87269e-10	-10.2072	0.808	0.509	5.61807e-07	12	CHP2
2.19685e-10	3.83719	0.274	0.037	6.59054e-07	12	OLFML2A
2.24413e-10	3.95925	0.521	0.215	6.73238e-07	12	KCNH8
2.3153e-10	-4.96187	0.179	0.025	6.94589e-07	12	CASC5
2.4929e-10	4.27887	0.393	0.104	7.4787e-07	12	ZNF366
2.66862e-10	-1.32421	0.192	0.074	8.00586e-07	12	OCIAD2
3.1255e-10	0.780823	0.44	0.184	9.3765e-07	12	ATL1
3.1758e-10	0.642038	0.923	0.748	9.52741e-07	12	TNFAIP8L3
3.29897e-10	-5.01901	0.598	0.301	9.8969e-07	12	PLD5
3.57711e-10	-0.660755	0.983	0.982	1.07313e-06	12	RELN
4.30139e-10	-1.94869	0.778	0.571	1.29042e-06	12	OSBPL10
4.55454e-10	2.33946	0.474	0.196	1.36636e-06	12	SLC6A9
5.83833e-10	-5.9373	0.526	0.325	1.7515e-06	12	ADAMTS9
6.11288e-10	11.9475	0.444	0.147	1.83386e-06	12	NCF4
6.48138e-10	-10.157	0.111	0.012	1.94441e-06	12	HEY1
6.70352e-10	-1.41924	0.333	0.074	2.01106e-06	12	CAPN6
7.08758e-10	10.0373	0.402	0.117	2.12627e-06	12	IL7R
8.50205e-10	1.02664	0.513	0.202	2.55061e-06	12	CX3CL1
1.01818e-09	-4.86082	0.389	0.135	3.05455e-06	12	USP18
1.18041e-09	11.5716	0.479	0.184	3.54124e-06	12	FAT2
1.41885e-09	-4.22741	0.346	0.16	4.25654e-06	12	ST8SIA1
1.61843e-09	1.34294	0.38	0.117	4.85528e-06	12	RNASEH2B
1.69112e-09	-4.6187	0.897	0.718	5.07337e-06	12	EHD2
1.71515e-09	2.15378	0.526	0.215	5.14545e-06	12	KIAA2022
1.94802e-09	-2.16605	0.423	0.301	5.84407e-06	12	ASTN2
2.60923e-09	1.3971	0.043	0.233	7.82769e-06	12	GLDN
3.0503e-09	4.40017	0.752	0.945	9.1509e-06	12	KIAA1217
3.73147e-09	1.05184	0.782	0.515	1.11944e-05	12	FASN
3.81992e-09	3.48224	0.094	0.325	1.14598e-05	12	NRG1
5.52932e-09	-0.440054	0.897	0.681	1.6588e-05	12	PLCB4
6.0945e-09	0.373105	0.846	0.62	1.82835e-05	12	SCAMP5
6.12669e-09	2.55997	0.274	0.061	1.83801e-05	12	SLCO2A1
6.14485e-09	3.40771	0.282	0.055	1.84346e-05	12	FLT1
6.76249e-09	-6.43923	0.667	0.503	2.02875e-05	12	TNFAIP8L1
6.8706e-09	-2.26825	0.479	0.196	2.06118e-05	12	COL8A1
7.66901e-09	-3.53533	0.15	0.055	2.3007e-05	12	CCDC102B
7.66996e-09	7.5068	0.034	0.202	2.30099e-05	12	TBC1D10C
9.13809e-09	3.01001	0.325	0.613	2.74143e-05	12	RBM47
9.31817e-09	-7.15234	0.833	0.62	2.79545e-05	12	MRC1
1.08541e-08	6.60822	0.038	0.184	3.25623e-05	12	XPNPEP2
1.28319e-08	1.91618	0.479	0.19	3.84956e-05	12	COLEC12
1.35229e-08	-6.22763	0.487	0.233	4.05686e-05	12	STS
1.56972e-08	5.04329	0.346	0.62	4.70915e-05	12	DCUN1D3
1.67559e-08	-3.98239	0.308	0.184	5.02676e-05	12	NCALD
2.11795e-08	-0.491012	0.56	0.264	6.35385e-05	12	C15H11ORF96
2.17073e-08	-1.12981	0.487	0.245	6.51218e-05	12	EBF1
2.28359e-08	0.463394	0.483	0.209	6.85077e-05	12	PAPLN
2.53262e-08	-4.66529	0.415	0.153	7.59786e-05	12	SHISA9
3.10387e-08	10.9531	0.085	0.178	9.31161e-05	12	TMEM178B
3.69968e-08	-0.810395	0.786	0.558	0.00011099	12	CREB5
4.22931e-08	5.10308	0.889	1	0.000126879	12	CPQ
5.1069e-08	-1.58733	0.496	0.245	0.000153207	12	ASPM
5.10996e-08	-0.475424	0.415	0.16	0.000153299	12	LIMA1
5.85571e-08	3.98903	0.363	0.117	0.000175671	12	CD93
6.62969e-08	-2.59079	0.688	0.399	0.000198891	12	MAP3K8
6.92128e-08	-2.48857	0.308	0.227	0.000207638	12	PDE5A
7.22494e-08	1.18603	0.705	0.423	0.000216748	12	OPRL1
7.2549e-08	1.72057	0.496	0.221	0.000217647	12	RFTN2
7.69167e-08	0.390622	0.406	0.693	0.00023075	12	CXCL8
8.70532e-08	0.420518	0.893	1	0.00026116	12	CATIP
9.69037e-08	11.2218	0.15	0.006	0.000290711	12	ADD2
1.5298e-07	6.31309	0.936	0.988	0.00045894	12	FOSB
1.65594e-07	2.61474	0.735	0.46	0.000496781	12	FAM213A
1.83304e-07	-1.43489	0.744	0.472	0.000549912	12	LRRC8C
1.95894e-07	3.12518	0.474	0.736	0.000587683	12	GPR137B
2.10043e-07	-0.672307	0.457	0.196	0.000630128	12	AACS
2.28995e-07	-8.10904	0.372	0.233	0.000686984	12	GMFG
2.32829e-07	2.93156	0.068	0.196	0.000698487	12	LRFN5
2.35945e-07	-3.95754	0.833	0.755	0.000707835	12	PFN1
2.62083e-07	-9.44917	0.449	0.202	0.000786249	12	CCL19
2.63336e-07	-0.483495	0.923	0.718	0.000790008	12	ZDHHC14
2.7831e-07	1.00846	0.731	0.466	0.000834931	12	TMTC1
2.93413e-07	-1.36832	0.718	0.454	0.000880238	12	TRERF1
3.6905e-07	0.273832	0.128	0.344	0.00110715	12	ERBB3
3.82037e-07	0.784449	0.487	0.233	0.00114611	12	SBSPON
3.85492e-07	0.255023	0.731	0.466	0.00115648	12	MYO1D
4.28229e-07	-7.60605	0.188	0.417	0.00128469	12	IGFBP3
4.64021e-07	-2.43866	0.893	0.718	0.00139206	12	ANK1
4.70771e-07	5.5206	0.863	0.994	0.00141231	12	ANO3
4.92512e-07	6.54434	0.41	0.656	0.00147754	12	LTC4S
5.49378e-07	-6.74265	0.261	0.221	0.00164813	12	PROM1
5.74813e-07	2.75663	0.923	0.761	0.00172444	12	BCL6B
5.95502e-07	-3.35071	0.188	0.436	0.00178651	12	ACOXL
6.41921e-07	3.58678	0.239	0.055	0.00192576	12	DCLK1
6.66599e-07	-0.921348	0.744	0.939	0.0019998	12	FNBP1L
6.8849e-07	-2.9714	0.927	0.748	0.00206547	12	MAP1B
6.99557e-07	-3.73416	0.393	0.503	0.00209867	12	ELN
7.05672e-07	-1.97246	0.902	1	0.00211702	12	H2AFZ
8.18372e-07	1.89623	0.915	0.767	0.00245512	12	KDR
9.22036e-07	0.291235	0.286	0.104	0.00276611	12	SIPA1L2
9.42034e-07	-8.6681	0.615	0.374	0.0028261	12	GABRA1
9.9001e-07	5.21115	0.192	0.031	0.00297003	12	CDH11
1.04822e-06	6.6561	0.893	1	0.00314467	12	GRIA1
1.09814e-06	1.30925	0.192	0.037	0.00329442	12	NRP1
1.18186e-06	-0.507884	0.748	0.503	0.00354558	12	MAML2
1.20789e-06	1.1932	0.167	0.018	0.00362366	12	EDNRA
1.24399e-06	7.07083	0.303	0.239	0.00373197	12	EDIL3
1.26691e-06	3.0721	0.829	0.601	0.00380073	12	DNAJC6
1.4267e-06	0.712355	0.658	0.436	0.00428009	12	MGST1
1.49087e-06	-1.59092	0.872	0.712	0.00447262	12	TRPS1
1.63011e-06	0.982764	0.778	0.939	0.00489032	12	BMP2K
1.69741e-06	-1.04813	0.897	0.761	0.00509224	12	LDLRAD3
1.97051e-06	-0.864766	0.996	1	0.00591154	12	CCL21
2.02148e-06	-5.00795	0.547	0.313	0.00606445	12	IL6R
2.3457e-06	1.39924	0.756	0.509	0.0070371	12	ACACA
2.63274e-06	-4.2496	0.803	0.589	0.00789823	12	ANKRD33B
2.71141e-06	2.11903	0.056	0.166	0.00813423	12	SLC22A3
2.72885e-06	1.449	0.739	0.571	0.00818656	12	PRKCH
2.7653e-06	0.2576	0.047	0.202	0.00829591	12	FREM2
2.91094e-06	0.637533	0.987	0.883	0.00873283	12	RHOJ
2.93039e-06	-2.91693	0.427	0.227	0.00879116	12	TMEM163
2.96567e-06	8.68003	0.167	0.025	0.008897	12	NCKAP5
2.97547e-06	-1.59716	0.368	0.184	0.0089264	12	PLOD2
3.31047e-06	2.33474	0.564	0.325	0.00993142	12	SOX13
3.70171e-06	7.82082	0.124	0.006	0.0111051	12	CD247
4.23901e-06	1.32112	0.808	0.62	0.012717	12	TSPAN5
4.41792e-06	-2.1551	0.107	0.221	0.0132538	12	DMXL2
4.55442e-06	1.24208	0.333	0.546	0.0136633	12	OTUD1
4.80375e-06	-0.34588	0.705	0.558	0.0144112	12	EPHB2
4.91726e-06	-1.37788	0.385	0.172	0.0147518	12	NR4A1
5.23136e-06	1.99668	0.94	0.816	0.0156941	12	PKHD1L1
5.46516e-06	0.474015	0.829	0.62	0.0163955	12	KLF2
5.60136e-06	4.69917	0.598	0.38	0.0168041	12	ERRFI1
5.97852e-06	-5.10816	0.573	0.423	0.0179356	12	RGL1
6.41653e-06	0.81179	0.235	0.061	0.0192496	12	NPL
6.53544e-06	2.68073	0.449	0.215	0.0196063	12	AMD1
6.58276e-06	5.63741	0.209	0.055	0.0197483	12	SGCD
6.59698e-06	2.45226	0.855	0.982	0.0197909	12	TNFSF13B
6.62289e-06	-1.22771	0.897	0.742	0.0198687	12	KIAA1671
6.75641e-06	2.28608	0.966	0.877	0.0202692	12	PTN
7.29657e-06	-3.45123	0.432	0.669	0.0218897	12	SMC4
7.34046e-06	-3.48131	0.838	0.681	0.0220214	12	PLPP1
7.70501e-06	4.88602	0.778	0.564	0.023115	12	PIP4K2A
7.72138e-06	-1.64047	0.923	0.994	0.0231641	12	RAPGEF5
7.82865e-06	-2.01289	0.842	0.975	0.023486	12	NKD1
8.77695e-06	-8.35588	0.205	0.429	0.0263309	12	CDH7
8.89641e-06	4.4247	0.274	0.104	0.0266892	12	HMCN1
9.14103e-06	4.66477	0.859	0.982	0.0274231	12	STAB2
9.21932e-06	7.20666	0.274	0.098	0.027658	12	SPARCL1
1.0331e-05	-2.34207	0.585	0.724	0.0309931	12	FLNA
1.09387e-05	2.5462	0.859	0.656	0.032816	12	EMCN
1.10965e-05	5.35501	0.188	0.049	0.0332894	12	POSTN
1.11463e-05	-3.35652	0.919	0.755	0.033439	12	ATRNL1
1.15597e-05	0.260848	0.628	0.387	0.0346791	12	PCDH17
1.3452e-05	6.95451	0.897	0.755	0.0403559	12	CYYR1
1.3798e-05	3.51747	0.479	0.337	0.0413939	12	TANC2
1.42123e-05	-6.70412	0.726	0.503	0.042637	12	OSMR
1.54971e-05	-1.21521	0.949	0.969	0.0464912	12	SDPR
1.55081e-05	-2.23763	0.556	0.46	0.0465242	12	ARPC1B
1.66202e-05	-6.98419	0.62	0.485	0.0498605	12	ID1
2.24624e-30	1.11416	0.69	0.897	6.73873e-27	5	BDKRB2
6.58236e-26	-1.07477	0.477	0.728	1.97471e-22	5	CA4
1.26275e-23	0.598453	0.636	0.847	3.78824e-20	5	CD200
3.14331e-23	-2.5129	0.321	0.121	9.42993e-20	5	ESPL1
3.19722e-23	2.62702	0.443	0.681	9.59166e-20	5	NOX4
4.38191e-22	1.2961	0.507	0.667	1.31457e-18	5	CELF4
3.5252e-21	-1.84591	0.47	0.7	1.05756e-17	5	SLC16A2
4.70199e-21	-1.42806	0.571	0.772	1.4106e-17	5	C25H10ORF54
8.53079e-20	-0.795131	0.693	0.862	2.55924e-16	5	NLGN1
8.58849e-20	-1.51454	0.129	0.027	2.57655e-16	5	JAK3
1.83484e-19	6.65267	0.205	0.053	5.50452e-16	5	CH25H
1.93823e-19	0.54728	0.199	0.053	5.81468e-16	5	CMKLR1
8.2857e-19	6.92245	0.032	0.135	2.48571e-15	5	HMHA1
9.26511e-19	5.68424	0.282	0.496	2.77953e-15	5	CA12
1.19047e-18	1.06603	0.477	0.689	3.57142e-15	5	GPR137C
2.68176e-18	1.3401	0.268	0.1	8.04529e-15	5	FBXL13
2.85573e-18	-3.04167	0.21	0.072	8.56719e-15	5	VNN2
9.85618e-18	0.518862	0.561	0.748	2.95685e-14	5	C13H10ORF67
1.28713e-17	4.30743	0.107	0.011	3.86138e-14	5	NLRC4
3.21194e-17	1.4379	0.148	0.308	9.63581e-14	5	MMS22L
1.88148e-16	-2.39923	0.651	0.815	5.64443e-13	5	JAM2
2.02269e-16	0.806811	0.308	0.496	6.06808e-13	5	RNF220
2.54164e-16	1.01502	0.165	0.34	7.62493e-13	5	RASGRP2
3.93201e-16	-0.763642	0.359	0.238	1.1796e-12	5	RTL1
9.54946e-16	-5.67374	0.068	0.197	2.86484e-12	5	EGFLAM
1.30727e-15	-0.621195	0.651	0.826	3.92182e-12	5	SHISA9
1.63366e-15	5.42521	0.177	0.347	4.90099e-12	5	NPL
1.81791e-15	-1.48373	0.267	0.459	5.45372e-12	5	UROS
3.25589e-15	4.90438	0.216	0.397	9.76767e-12	5	CYSLTR1
4.60024e-15	0.523746	0.227	0.088	1.38007e-11	5	DDIAS
6.81963e-15	-0.479819	0.577	0.388	2.04589e-11	5	TNNI2
1.75903e-14	1.40134	0.244	0.097	5.27709e-11	5	MASP1
3.37194e-14	4.5476	0.584	0.765	1.01158e-10	5	RDM1
4.00034e-14	0.432413	0.811	0.939	1.2001e-10	5	TINAGL1
5.06024e-14	-1.21335	0.436	0.624	1.51807e-10	5	CIT
6.34907e-14	-4.6261	0.227	0.089	1.90472e-10	5	RGS18
2.6115e-13	-3.41787	0.6	0.43	7.8345e-10	5	RBP1
3.30643e-13	-0.930439	0.628	0.787	9.91928e-10	5	SRGAP2
3.44255e-13	-1.36468	0.448	0.631	1.03277e-09	5	TNFSF10
4.85738e-13	-1.48912	0.147	0.049	1.45722e-09	5	SH2D1A
5.6975e-13	0.990975	0.461	0.637	1.70925e-09	5	ANO3
6.49635e-13	2.45646	0.603	0.731	1.94891e-09	5	MGAT4A
9.62495e-13	0.755901	0.515	0.679	2.88748e-09	5	PLXND1
9.86317e-13	0.425554	0.237	0.103	2.95895e-09	5	MEIKIN
1.25843e-12	-2.79584	0.255	0.415	3.77528e-09	5	HCLS1
1.31364e-12	1.06856	0.285	0.147	3.94093e-09	5	WIF1
1.59764e-12	-0.674079	0.467	0.635	4.79292e-09	5	KCNMB4
1.97788e-12	-5.2135	0.117	0.036	5.93364e-09	5	HJURP
2.51593e-12	2.22461	0.029	0.111	7.54779e-09	5	LYZ
2.83336e-12	2.39495	0.253	0.415	8.50009e-09	5	NLRP1
3.28351e-12	4.52066	0.201	0.349	9.85053e-09	5	PARPBP
3.66083e-12	-1.13708	0.374	0.485	1.09825e-08	5	ENC1
4.06237e-12	1.82932	0.106	0.02	1.21871e-08	5	KLF5
4.15541e-12	-2.46838	0.44	0.28	1.24662e-08	5	DPYSL3
4.24782e-12	2.38092	0.173	0.322	1.27435e-08	5	IBSP
5.56382e-12	2.20967	0.17	0.058	1.66915e-08	5	CDH11
6.25734e-12	-1.23737	0.248	0.119	1.8772e-08	5	COL8A1
7.83158e-12	0.839175	0.675	0.823	2.34948e-08	5	TFPI
1.17993e-11	-4.58802	0.225	0.1	3.53978e-08	5	SLC4A4
1.77126e-11	0.654535	0.281	0.147	5.31378e-08	5	ADAMTS5
1.83171e-11	1.64468	0.338	0.507	5.49514e-08	5	UPK3A
2.29883e-11	2.49122	0.631	0.786	6.89648e-08	5	XYLT1
2.51561e-11	5.7449	0.1	0.02	7.54683e-08	5	PKIB
2.54293e-11	3.92348	0.103	0.221	7.6288e-08	5	PTGS2
2.6884e-11	3.97156	0.06	0.155	8.0652e-08	5	AGTR2
2.84623e-11	0.357805	0.619	0.756	8.53869e-08	5	GATA2
3.26811e-11	3.32517	0.292	0.407	9.80433e-08	5	SIPA1L2
3.90617e-11	5.60786	0.283	0.44	1.17185e-07	5	GNA15
3.93122e-11	0.680993	0.191	0.077	1.17936e-07	5	SDC1
4.12462e-11	4.61847	0.444	0.587	1.23739e-07	5	EEPD1
4.21587e-11	-1.5273	0.67	0.817	1.26476e-07	5	ESAM
4.67129e-11	5.38982	0.211	0.362	1.40139e-07	5	FAM129C
5.38834e-11	0.391396	0.288	0.449	1.6165e-07	5	CDKN2D
5.99687e-11	-0.91501	0.214	0.092	1.79906e-07	5	AK5
6.60837e-11	-0.514299	0.566	0.468	1.98251e-07	5	TFPI2
8.72551e-11	3.51614	0.08	0.182	2.61765e-07	5	CHL1
9.29278e-11	0.416023	0.27	0.138	2.78783e-07	5	LDLRAD3
1.05734e-10	0.295625	0.355	0.221	3.17202e-07	5	RCAN1
1.0644e-10	8.04166	0.145	0.275	3.1932e-07	5	CASS4
1.69265e-10	3.15756	0.36	0.213	5.07795e-07	5	FAM124A
2.42619e-10	1.44833	0.678	0.815	7.27856e-07	5	FGL1
2.46479e-10	-0.292636	0.723	0.845	7.39438e-07	5	RABGEF1
2.62414e-10	-0.546858	0.953	0.887	7.87243e-07	5	CALM1
2.68618e-10	0.37716	0.101	0.213	8.05855e-07	5	NPPA
2.98727e-10	1.8652	0.187	0.078	8.96182e-07	5	FBLN2
3.53742e-10	1.58823	0.294	0.397	1.06122e-06	5	ARL4A
5.87337e-10	0.501646	0.499	0.599	1.76201e-06	5	ITGB4
6.50668e-10	1.48217	0.577	0.729	1.952e-06	5	ABCC3
8.92607e-10	-1.68156	0.483	0.349	2.67782e-06	5	MX1
1.17187e-09	-1.47047	0.117	0.052	3.51562e-06	5	COL12A1
1.23974e-09	1.19554	0.612	0.736	3.71923e-06	5	NHSL2
1.31086e-09	-2.53706	0.193	0.326	3.93257e-06	5	DRAM1
1.63015e-09	2.6398	0.188	0.318	4.89045e-06	5	RAB3A
1.72389e-09	3.40703	0.26	0.149	5.17168e-06	5	TAGLN
1.75505e-09	0.99117	0.412	0.538	5.26514e-06	5	PEAR1
2.10385e-09	1.3268	0.251	0.329	6.31156e-06	5	STK4
2.15954e-09	-2.02443	0.155	0.061	6.47861e-06	5	TOX
2.48706e-09	-1.69615	0.545	0.507	7.46117e-06	5	SPARCL1
2.60984e-09	3.66159	0.3	0.171	7.82951e-06	5	BMX
2.64202e-09	1.35063	0.109	0.038	7.92607e-06	5	DPP4
2.72673e-09	1.35685	0.393	0.26	8.18018e-06	5	OAS2
3.56257e-09	6.34026	0.194	0.188	1.06877e-05	5	PIR
3.59333e-09	4.41549	0.209	0.239	1.078e-05	5	MMP28
4.56186e-09	2.16376	0.287	0.432	1.36856e-05	5	TSPAN15
5.15267e-09	1.66362	0.801	0.876	1.5458e-05	5	SDPR
5.94012e-09	0.694464	0.127	0.045	1.78204e-05	5	COL14A1
5.99256e-09	2.39402	0.293	0.435	1.79777e-05	5	IL23R
7.19584e-09	-1.72364	0.142	0.059	2.15875e-05	5	RETN
7.6664e-09	1.27423	0.135	0.23	2.29992e-05	5	RGS5
7.97328e-09	-1.84085	0.56	0.69	2.39199e-05	5	ITPKB
8.30522e-09	-5.13945	0.058	0.146	2.49157e-05	5	TNC
9.48165e-09	-0.293076	0.785	0.889	2.84449e-05	5	GADD45B
9.54335e-09	1.95307	0.292	0.178	2.86301e-05	5	TRPV4
1.12701e-08	0.286703	0.346	0.488	3.38103e-05	5	HEYL
1.20598e-08	1.35465	0.31	0.416	3.61793e-05	5	ST8SIA4
1.42732e-08	1.52735	0.792	0.671	4.28197e-05	5	NR4A1
1.50598e-08	5.38728	0.15	0.064	4.51793e-05	5	CD55
1.51101e-08	2.87417	0.228	0.124	4.53302e-05	5	ELN
1.68202e-08	0.837154	0.271	0.407	5.04605e-05	5	BRINP3
1.83526e-08	-2.07337	0.188	0.089	5.50579e-05	5	MYOF
1.89186e-08	-0.995672	0.57	0.71	5.67559e-05	5	BTNL9
1.95204e-08	2.83846	0.281	0.16	5.85612e-05	5	GPC5
1.98225e-08	0.343132	0.442	0.585	5.94675e-05	5	KHDRBS3
2.05997e-08	-2.08635	0.513	0.646	6.17991e-05	5	PROCA1
2.2105e-08	-2.06923	0.103	0.036	6.6315e-05	5	ID4
2.63611e-08	0.549696	0.365	0.507	7.90833e-05	5	CLEC1A
2.99444e-08	3.9	0.171	0.28	8.98333e-05	5	CTNNA2
3.69681e-08	6.4922	0.112	0.214	0.000110904	5	UNC79
4.2051e-08	4.34947	0.198	0.308	0.000126153	5	SNPH
4.39393e-08	-3.9144	0.377	0.515	0.000131818	5	FAM102B
4.93494e-08	2.02472	0.157	0.069	0.000148048	5	GAS2L3
5.08164e-08	0.859137	0.22	0.114	0.000152449	5	SPTLC3
5.14863e-08	4.48121	0.147	0.156	0.000154459	5	STK32A
5.23994e-08	-2.00423	0.635	0.765	0.000157198	5	TNFAIP8L1
5.76648e-08	-1.3926	0.483	0.39	0.000172994	5	COLGALT2
7.03824e-08	3.26467	0.634	0.743	0.000211147	5	TSPAN7
7.26759e-08	-2.43596	0.14	0.056	0.000218028	5	IER3
8.0356e-08	-2.89332	0.128	0.05	0.000241068	5	RGS20
8.42927e-08	0.914971	0.188	0.092	0.000252878	5	HMCN1
8.96481e-08	9.31035	0.116	0.2	0.000268944	5	EML6
9.04389e-08	1.44845	0.679	0.767	0.000271317	5	JUNB
9.08606e-08	-0.687943	0.662	0.779	0.000272582	5	ADGRF5
1.05752e-07	4.68697	0.139	0.056	0.000317255	5	LOX
1.23226e-07	2.11607	0.354	0.485	0.000369679	5	PRR5L
1.37514e-07	1.01571	0.197	0.099	0.000412542	5	ANKRD31
1.53738e-07	0.582042	0.848	0.933	0.000461215	5	SGK1
1.59022e-07	-1.84072	0.193	0.097	0.000477065	5	RPS6KA1
1.62036e-07	2.30049	0.586	0.696	0.000486108	5	HECW2
1.64014e-07	0.517253	0.717	0.829	0.000492042	5	PODXL
1.69787e-07	1.07662	0.711	0.814	0.00050936	5	CREM
1.93774e-07	10.1139	0.115	0.044	0.000581323	5	ATP1B2
2.00206e-07	1.40108	0.727	0.826	0.000600619	5	NFKBIA
2.36195e-07	1.61243	0.571	0.664	0.000708585	5	ZNF804A
2.7209e-07	-3.15441	0.151	0.238	0.000816271	5	DOCK8
2.97799e-07	-1.5333	0.197	0.116	0.000893397	5	MED12L
3.09508e-07	0.867839	0.448	0.318	0.000928524	5	DUSP6
3.23671e-07	1.58295	0.239	0.216	0.000971013	5	INHBA
3.34385e-07	-5.09166	0.33	0.46	0.00100315	5	ADA
3.40274e-07	-0.719327	0.174	0.285	0.00102082	5	ST6GAL2
3.45003e-07	1.5629	0.534	0.662	0.00103501	5	NR2F1
3.4645e-07	1.06141	0.199	0.103	0.00103935	5	CDCA2
3.83543e-07	-2.5772	0.499	0.615	0.00115063	5	TRERF1
4.07695e-07	5.86479	0.281	0.169	0.00122308	5	PDE3B
4.13716e-07	6.66521	0.104	0.036	0.00124115	5	TNFRSF21
4.57535e-07	-0.866087	0.12	0.07	0.00137261	5	NOVA1
4.60137e-07	-0.984336	0.395	0.521	0.00138041	5	CCRL2
5.02838e-07	3.40561	0.134	0.221	0.00150852	5	KIF18A
5.06491e-07	1.98993	0.235	0.329	0.00151947	5	CD109
5.40025e-07	-0.46614	0.11	0.174	0.00162008	5	NNAT
6.04381e-07	-0.485772	0.235	0.142	0.00181314	5	SEMA3D
6.33844e-07	0.550526	0.107	0.039	0.00190153	5	FBLN1
6.90694e-07	-4.1807	0.284	0.174	0.00207208	5	SCD
7.23683e-07	-0.694655	0.44	0.515	0.00217105	5	PKHD1L1
7.55392e-07	1.03342	0.174	0.274	0.00226618	5	XPO7
7.8338e-07	-0.57139	0.101	0.18	0.00235014	5	CCDC18
7.90826e-07	3.81101	0.25	0.319	0.00237248	5	SNED1
8.10965e-07	-5.37895	0.116	0.072	0.0024329	5	ROBO2
8.47179e-07	1.40368	0.475	0.38	0.00254154	5	C3H2ORF61
8.48327e-07	7.54646	0.134	0.058	0.00254498	5	MAST1
8.59308e-07	-5.15595	0.233	0.139	0.00257793	5	CNTNAP5
8.9211e-07	-2.68641	0.91	0.865	0.00267633	5	TCF4
8.9486e-07	2.10914	0.193	0.302	0.00268458	5	CPM
8.98468e-07	1.692	0.046	0.113	0.00269541	5	SIRPB2
9.06248e-07	-1.60739	0.648	0.568	0.00271874	5	S100A11
1.01593e-06	-1.77485	0.613	0.732	0.00304778	5	PLP1
1.06069e-06	5.41547	0.127	0.053	0.00318207	5	EPHB6
1.06388e-06	-2.8629	0.787	0.75	0.00319163	5	COL4A1
1.115e-06	0.79513	0.637	0.756	0.00334501	5	TMEM26
1.18225e-06	2.16714	0.298	0.368	0.00354675	5	ICAM1
1.35225e-06	1.3416	0.265	0.163	0.00405675	5	PRELP
1.41307e-06	2.66702	0.111	0.185	0.0042392	5	WASF1
1.59039e-06	-4.27995	0.724	0.659	0.00477117	5	RABAC1
1.62169e-06	4.47411	0.275	0.169	0.00486506	5	EFNA5
1.69174e-06	-1.49534	0.255	0.158	0.00507521	5	PDE4B
1.94281e-06	-0.574315	0.195	0.133	0.00582844	5	MX2
1.94854e-06	-2.80392	0.84	0.922	0.00584563	5	CD320
1.95931e-06	-4.24089	0.555	0.592	0.00587794	5	IGF2
2.01196e-06	1.92093	0.577	0.67	0.00603587	5	BTG2
2.17244e-06	-1.05347	0.5	0.379	0.00651731	5	FBN1
2.41614e-06	0.253683	0.827	0.736	0.00724843	5	DOCK9
2.45864e-06	5.93052	0.254	0.363	0.00737593	5	BMP3
2.67723e-06	0.585502	0.283	0.326	0.00803169	5	PIP4K2A
2.84848e-06	1.31935	0.236	0.139	0.00854544	5	GRN
2.85507e-06	5.37236	0.233	0.343	0.00856522	5	MPZ
2.99317e-06	-3.05572	0.211	0.319	0.0089795	5	SHPK
3.08159e-06	-1.23216	0.939	0.915	0.00924477	5	GNG11
3.29289e-06	3.16254	0.139	0.233	0.00987866	5	LEMD3
3.34274e-06	2.78122	0.189	0.293	0.0100282	5	ARL11
3.49499e-06	0.65267	0.34	0.446	0.010485	5	PNPLA2
3.581e-06	-1.32917	0.522	0.437	0.010743	5	RABGAP1L
3.83572e-06	2.6628	0.125	0.063	0.0115072	5	MEIS2
3.88193e-06	-0.443486	0.199	0.113	0.0116458	5	NUDT1
4.13629e-06	2.68833	0.155	0.08	0.0124089	5	ANKRD55
4.23396e-06	-1.04275	0.391	0.512	0.0127019	5	GPR160
5.08328e-06	-3.26832	0.093	0.15	0.0152499	5	MYL4
5.2926e-06	3.0918	0.165	0.085	0.0158778	5	TLDC2
5.69471e-06	2.3084	0.272	0.175	0.0170841	5	CCL5
5.7459e-06	2.27531	0.101	0.049	0.0172377	5	BST-2A
6.00145e-06	4.65716	0.154	0.147	0.0180043	5	PTGS1
6.51114e-06	-0.276276	0.342	0.454	0.0195334	5	WFDC1
6.91034e-06	0.832915	0.186	0.106	0.020731	5	NTN1
7.33992e-06	1.57432	0.351	0.466	0.0220197	5	KCNIP1
7.49909e-06	-0.557611	0.8	0.886	0.0224973	5	TM4SF18
8.05213e-06	0.746482	0.12	0.053	0.0241564	5	CSMD2
8.43731e-06	0.264485	0.121	0.197	0.0253119	5	F3
8.65327e-06	7.18132	0.198	0.13	0.0259598	5	TLL1
8.89754e-06	4.03444	0.198	0.286	0.0266926	5	CD226
9.05502e-06	3.27395	0.263	0.363	0.0271651	5	CDKAL1
9.25521e-06	0.858171	0.209	0.311	0.0277656	5	CORO1A
9.55097e-06	-1.74964	0.341	0.452	0.0286529	5	TPPP3
9.78815e-06	0.290712	0.156	0.15	0.0293645	5	PF4
1.08521e-05	0.45732	0.973	0.953	0.0325563	5	KNDC1
1.11162e-05	-1.79047	0.21	0.311	0.0333485	5	OLFM1
1.18296e-05	2.74654	0.454	0.557	0.0354888	5	MAOA
1.28327e-05	1.77548	0.722	0.786	0.0384981	5	FOS
1.37006e-05	0.299194	0.634	0.74	0.0411019	5	EFNB2
1.40646e-05	-1.86507	0.906	0.856	0.0421938	5	PTMA
1.43681e-05	3.27971	0.239	0.155	0.0431043	5	CFAP161
1.44332e-05	-1.01667	0.4	0.515	0.0432997	5	ACOXL
1.46221e-05	-0.461287	0.78	0.869	0.0438663	5	ROBO4
1.47393e-05	1.85302	0.457	0.405	0.0442179	5	SRGN
1.55713e-05	6.35351	0.134	0.092	0.0467138	5	NRG1
1.63678e-05	0.705242	0.545	0.629	0.0491035	5	PPM1H
1.99737e-60	1.44602	0.484	0.75	5.99211e-57	1	TRPC1
4.50507e-52	3.75952	0.35	0.595	1.35152e-48	1	TTC6
1.90381e-51	-1.51843	0.451	0.694	5.71144e-48	1	ADA
7.27452e-46	1.54369	0.51	0.729	2.18235e-42	1	OLFML2B
2.92233e-43	-0.309751	0.477	0.7	8.76699e-40	1	ARL4D
1.28825e-37	3.89497	0.502	0.709	3.86475e-34	1	SLC6A4
4.6594e-36	1.96462	0.362	0.56	1.39782e-32	1	ADGRL1
6.67662e-36	0.349325	0.449	0.665	2.00299e-32	1	MAST1
2.15508e-35	5.87133	0.428	0.64	6.46525e-32	1	MAEA
4.39688e-35	5.42782	0.342	0.551	1.31906e-31	1	AP5Z1
5.11428e-35	2.94147	0.442	0.652	1.53428e-31	1	SHPK
5.87404e-33	1.30942	0.454	0.653	1.76221e-29	1	ANPEP
9.18566e-33	2.86456	0.33	0.512	2.7557e-29	1	TMEFF2
4.53881e-32	-0.658643	0.296	0.48	1.36164e-28	1	ATF5
1.03521e-31	7.93198	0.199	0.349	3.10563e-28	1	STC1
1.33769e-31	0.820555	0.25	0.436	4.01306e-28	1	TTC9
1.58655e-31	-0.822827	0.383	0.586	4.75966e-28	1	PHLDB3
4.88944e-31	2.03655	0.356	0.541	1.46683e-27	1	MREG
7.33792e-31	4.47387	0.435	0.628	2.20138e-27	1	ARMCX4
1.84555e-30	6.4341	0.031	0.129	5.53664e-27	1	SLC4A1
2.34026e-30	1.92533	0.349	0.511	7.02077e-27	1	EFCAB13
5.16636e-30	0.656039	0.394	0.578	1.54991e-26	1	LLGL1
5.59616e-30	1.81522	0.543	0.729	1.67885e-26	1	COL9A3
1.08376e-29	2.46419	0.337	0.524	3.25129e-26	1	CPOX
3.25136e-29	2.9234	0.367	0.554	9.75407e-26	1	EYA2
4.50561e-29	3.89034	0.414	0.595	1.35168e-25	1	TULP1
4.57612e-29	2.10795	0.317	0.496	1.37284e-25	1	SHISA2
5.76912e-29	1.92472	0.397	0.583	1.73074e-25	1	TBX18
1.35084e-28	0.479178	0.227	0.4	4.05253e-25	1	CYP2J
2.34171e-28	1.18637	0.472	0.651	7.02512e-25	1	EPHB2
7.50004e-28	-0.410112	0.094	0.227	2.25001e-24	1	CD37
6.65578e-27	1.52472	0.301	0.473	1.99673e-23	1	UROS
3.28321e-26	-0.254626	0.405	0.572	9.84963e-23	1	TNFAIP8L3
3.73758e-26	0.442009	0.268	0.432	1.12127e-22	1	POU6F2
5.47284e-26	4.45659	0.316	0.493	1.64185e-22	1	SCG3
8.66109e-26	1.81073	0.372	0.524	2.59833e-22	1	TMOD2
1.93529e-25	3.51695	0.279	0.452	5.80586e-22	1	CA12
2.38632e-25	3.01473	0.251	0.403	7.15896e-22	1	ST6GAL2
6.01278e-25	4.07578	0.255	0.401	1.80383e-21	1	KIT
7.34756e-25	5.18852	0.272	0.392	2.20427e-21	1	ADAMTS17
8.19162e-25	3.65648	0.284	0.452	2.45749e-21	1	HMGA2
2.72668e-24	8.63191	0.19	0.277	8.18004e-21	1	PLK2
5.09938e-24	0.872294	0.391	0.557	1.52981e-20	1	NTNG1
6.14417e-24	0.516178	0.369	0.539	1.84325e-20	1	TOX3
7.94957e-24	0.273576	0.484	0.639	2.38487e-20	1	ALDH1A1
2.60612e-23	-1.6556	0.384	0.557	7.81836e-20	1	MMP28
2.74868e-23	2.98836	0.359	0.522	8.24604e-20	1	SPRN
7.26967e-23	-0.649409	0.249	0.4	2.1809e-19	1	CX3CL1
7.56761e-23	0.598752	0.179	0.323	2.27028e-19	1	NUDT1
8.01644e-23	-1.61133	0.341	0.51	2.40493e-19	1	TNNT3
8.53405e-23	0.788563	0.437	0.602	2.56022e-19	1	KLB
1.294e-22	6.53995	0.175	0.317	3.882e-19	1	PTGS2
1.60496e-22	7.10626	0.14	0.276	4.81489e-19	1	BTLA
1.95576e-22	3.7478	0.423	0.592	5.86729e-19	1	LMNTD1
2.46296e-22	0.86477	0.446	0.607	7.38888e-19	1	ENC1
5.51422e-22	2.81815	0.173	0.301	1.65427e-18	1	RSPO2
6.78894e-22	2.67839	0.442	0.607	2.03668e-18	1	KLF14
6.81215e-22	3.77757	0.429	0.595	2.04364e-18	1	EDARADD
1.61941e-21	0.643439	0.432	0.578	4.85822e-18	1	CHRDL1
2.78857e-21	-1.51169	0.443	0.606	8.3657e-18	1	ZNF469
2.83734e-21	2.1782	0.461	0.615	8.51203e-18	1	CPE
4.96278e-21	-0.272403	0.29	0.441	1.48883e-17	1	SPTLC3
5.56096e-21	5.06772	0.228	0.376	1.66829e-17	1	BRINP3
5.74426e-21	7.13341	0.133	0.26	1.72328e-17	1	STAR
7.9848e-21	2.34367	0.227	0.34	2.39544e-17	1	EPHA5
1.10798e-20	6.1369	0.305	0.46	3.32394e-17	1	KBTBD8
1.34793e-20	3.46919	0.333	0.481	4.0438e-17	1	PPP1R14A
1.35128e-20	3.57472	0.414	0.576	4.05384e-17	1	TFAM
1.4692e-20	1.28806	0.374	0.501	4.40761e-17	1	SERPINF1
2.07772e-20	-0.81175	0.276	0.423	6.23316e-17	1	DMXL2
2.2332e-20	4.57301	0.089	0.19	6.69959e-17	1	CCDC68
2.29265e-20	-0.697449	0.257	0.397	6.87796e-17	1	VSNL1
2.91868e-20	4.18893	0.174	0.282	8.75605e-17	1	BRCA2
7.14715e-20	0.651762	0.385	0.521	2.14414e-16	1	CD248
8.33179e-20	0.804164	0.302	0.453	2.49954e-16	1	CEBPA
9.25832e-20	1.20235	0.305	0.457	2.7775e-16	1	HK2
9.61049e-20	2.97876	0.294	0.426	2.88315e-16	1	CFAP69
9.64063e-20	0.446683	0.428	0.575	2.89219e-16	1	SRGAP3
1.096e-19	3.99403	0.218	0.356	3.28801e-16	1	ATL1
1.5035e-19	1.11161	0.334	0.474	4.51051e-16	1	KCND2
1.57304e-19	1.55935	0.265	0.387	4.71911e-16	1	PAK1
8.2174e-19	0.795449	0.112	0.226	2.46522e-15	1	CYTIP
1.29931e-18	2.42254	0.525	0.658	3.89794e-15	1	PLSCR4
1.32882e-18	1.80223	0.239	0.379	3.98645e-15	1	XPNPEP2
1.40181e-18	-1.27328	0.408	0.552	4.20543e-15	1	SEMA3D
1.7182e-18	4.87832	0.27	0.411	5.1546e-15	1	EPDR1
2.06419e-18	4.35544	0.158	0.276	6.19257e-15	1	OPRL1
4.92505e-18	1.19365	0.399	0.548	1.47752e-14	1	GXYLT2
5.96587e-18	2.85765	0.316	0.436	1.78976e-14	1	TIAM1
6.89326e-18	4.82304	0.195	0.275	2.06798e-14	1	ACER3
7.75375e-18	8.18127	0.18	0.303	2.32612e-14	1	GRIN2D
1.15497e-17	2.40927	0.443	0.592	3.4649e-14	1	TMEM196
1.33511e-17	-1.62273	0.518	0.665	4.00534e-14	1	LOX
4.35353e-17	2.02362	0.265	0.395	1.30606e-13	1	MEI4
5.0275e-17	1.05864	0.356	0.496	1.50825e-13	1	TMEM132C
6.33621e-17	-1.04485	0.169	0.282	1.90086e-13	1	FAM234B
1.80127e-16	1.54813	0.429	0.566	5.4038e-13	1	MDFI
2.01048e-16	-1.53915	0.491	0.62	6.03144e-13	1	COL8A1
2.42043e-16	-2.23841	0.387	0.519	7.26128e-13	1	GLDN
3.33705e-16	0.63975	0.398	0.54	1.00111e-12	1	BMP6
6.93515e-16	1.95401	0.416	0.546	2.08055e-12	1	FGF10
7.07088e-16	2.82975	0.348	0.478	2.12126e-12	1	LONRF3
1.3113e-15	3.27932	0.113	0.196	3.93391e-12	1	LGALS3
1.39284e-15	4.12978	0.174	0.291	4.17851e-12	1	AK5
2.74444e-15	3.47547	0.058	0.135	8.23333e-12	1	RENBP-NW-014639275
3.39685e-15	2.47297	0.307	0.405	1.01906e-11	1	TLL1
4.17435e-15	2.13014	0.264	0.382	1.2523e-11	1	TNC
4.2659e-15	-2.26273	0.069	0.152	1.27977e-11	1	CDH23
4.35659e-15	-0.415903	0.426	0.546	1.30698e-11	1	PCDH18
4.94663e-15	3.59189	0.361	0.44	1.48399e-11	1	ASPN
5.32518e-15	-1.52165	0.772	0.692	1.59755e-11	1	TCF4
5.87655e-15	1.54586	0.438	0.521	1.76296e-11	1	EMP1
9.29843e-15	-0.34728	0.137	0.225	2.78953e-11	1	ITPKB
1.24609e-14	0.834635	0.529	0.651	3.73827e-11	1	SYT1
1.3137e-14	4.47671	0.234	0.322	3.9411e-11	1	CADM2
1.37864e-14	1.67579	0.156	0.262	4.13592e-11	1	EML6
1.40762e-14	0.517564	0.45	0.583	4.22287e-11	1	MME
1.97841e-14	-1.96881	0.256	0.37	5.93522e-11	1	ACSS3
2.43758e-14	2.3742	0.424	0.547	7.31274e-11	1	PRRX1
3.52806e-14	7.84352	0.175	0.284	1.05842e-10	1	SCD
4.08657e-14	-4.90286	0.041	0.11	1.22597e-10	1	SHISA9
4.26009e-14	1.47651	0.526	0.648	1.27803e-10	1	ADAMTS15
5.06423e-14	2.66431	0.201	0.314	1.51927e-10	1	NRG2
9.53636e-14	-2.23472	0.35	0.451	2.86091e-10	1	ACLY
9.63236e-14	-1.29946	0.083	0.165	2.88971e-10	1	MED12L
1.0061e-13	0.868043	0.298	0.423	3.01829e-10	1	RYR3
1.03271e-13	2.3575	0.292	0.418	3.09812e-10	1	SLC12A1
1.14454e-13	0.797043	0.38	0.507	3.43362e-10	1	HSPH1
1.16707e-13	1.76976	0.132	0.223	3.50121e-10	1	ARHGAP22
1.22171e-13	3.32007	0.321	0.447	3.66514e-10	1	LRFN5
1.31759e-13	0.409121	0.067	0.14	3.95277e-10	1	EPHB6
1.91261e-13	1.22085	0.337	0.464	5.73783e-10	1	FAM65C
3.02928e-13	0.586153	0.419	0.538	9.08784e-10	1	SNED1
3.02943e-13	-0.554596	0.083	0.164	9.0883e-10	1	ATP1B2
3.11171e-13	2.40909	0.257	0.348	9.33512e-10	1	ANGPTL1
3.72103e-13	2.58495	0.089	0.171	1.11631e-09	1	THEMIS2
3.73808e-13	5.80288	0.055	0.124	1.12142e-09	1	CD96
5.67741e-13	0.430811	0.1	0.185	1.70322e-09	1	GAS2L3
5.92632e-13	5.02339	0.342	0.451	1.7779e-09	1	ERC2
6.96138e-13	-0.897749	0.159	0.255	2.08841e-09	1	CDKN2C
7.51722e-13	-0.61948	0.334	0.455	2.25517e-09	1	CDH10
7.54509e-13	0.710688	0.385	0.499	2.26353e-09	1	SERTAD4
1.08067e-12	1.2958	0.08	0.156	3.242e-09	1	AHSP
1.71446e-12	4.52575	0.126	0.215	5.14338e-09	1	CCL5
1.80754e-12	2.01632	0.09	0.165	5.42263e-09	1	DEF6
2.08549e-12	-1.06222	0.875	0.795	6.25646e-09	1	CCDC80
2.31812e-12	5.5162	0.205	0.306	6.95437e-09	1	AHRR
2.49824e-12	-1.89345	0.216	0.323	7.49472e-09	1	CDKN2B
2.9722e-12	-0.980702	0.953	0.918	8.91661e-09	1	COL5A2
3.20049e-12	-0.757671	0.355	0.472	9.60146e-09	1	PTGES
3.57428e-12	4.63053	0.173	0.27	1.07228e-08	1	NDRG1
3.93117e-12	-1.15359	0.464	0.575	1.17935e-08	1	DTX1
4.02964e-12	-3.85838	0.326	0.436	1.20889e-08	1	KIRREL
4.15359e-12	-1.46151	0.254	0.346	1.24608e-08	1	SEPT6
4.50513e-12	0.95824	0.157	0.253	1.35154e-08	1	EFNB3
6.02483e-12	4.27328	0.291	0.408	1.80745e-08	1	SAMD3
6.82525e-12	0.943646	0.338	0.437	2.04757e-08	1	TKT
7.75203e-12	-0.585851	0.318	0.432	2.32561e-08	1	FLRT3
8.32867e-12	-0.435115	0.831	0.763	2.4986e-08	1	COL14A1
8.45646e-12	2.31316	0.31	0.393	2.53694e-08	1	GRN
[truncated: 1,503 more rows]

## Sheet: FGF_VEGF
Gene	p_val	avg_log2FC	pct.1	pct.2	p_val_adj	Cell type
FGF2	2.86591e-20	0.678309	0.185	0.129	9.00497e-16	Cardiomyocytes
FGF2	0.000800987	0.641136	0.382	0.199	1	Undefined
FGF2	2.16167e-06	-3.78833	0.483	0.43	0.0679217	Fibroblasts
FGF2	1.44831e-05	1.19785	0.296	0.188	0.455074	Smooth muscle cells
FGF2	1.10985e-09	8.21957	0.199	0.099	3.48727e-05	Endothelial cell
FGF2	0.000795882	1.70819	0.353	0.174	1	Neural cell
FGF2	3.02887e-08	9.8616	0.391	0.214	0.000951702	Adipocytes
FGF10	0.0675499	4.05684	0.282	0.177	1	Undefined
FGF10	0.000159073	-9.66652	0.234	0.278	1	Fibroblasts
FGF10	3.13733e-05	1.53786	0.152	0.057	0.985781	Adipocytes
FGFR1	1.36528e-05	0.655291	0.291	0.113	0.428985	Undefined
FGFR1	3.04739e-07	1.01992	0.274	0.169	0.00957521	Endothelial cell
FGFR1	0.00466921	0.269338	0.103	0.025	1	Lymphatic cells
FGFR1	0.00116505	0.462248	0.296	0.214	1	Adipocytes
FGFR1	0.000110806	0.548154	0.17	0.114	1	Leukocytes
FLT1	0.643636	-3.69431	0.608	0.598	1	Endothelial cell
FLT1	4.46675e-12	5.4544	0.244	0.012	1.4035e-07	Lymphatic cells
FLT4	2.69876e-11	-3.86636	0.282	0.632	8.47979e-07	Lymphatic cells
KDR	2.14694e-07	7.09438	0.458	0.589	0.00674591	Endothelial cell
KDR	3.02216e-05	-5.72778	0.44	0.638	0.949592	Lymphatic cells
VEGFA	7.19226e-54	0.620485	0.286	0.194	2.25988e-49	Cardiomyocytes
VEGFA	0.227159	0.473074	0.136	0.122	1	Fibroblasts
VEGFA	0.0183076	0.477148	0.107	0.078	1	Endothelial cell
VEGFA	0.121799	3.70028	0.123	0.058	1	Neural cell
VEGFC	0.000773881	-3.02228	0.148	0.121	1	Fibroblasts
VEGFC	1.05484e-05	-1.83618	0.224	0.32	0.331442	Endothelial cell

## Sheet: 3
	query.number	significant	p.value	term.size	query.size	overlap.size	precision	recall	term.id	domain	subgraph.number	term.name	relative.depth	intersection
31	1	TRUE	2.47e-11	2472	442	180	0.407	0.073	GO:0005886	CC	2	plasma membrane	1	SLC4A1,MGST1,IL20RA,CNTN1,ATP1A2,DEF6,CD44,ANK1,C6,CDH10,ADRB1,PTGER3,SLC12A2,CTNNA2,PLPP1,ABCC9,CDH19,HMMR,PLXNA2,SLC1A3,SLC4A4,KCNN2,BLVRB,ANGPT2,SEMA6A,HMOX1,MIB1,EHD4,JPH1,MAST1,RAB3A,CRHR2,DDX58,P2RX1,ENO3,ASIC2,CNTNAP1,EFNB3,VNN1,ADGRG6,LY86,SEMA5A,RASGRF2,WWC1,ECT2,ITGB6,FNDC4,GRB14,PLEK,TRAK2,RGS2,SLAMF1,F3,ADRA1A,KCNJ8,POPDC2,CD80,CXCR4,ARL4A,ATP8A1,PODXL,ATP1B2,FGF13,DPP6,ACLY,ANO1,LGAL…
33	1	TRUE	3.53e-10	2545	444	181	0.408	0.071	GO:0031224	CC	21	intrinsic component of membrane	1	SLC4A1,MGST1,IL20RA,CNTN1,ATP1A2,CD44,FUT8,C6,CDH10,ADRB1,PTGER3,TBXAS1,SLC12A2,SPI1,PLPP1,ABCC9,MGAT4A,CDH19,SIDT1,PLXNA2,SLC1A3,SLC4A4,KCNN2,LPCAT2,SEMA6A,PCSK5,SCD,HMOX1,RNF24,JPH1,ASAH1,RAB3A,CRHR2,SUSD1,P2RX1,ASIC2,CNTNAP1,EFNB3,ST8SIA1,VNN1,ADGRG6,PACRG,SEMA5A,HMGCR,ITGB6,FNDC4,CLIP4,SLAMF1,F3,CASQ2,ADRA1A,KCNJ8,POPDC2,CD80,CXCR4,ATP8A1,PODXL,WDFY4,ATP1B2,DPP6,ANO1,SNAP25,TRPC4,ATP13A3,TMTC…
11	1	TRUE	6.41e-10	257	440	41	0.093	0.16	GO:0003012	BP	24	muscle system process	1	ATP1A2,PTGER3,KCNN2,HMOX1,MYL7,P2RX1,MYL2,FGF12,RGS2,CASQ2,ADRA1A,KCNJ8,FGF13,HEY2,DYSF,TPM1,MYOCD,STAC,CAMK2D,CACNA1C,AKAP6,EDNRA,GJA1,TTN,TIAM1,KIT,ACTC1,KCNJ3,PDLIM5,SLMAP,CACNB2,LMOD2,ATP2A2,DES,AGTR2,SYNM,KCNB2,PDE4B,PRKG1,MYL4,PLN
8	1	TRUE	5.51e-08	147	440	28	0.064	0.19	GO:1903522	BP	13	regulation of blood circulation	1	ATP1A2,ADRB1,TBXAS1,SEMA3A,KCNN2,P2RX1,ASIC2,MYL2,RGS2,CASQ2,ADRA1A,POPDC2,ATP1B2,FGF13,HEY2,TPM1,CAMK2D,CACNA1C,GJA1,KCNJ3,CACNB2,ATP2A2,DES,AGTR2,PDE4B,MYL4,PLN,RYR3
25	1	TRUE	5.51e-08	147	440	28	0.064	0.19	GO:0043292	CC	4	contractile fiber	1	SLC4A1,ANK1,ABCC9,NEBL,KCNN2,JPH1,MYL7,MYL2,CASQ2,ADRA1A,KCNJ8,LDB3,FHOD3,FLNB,TPM1,CACNA1C,ANK3,GJA1,PGM5,TTN,ACTC1,XIRP2,LMOD2,DES,SYNM,PDE4B,NRAP,MYL4
2	1	TRUE	1.12e-07	94	440	22	0.05	0.234	GO:0030048	BP	12	actin filament-based movement	1	ATP1A2,KCNN2,MYL2,FGF12,KCNJ8,FGF13,FNBP1L,TPM1,CAMK2D,CACNA1C,GJA1,TTN,ACTC1,KCNJ3,CACNB2,MYRIP,ATP2A2,DES,PDE4B,MYO5A,MYL4,PLN
4	1	TRUE	1.37e-06	47	371	14	0.038	0.298	GO:0055013	BP	38	cardiac muscle cell development	1	NEBL,MYL2,RGS2,PROX1,ADRA1A,FHOD3,HEY2,MYLK3,CAMK2D,AKAP6,TTN,ACTC1,PDLIM5,AGTR2
14	1	TRUE	1.94e-05	459	437	48	0.11	0.105	GO:0030001	BP	1	metal ion transport	1	CNTN1,ATP1A2,SLC12A2,ABCC9,SLC1A3,SLC4A4,KCNN2,JPH1,P2RX1,ASIC2,FGF12,CASQ2,ADRA1A,KCNJ8,ATP1B2,FGF13,DPP6,LGALS3,TRPC4,ATP13A3,SLC39A8,SLC38A4,STAC,SNCA,CAMK2D,SLC25A37,GPM6A,CACNA1C,ANK3,AKAP6,GJA1,SLC24A2,KCNJ3,SLMAP,HCN1,CACNB2,PRKCB,KCNAB1,ATP2A2,KCNIP1,KCNB2,PDE4B,KCNH7,SLC24A3,MYO5A,ERO1A,PLN,RYR3
21	1	TRUE	4.94e-05	580	437	55	0.126	0.095	GO:0034220	BP	33	ion transmembrane transport	1	SLC4A1,ATP1A2,SLC12A2,ABCC9,SLC1A3,SLC4A4,KCNN2,JPH1,P2RX1,ASIC2,FGF12,RGS2,CASQ2,KCNJ8,ATP8A1,ATP1B2,DPP6,ANO1,TRPC4,ATP13A3,UNC79,ANO3,SLC39A8,SLC38A4,STAC,SNCA,CAMK2D,SLC25A37,GRIK4,GPM6A,CACNA1C,ANK3,AKAP6,THRSP,GJA1,ANKH,GRIA1,SLC24A2,KCNJ3,SLMAP,HCN1,CACNB2,KCNAB1,ATP2A2,UCP2,KCNIP1,GABRG3,KCNB2,PDE4B,KCNH7,SLC24A3,MYO5A,ERO1A,PLN,RYR3
26	1	TRUE	0.000104	148	108	12	0.111	0.081	GO:1902495	CC	23	transmembrane transporter complex	1	ABCC9,CASQ2,KCNJ8,ATP1B2,GRIK4,CACNA1C,AKAP6,GRIA1,KCNAB1,GABRG3,KCNB2,PLN
10	1	TRUE	0.000133	39	362	11	0.03	0.282	GO:0030239	BP	17	myofibril assembly	1	NEBL,MYL2,PROX1,CASQ2,LDB3,FHOD3,TPM1,MYLK3,TTN,ACTC1,LMOD2
17	1	TRUE	0.000134	48	437	13	0.03	0.271	GO:0086001	BP	19	cardiac muscle cell action potential	1	ATP1A2,KCNN2,FGF12,KCNJ8,FGF13,CAMK2D,CACNA1C,ANK3,GJA1,KCNJ3,SLMAP,CACNB2,ATP2A2
24	1	TRUE	0.000185	45	251	10	0.04	0.222	GO:0016528	CC	9	sarcoplasm	1	JPH1,CASQ2,FABP3,CAMK2D,ANK3,AKAP6,SPOCK1,ATP2A2,PLN,RYR3
15	1	TRUE	0.000324	185	389	24	0.062	0.13	GO:0019932	BP	7	second-messenger-mediated signaling	1	ATP1A2,ADRB1,JPH1,ADGRG6,PEX5L,PLEK,RGS2,RCAN3,CASQ2,ADRA1A,CXCR4,CDH13,CAMK2D,CACNA1C,AKAP6,PDE3B,RCAN1,RCAN2,PDE3A,ATP2A2,AGTR2,PRKG1,MYO5A,PLN
12	1	TRUE	0.000352	1529	278	75	0.27	0.049	GO:0032879	BP	25	regulation of localization	1	ABHD5,PTGER3,SEMA3A,PLXNA2,AACS,BIRC5,ANGPT2,SEMA6A,HMOX1,MIB1,EHD4,JPH1,RAB3A,DDX58,NFKB1,SEMA5A,HMGCR,DPYSL3,FGF12,DNAJC6,RGS2,CASQ2,PLS1,KCNJ8,INHBA,PFKFB2,ATP8A1,PODXL,ATP1B2,FGF13,LGALS3,SNAP25,BMP2K,TPM1,CDH13,MYOCD,CYR61,STAC,OSBPL11,CAMK2D,ARHGAP18,CACNA1C,ANK3,AKAP6,EDNRA,PTPRK,TIAM1,SH3RF2,KIT,DCLK3,SLMAP,DLC1,CACNB2,PRKCB,LDLRAD4,STXBP6,KCNAB1,MYRIP,PDGFD,ATP2A2,LPL,UCP2,PNPLA2,AGTR2,K…
38	1	TRUE	0.000354	283	437	33	0.076	0.117	GO:0022890	MF	36	inorganic cation transmembrane transporter activity	1	SLC4A1,ATP1A2,SLC12A2,ABCC9,SLC1A3,SLC4A4,KCNN2,P2RX1,ASIC2,KCNJ8,ATP8A1,ATP1B2,ANO1,TRPC4,ATP13A3,SLC39A8,SLC25A37,GRIK4,GPM6A,CACNA1C,GRIA1,SLC24A2,SLC45A3,KCNJ3,HCN1,CACNB2,KCNAB1,ATP2A2,KCNIP1,KCNB2,KCNH7,SLC24A3,RYR3
5	1	TRUE	0.000869	79	206	11	0.053	0.139	GO:2001257	BP	39	regulation of cation channel activity	1	JPH1,FGF12,CASQ2,STAC,CAMK2D,ANK3,AKAP6,SLMAP,KCNAB1,MYO5A,PLN
7	1	TRUE	0.001	22	150	6	0.04	0.273	GO:0070296	BP	30	sarcoplasmic reticulum calcium ion transport	1	CASQ2,CAMK2D,CACNA1C,AKAP6,ATP2A2,PLN
34	1	TRUE	0.0013	51	151	8	0.053	0.157	GO:0042641	CC	42	actomyosin	1	NEBL,ABLIM1,FLNB,TPM1,PGM5,ACTC1,XIRP2,MYO5A
29	1	TRUE	0.0022	273	376	28	0.074	0.103	GO:0005911	CC	27	cell-cell junction	1	ATP1A2,CTNNA2,DDX58,CNTNAP1,ECT2,FRMD4B,PODXL,FGF13,TRPC4,SHROOM3,SKAP1,RAB13,ANK3,AKAP6,GJA1,PTPRK,PGM5,TIAM1,KIT,PDLIM5,STXBP6,CFL1,DES,CADM2,CADM1,NHS,DPP4,NRAP
16	1	TRUE	0.00232	90	437	16	0.037	0.178	GO:0035637	BP	8	multicellular organismal signaling	1	ATP1A2,KCNN2,P2RX1,CNTNAP1,FGF12,CASQ2,ATP1B2,CAMK2D,CACNA1C,ANK3,GJA1,KCNJ3,CACNB2,ATP2A2,PLN,RYR3
35	1	TRUE	0.00244	346	444	36	0.081	0.104	GO:0005509	MF	15	calcium ion binding	1	CDH10,CDH19,EPDR1,LPCAT2,EHD4,MYL7,SUSD1,MYL2,CASQ2,PLS1,DYSF,STAB2,CDH13,RHBDL3,SNCA,ASTN2,SPOCK1,CDH12,TTN,SLC24A2,MEGF6,DNASE1L3,ADGRV1,FAT3,CD320,PCDH7,USP32,ATP2A2,KCNIP1,CALN1,SLC24A3,MYO5A,MYL4,DLL1,SMOC1,RYR3
1	1	TRUE	0.00271	769	400	58	0.145	0.075	GO:0007155	BP	26	cell adhesion	1	CNTN1,CD44,IBSP,CDH10,TNC,CTNNA2,CDH19,EPDR1,ANGPT2,SEMA6A,CNTNAP1,EFNB3,VNN1,SEMA5A,PLEK,SLAMF1,CD80,PODXL,ATP1B2,LGALS3,ADAM19,ITGA7,STAB2,SMAD6,AMIGO2,TPM1,CDH13,SKAP1,CYR61,ITGA9,ADAM12,ANK3,PDE3B,SPOCK1,PTPRK,CDH12,PGM5,CNTNAP5,TIAM1,KIT,PDLIM5,ADGRV1,DLC1,STXBP6,PCDH7,CTNND2,ALCAM,SEMA3E,ATP2A2,CADM2,NTM,CADM1,OPCML,EFNA5,ROBO2,PRKG1,DPP4,DLL1
20	1	TRUE	0.00271	175	432	23	0.053	0.131	GO:0050808	BP	28	synapse organization	1	TNC,CTNNA2,RAB3A,ASIC2,CUX2,CDC20,TMEM108,SNCA,GPM6A,ANK3,TIAM1,PDLIM5,CACNB2,CTNND2,FRMPD4,SEMA3E,ZNF804A,CFL1,LRRN3,EFNA5,ROBO2,MYO5A,LRRTM3
23	1	TRUE	0.00285	404	381	36	0.094	0.089	GO:0050801	BP	31	ion homeostasis	1	SLC4A1,ATP1A2,TBXAS1,SLC4A4,HMOX1,JPH1,FGF12,CASQ2,ADRA1A,FABP3,CXCR4,ATP1B2,TRPC4,ATP13A3,SLC39A8,SNCA,CAMK2D,SLC25A37,CACNA1C,ANK3,AKAP6,EDNRA,GJA1,GRIA1,SLC24A2,SLMAP,PRKCB,ATP2A2,TMTC2,AGTR2,DGAT1,SLC24A3,MYO5A,ERO1A,PLN,RYR3
18	1	TRUE	0.0038	409	381	36	0.094	0.088	GO:0055082	BP	6	cellular chemical homeostasis	1	SLC4A1,ATP1A2,TBXAS1,SLC4A4,AACS,BIRC5,HMOX1,JPH1,HMGCR,CASQ2,ADRA1A,CXCR4,ATP1B2,TRPC4,ATP13A3,SLC39A8,SNCA,CAMK2D,CACNA1C,AKAP6,EDNRA,GJA1,GRIA1,SLC24A2,TIAM1,HK2,PRKCB,ATP2A2,UCP2,AGTR2,EFNA5,SLC24A3,MYO5A,ERO1A,PLN,RYR3
37	1	TRUE	0.00392	592	440	51	0.116	0.086	GO:0008092	MF	40	cytoskeletal protein binding	1	SLC4A1,CCDC88C,ANK1,CTNNA2,NEBL,KCNN2,BIRC5,ABLIM1,RAB3A,NFKB1,MYL2,WASF1,PACRG,DPYSL3,TRAK2,RGS2,RCAN3,PLS1,FABP3,CXCR4,LDB3,FGF13,FHOD3,FLNB,KIF23,KIF20B,SHROOM3,TPM1,SNCA,CAMK2D,CACNA1C,ANK3,GJA1,TTN,TIAM1,ACTC1,XIRP2,PDLIM5,CACNB2,ATF5,MYRIP,LMOD2,FRMD3,CFL1,DES,SYNM,PDE4B,MYO5A,NRAP,MYL4,PRC1
32	1	TRUE	0.00575	865	444	67	0.151	0.077	GO:0097458	CC	3	neuron part	1	ATP1A2,ANK1,CTNNA2,SEMA3A,SLC1A3,KCNN2,TPX2,BLVRB,SEMA6A,PALMD,MIB1,RAB3A,MYL7,P2RX1,ASIC2,CNTNAP1,PACRG,DPYSL3,TRAK2,DNAJC6,RGS2,BCL11A,FGF13,RAP1GAP2,SNAP25,RGS8,CPEB2,KIF20B,CDH13,RAB13,TMEM108,SNCA,CAMK2D,PLK2,ASTN2,GRIK4,GPM6A,CACNA1C,ANK3,TMEM163,SPOCK1,PTPRK,GRIA1,GRIP1,TIAM1,PDLIM5,CADPS,SYNPR,ADGRV1,HCN1,PRKCB,KCNAB1,CTNND2,FRMPD4,ALCAM,ZNF804A,CADM2,KCNIP1,SYNM,KCNB2,KCTD16,PDE4B,ROBO2,…
22	1	TRUE	0.00889	21	359	7	0.019	0.333	GO:0010644	BP	32	cell communication by electrical coupling	1	ATP1A2,CASQ2,ATP1B2,CAMK2D,CACNA1C,ANK3,GJA1
30	1	TRUE	0.00892	268	437	29	0.066	0.108	GO:0098794	CC	11	postsynapse	1	ATP1A2,ANK1,CTNNA2,KCNN2,PALMD,MIB1,MYL7,P2RX1,ASIC2,DNAJC6,BCL11A,SNAP25,TMEM108,SNCA,GRIK4,GPM6A,CACNA1C,ANK3,SPOCK1,GRIA1,GRIP1,TIAM1,PDLIM5,FRMPD4,ZNF804A,GABRG3,KCTD16,PDE4B,LRRTM3
13	1	TRUE	0.0108	75	396	13	0.033	0.173	GO:0035296	BP	37	regulation of tube diameter	1	ATP1A2,ADRB1,TBXAS1,HMOX1,P2RX1,ASIC2,HMGCR,RGS2,ADRA1A,EDNRA,GJA1,AGTR2,PRKG1
3	1	TRUE	0.0223	799	207	35	0.169	0.044	GO:0007010	BP	14	cytoskeleton organization	1	CCDC88C,NEBL,TPX2,BIRC5,SEMA6A,ABLIM1,CNTNAP1,MYL2,SEMA5A,DPYSL3,CDC20,CASQ2,PLS1,LDB3,KNSTRN,FGF13,FHOD3,ESPL1,FLNB,KIF23,TPM1,MYLK3,ARHGAP18,ANK3,KIT,ACTC1,XIRP2,DLC1,ATF5,SEMA3E,FRMD3,CFL1,DES,EFNA5,PRC1
36	1	TRUE	0.0228	23	373	7	0.019	0.304	GO:0004869	MF	5	cysteine-type endopeptidase inhibitor activity	1	BIRC3,BIRC5,RPS6KA1,SNCA,TNFAIP8,SPOCK1,PTTG1
28	1	TRUE	0.026	503	437	43	0.098	0.085	GO:0045202	CC	16	synapse	1	ATP1A2,ANK1,CTNNA2,KCNN2,BLVRB,PALMD,MIB1,RAB3A,MYL7,P2RX1,ASIC2,WASF1,DNAJC6,BCL11A,SNAP25,CPEB2,TMEM108,SNCA,GRIK4,GPM6A,CACNA1C,ANK3,TMEM163,SPOCK1,GRIA1,GRIP1,TIAM1,PDLIM5,CADPS,SYNPR,ADGRV1,PRKCB,FRMPD4,ZNF804A,ATP2A2,DES,CADM2,GABRG3,CADM1,KCTD16,PDE4B,ERC2,LRRTM3
6	1	TRUE	0.0281	302	267	22	0.082	0.073	GO:0016049	BP	22	cell growth	1	SEMA3A,PLXNA2,WFDC1,MYL2,SEMA5A,RGS2,RPS6KA1,INHBA,CDKN2C,FGF13,MYOCD,CYR61,TMEM108,CAMK2D,AKAP6,SPOCK1,TIAM1,ENOX2,ALCAM,AGTR2,EFNA5,NRG3
9	1	TRUE	0.0434	828	370	54	0.146	0.065	GO:0007267	BP	34	cell-cell signaling	1	CCDC88C,ATP1A2,TNC,ADRB1,SLC1A3,AACS,BIRC5,PCSK5,RAB3A,P2RX1,EFNB3,NFKB1,SEMA5A,HMGCR,FGF12,CDC20,CASQ2,ADRA1A,INHBA,PFKFB2,FGF13,SNAP25,CYR61,TMEM108,SNCA,PLK2,RSPO2,GRIK4,CACNA1C,GJA1,BMP3,GRIA1,SLC24A2,WIF1,TIAM1,KIT,CADPS,SYNPR,CACNB2,SCG5,NXN,CTNND2,MYRIP,MLLT3,ATP2A2,UCP2,FJX1,AGTR2,EFNA5,RNF220,MYO5A,DPP4,DLL1,GRK5
27	1	TRUE	0.0496	41	151	6	0.04	0.146	GO:0097517	CC	10	contractile actin filament bundle	1	NEBL,ABLIM1,FLNB,TPM1,PGM5,XIRP2

## Sheet: 0
	query.number	significant	p.value	term.size	query.size	overlap.size	precision	recall	term.id	domain	subgraph.number	term.name	relative.depth	intersection
13	1	TRUE	4.27e-06	2533	272	112	0.412	0.044	GO:0071944	CC	12	cell periphery	1	IL20RA,CNTN1,DEF6,FAS,CD44,RAB27B,MYO16,PTGER3,DGKG,CTNNA2,ABCC9,CDH19,PLXNA2,FAT2,SEMA6A,BAMBI,DAAM1,SNPH,EHD4,RAB3A,CRHR2,NUDT1,KANK1,P2RX1,ASIC2,CNTNAP1,SLC16A6,EFNB3,VNN1,ADGRG6,CLIC5,RASGRF2,ARRDC3,WWC1,ECT2,ITGB6,FNDC4,GRB14,TRAK2,EPHA4,SLAMF1,SLC2A1,PLS1,CD80,ATP1B2,RAP1GAP2,SNAP25,SLC14A2,TRPC4,EPHA7,DYSF,BLK,FRS3,RAB13,EPHA5,FGD2,SLC22A3,PLPPR1,NCAM1,GRIK4,RGS18,SLC7A11,CACNA1C,MAGI1,AKA…
15	1	TRUE	2.66e-05	2545	281	113	0.402	0.044	GO:0031224	CC	17	intrinsic component of membrane	1	TRAF3IP3,IL20RA,CNTN1,FAS,CD44,FUT8,RAB27B,PTGER3,TBXAS1,SPI1,ABCC9,CDH19,PLXNA2,CPOX,FAT2,LPCAT2,SEMA6A,BAMBI,SNPH,RAB3A,CRHR2,P2RX1,ASIC2,CNTNAP1,SLC16A6,EFNB3,UCP1,ST8SIA1,VNN1,ADGRG6,CLIC5,HAVCR1,ST8SIA4,ITGB6,FNDC4,CLIP4,EPHA4,SLAMF1,SLC2A1,CD80,HS3ST2,ATP1B2,SNAP25,SLC14A2,TMCC2,TRPC4,TMTC1,RNF122,TMEM106C,EPHA7,DYSF,EPHA5,CDKAL1,SLC22A3,PLPPR1,ASTN2,NCAM1,GRIK4,GPM6A,SLC7A11,CACNA1C,AKAP6,…
14	1	TRUE	0.000627	503	279	35	0.125	0.07	GO:0045202	CC	16	synapse	1	RAB27B,CTNNA2,PALMD,SNPH,PLCB4,RAB3A,MYL7,P2RX1,ASIC2,WASF1,EPHA4,DNAJC6,BCL11A,PDZRN3,SNAP25,EPHA7,CPEB2,GRIK4,GPM6A,CACNA1C,TMEM163,GRIA1,GRIP1,TIAM1,PDLIM5,SYNPR,ADGRV1,PRKCB,P2RY1,FRMPD4,ATP2A2,KCTD16,PDE4B,PCLO,ERC2
1	1	TRUE	0.00109	2205	205	75	0.366	0.034	GO:0030154	BP	8	cell differentiation	1	IBSP,MYO16,DGKG,CTNNA2,PLXNA2,AACS,SEMA6A,BAMBI,SNPH,SUV39H1,RAB3A,POU6F2,KANK1,CNTNAP1,EFNB3,UCP1,SOX6,MYL2,VNN1,ADGRG6,CLIC5,ECT2,TRAK2,BCL11A,INHBA,CDKN1A,GADD45G,RAP1GAP2,SNAP25,TRPC4,EPHA7,BLK,CCL21,KIF20B,MYPN,FBN2,MYLK3,CYR61,RAB13,ACTA1,MEIS1,SPAG16,EPHA5,NCAM1,HMGA2,SLC7A11,AKAP6,BMP3,PTPRK,TTN,TIAM1,MYO1E,NEXN,PF4,ADGRV1,PRKCB,NXN,LDLRAD4,P2RY1,ITGAM,ALCAM,ADAMTS20,ATP2A2,SCUBE2,LPL,SAT…
19	1	TRUE	0.00165	142	269	16	0.059	0.113	GO:0030016	CC	5	myofibril	1	ABCC9,MYL7,MYL2,SLC2A1,MYPN,ACTA1,CACNA1C,PGM5,TTN,ACTC1,NEXN,XIRP2,SYNM,PDE4B,FLNA,NRAP
21	1	TRUE	0.00262	273	181	18	0.099	0.066	GO:0005911	CC	22	cell-cell junction	1	CTNNA2,FAT2,CNTNAP1,ECT2,SLC2A1,CGNL1,TRPC4,RAB13,MAGI1,AKAP6,PTPRK,PGM5,TIAM1,MYO1E,PRKD1,FLNA,DPP4,NRAP
22	1	TRUE	0.00478	346	196	21	0.107	0.061	GO:0005509	MF	21	calcium ion binding	1	LTBP1,DGKG,CDH19,FAT2,LPCAT2,PLCB4,EHD4,MYL7,MYL2,DYSF,FBN2,CDH12,TTN,MEGF6,ADGRV1,PCDH7,ATP2A2,SCUBE2,CALN1,PCLO,SMOC1
5	1	TRUE	0.00585	47	275	9	0.033	0.191	GO:0055013	BP	18	cardiac muscle cell development	1	MYL2,HEY2,MYPN,MYLK3,AKAP6,TTN,ACTC1,NEXN,PDLIM5
7	1	TRUE	0.00716	1161	199	45	0.226	0.039	GO:0006928	BP	23	movement of cell or subcellular component	1	CD44,FUT8,CTNNA2,PLXNA2,FAT2,SEMA6A,BAMBI,KANK1,EFNB3,MYL2,WWC1,TRAK2,ATP1B2,EPHA7,BLK,CCL21,KIF20B,MYPN,CYR61,RAB13,ACTA1,LYST,SPAG16,EPHA5,NCAM1,SLC7A11,CACNA1C,PTPRK,PTPRR,TTN,TIAM1,MYO1E,DYNC1I1,NEXN,PF4,LDLRAD4,P2RY1,ITGAM,ALCAM,LURAP1,ATP2A2,PRKD1,NRG3,FLNA,DPP4
18	1	TRUE	0.00943	865	281	47	0.167	0.054	GO:0097458	CC	3	neuron part	1	RAB27B,CTNNA2,SEMA6A,PALMD,SNPH,PLCB4,RAB3A,MYL7,P2RX1,ASIC2,CNTNAP1,TRAK2,EPHA4,DNAJC6,BCL11A,BCL11B,RAP1GAP2,SNAP25,EPHA7,CPEB2,KIF20B,RAB13,EPHA5,ASTN2,GRIK4,GPM6A,CACNA1C,TMEM163,PTPRK,GRIA1,GRIP1,TIAM1,PDLIM5,SYNPR,ADGRV1,HCN1,PRKCB,P2RY1,FRMPD4,ALCAM,SYNM,KCTD16,PDE4B,ROBO2,PCLO,ERC2,FLNA
10	1	TRUE	0.0105	769	262	41	0.156	0.053	GO:0007155	BP	6	cell adhesion	1	CNTN1,CD44,IBSP,CTNNA2,CDH19,FAT2,SEMA6A,KANK1,CNTNAP1,EFNB3,VNN1,ITGB6,EPHA4,SLAMF1,CD80,ATP1B2,EPHA7,CCL21,CYR61,TINAGL1,NCAM1,SLC7A11,MAGI1,PTPRK,CDH12,PGM5,CNTNAP5,TIAM1,PDLIM5,ADGRV1,COL4A3,PCDH7,ITGAM,ALCAM,ATP2A2,NTM,ROBO2,LSAMP,FLNA,DPP4,FMN1
16	1	TRUE	0.0137	296	263	22	0.084	0.074	GO:0015629	CC	2	actin cytoskeleton	1	MYO16,CTNNA2,DAAM1,MYL7,MYL2,WASF1,CLIC5,SLC2A1,PLS1,CGNL1,MYLK3,ACTA1,PGM5,TTN,MYO1E,ACTC1,XIRP2,PDLIM5,LURAP1,SH3PXD2B,FLNA,FMN1
4	1	TRUE	0.0165	2579	224	86	0.384	0.033	GO:0048731	BP	11	system development	1	CD44,IBSP,MYO16,ADAMTS6,LTBP1,DGKG,CTNNA2,SPI1,PLXNA2,AACS,SEMA6A,BAMBI,AP1B1,DAAM1,SNPH,RAB3A,NUDT1,POU6F2,KANK1,ASIC2,CNTNAP1,EFNB3,SOX6,MYL2,WASF1,VNN1,ADGRG6,CLIC5,ARRDC3,ECT2,TRAK2,SLC2A1,BCL11A,KIAA1217,INHBA,CDKN1A,RAP1GAP2,SNAP25,TRPC4,EPHA7,KIF20B,MYPN,FBN2,MYLK3,CYR61,RAB13,ACTA1,MEIS1,EPHA5,NCAM1,HMGA2,SLC7A11,CACNA1C,AKAP6,BMP3,PTPRK,ANKH,TTN,GRIP1,TIAM1,MYO1E,ACTC1,HK2,NEXN,PF4,ADGRV…
20	1	TRUE	0.0166	370	262	25	0.095	0.068	GO:0009986	CC	9	cell surface	1	FAS,CD44,P2RX1,ITGB6,EPHA4,SLAMF1,CD80,TRPC4,EPHA5,NCAM1,SLC7A11,PTPRK,GRIA1,KCNJ3,ADGRV1,LRFN5,IL13,P2RY1,ITGAM,ALCAM,SCUBE2,LPL,CIITA,ROBO2,DPP4
6	1	TRUE	0.0175	66	119	7	0.059	0.106	GO:0019933	BP	24	cAMP-mediated signaling	1	ADGRG6,ARRDC3,PEX5L,EPHA5,AKAP6,PF4,PCLO
3	1	TRUE	0.0205	1002	167	35	0.21	0.035	GO:0040011	BP	7	locomotion	1	CD44,FUT8,CTNNA2,PLXNA2,SEMA6A,BAMBI,KANK1,EFNB3,ARRDC3,WWC1,ATP1B2,EPHA7,BLK,CCL21,KIF20B,RAB13,LYST,SPAG16,EPHA5,NCAM1,SLC7A11,PTPRK,PTPRR,TIAM1,NEXN,PF4,LDLRAD4,P2RY1,ITGAM,ALCAM,LURAP1,PRKD1,NRG3,FLNA,DPP4
8	1	TRUE	0.0222	42	78	5	0.064	0.119	GO:0070542	BP	4	response to fatty acid	1	TBXAS1,AACS,UCP1,CCL21,ACSL1
24	1	TRUE	0.0239	33	260	7	0.027	0.212	GO:0042805	MF	19	actinin binding	1	MYPN,CACNA1C,MAGI1,TTN,XIRP2,PDLIM5,NRAP
17	1	TRUE	0.0282	103	271	12	0.044	0.117	GO:0034703	CC	13	cation channel complex	1	ABCC9,CNTNAP1,SNAP25,TRPC4,GRIK4,CACNA1C,AKAP6,GRIA1,KCNJ3,HCN1,CACNB2,PDE4B
2	1	TRUE	0.0356	257	275	20	0.073	0.078	GO:0003012	BP	14	muscle system process	1	PTGER3,MYL7,P2RX1,MYL2,HEY2,DYSF,ACTA1,CACNA1C,AKAP6,TTN,TIAM1,ACTC1,KCNJ3,PDLIM5,CACNB2,P2RY1,ATP2A2,SYNM,PDE4B,FLNA
9	1	TRUE	0.0377	2367	236	83	0.352	0.035	GO:0042221	BP	20	response to chemical	1	PDK4,IL20RA,BIRC3,FAS,CD44,IBSP,FUT8,LTBP1,TRAF1,TBXAS1,AHRR,SPI1,FECH,ABCC9,PLXNA2,CPOX,AACS,SEMA6A,BAMBI,SUV39H1,WFDC1,EHD4,NUDT1,KANK1,DNTT,P2RX1,EFNB3,UCP1,SOX6,WASF1,VNN1,ECT2,FNDC4,GRB14,SLC2A1,BCL11A,INHBA,CDKN1A,EGLN3,EPHA7,CCL21,FRS3,CPEB2,FBN2,MYLK3,CYR61,RAB13,ACTA1,LYST,SPAG16,EPHA5,SLC22A3,NCAM1,HMGA2,SLC7A11,AKAP6,ACSL1,BMP3,PTPRK,TTN,GRIP1,TIAM1,ACTC1,HK2,PF4,PRKCB,ACSM1,NXN,LDLRAD…
12	1	TRUE	0.038	74	271	10	0.037	0.135	GO:0070252	BP	10	actin-mediated cell contraction	1	MYL2,ACTA1,CACNA1C,TTN,ACTC1,KCNJ3,CACNB2,ATP2A2,PDE4B,FLNA
11	1	TRUE	0.0412	1167	173	39	0.225	0.033	GO:0009605	BP	1	response to external stimulus	1	PDK4,BIRC3,FAS,PTGER3,CTNNA2,ABCC9,PLXNA2,AACS,SEMA6A,WFDC1,NUDT1,P2RX1,EFNB3,UCP1,FNDC4,SLC2A1,CDKN1A,EPHA7,CCL21,RAB13,ACTA1,LYST,EPHA5,NCAM1,HMGA2,ACSL1,TTN,TIAM1,PF4,P2RY1,ITGAM,ALCAM,ISG20,ATP2A2,LPL,SATB1,PRKD1,NRG3,SHPK
23	1	TRUE	0.0439	335	250	22	0.088	0.066	GO:0004888	MF	15	transmembrane signaling receptor activity	1	IL20RA,FAS,CD44,LTBP1,PTGER3,ABCC9,PLXNA2,SEMA6A,P2RX1,EFNB3,ADGRG6,EPHA4,SLAMF1,EPHA7,EPHA5,GRIK4,PTPRK,PTPRR,GRIA1,ADGRV1,P2RY1,ROBO2

## Sheet: 4
	query.number	significant	p.value	term.size	query.size	overlap.size	precision	recall	term.id	domain	subgraph.number	term.name	relative.depth	intersection
34	1	TRUE	1.02e-20	2472	387	184	0.475	0.074	GO:0005886	CC	44	plasma membrane	1	PLXND1,PRKAR2B,ITGAL,SCIN,MATK,BTK,FYN,PLAUR,DEF6,PRKCH,LCP2,DGKG,GNA15,SLC12A2,CD84,RASGRP2,ADGRF5,DAPP1,SCARB1,PTGS2,APBB1IP,SLC1A3,SLC4A4,KCNN2,PTPRC,STK17B,KCNK2,CD82,LAT2,SLC8B1,HEPH,CYTH4,NCF4,CSF2RB,HCK,SAMHD1,JAG1,STS,TNFSF13B,NDRG1,GRIN2D,JAK3,EPHB6,TNFSF8,P2RX1,SGCA,SLC16A6,LPXN,SELPLG,TRPV4,PTPN6,CD83,LY86,HBEGF,ARRDC3,WWC1,CBLB,EHBP1,TPO,PLEK,RGS2,CD2,SLAMF1,NRP2,LRMP,SGK1,CYSTM1,ARAP…
20	1	TRUE	1.08e-17	1538	389	132	0.339	0.086	GO:0002376	BP	24	immune system process	1	ITGAL,SCIN,MATK,BTK,FYN,PLAUR,PRKCH,LCP2,HDAC9,CYFIP2,CD84,ADGRF5,APBB1IP,PTPRC,LAT2,SLC8B1,NCF4,STK4,HCK,SAMHD1,JAG1,TNFSF13B,COTL1,NDRG1,RETN,JAK3,EPHB6,AHR,TNFSF8,P2RX1,LPXN,UNC93B1,SELPLG,TRPV4,OAS2,PTPN6,CD83,LY86,TPO,ID2,PLEK,CD2,SLAMF1,LRMP,CYSTM1,ADCY7,CXCR4,FLT3,CDKN1A,RUNX2,C3,CFP,RAC2,PLVAP,ARPC1B,GMFG,PPARG,IRAK2,LCP1,IL1RN,PRCP,KIF11,SLC40A1,GLIPR1,BRCA2,SKAP1,TRPM2,CREG1,ADAM15,LYST…
19	1	TRUE	3.3e-13	766	389	79	0.203	0.103	GO:0001775	BP	4	cell activation	1	ITGAL,BTK,FYN,PLAUR,PRKCH,LCP2,HDAC9,DGKG,GNA15,CD84,ADGRF5,APBB1IP,PTPRC,LAT2,TNFSF13B,COTL1,NDRG1,RETN,JAK3,EPHB6,AHR,TNFSF8,P2RX1,SELPLG,PTPN6,CD83,ID2,PLEK,CD2,SLAMF1,RPS6KA1,LRMP,CYSTM1,FLT3,CDKN1A,RUNX2,C3,CFP,RAC2,GMFG,LCP1,PRCP,GLIPR1,PIK3R5,TRPM2,CREG1,ITPKB,CAMK4,MERTK,FAM49B,UBASH3B,PLCL2,SAMSN1,ABR,ICOSLG,JAML,CD3G,NLRP3,TNFAIP8L2,ICOS,PF4,CTSB,SYK,PRKCB,P2RY12,ITGAM,PIK3CD,CD8B,TLR1,…
35	1	TRUE	9.11e-12	682	371	69	0.186	0.101	GO:0005887	CC	5	integral component of plasma membrane	1	PLXND1,ITGAL,PLAUR,SLC12A2,CD84,SCARB1,SLC1A3,SLC4A4,PTPRC,KCNK2,CD82,NCF4,CSF2RB,JAG1,GRIN2D,EPHB6,TNFSF8,P2RX1,SLC16A6,SELPLG,TRPV4,CD83,HBEGF,TPO,CD2,LRMP,TMIGD3,FLT3,GRIA3,SLC6A6,KCNMB4,SORL1,ENTPD1,SLC40A1,LPAR6,TRPM2,IL2RG,GRIK4,ST14,CLEC1A,RASGRP3,DAB2,MERTK,CD96,SLC7A7,PTGIR,CD3G,IL6R,LAPTM5,ICOS,ABCA1,SLC43A2,TSPAN5,P2RY12,ITGAM,ALCAM,LRRC8C,LRRC8D,CD8B,CYSLTR1,TLR1,P2RY14,GPR171,FLRT2,E…
22	1	TRUE	6.58e-11	741	389	73	0.188	0.099	GO:0006952	BP	17	defense response	1	ITGAL,MATK,BTK,FYN,HGF,HDAC9,CD84,PTGS2,BRINP1,PTPRC,PTGS1,HCK,SAMHD1,COTL1,JAK3,EPHB6,TNFSF8,P2RX1,UNC93B1,TRPV4,OAS2,PTPN6,CD83,LY86,SLAMF1,ADCY7,GHSR,TMIGD3,CXCR4,C3,CFP,PPARG,ALOX5AP,IRAK2,NT5E,AOAH,IL1RN,PRCP,ADAM15,LYST,STAR,CLEC1A,FCGR1A,CAMK4,CD96,VSIG4,COLEC12,ABR,ICOSLG,IL6R,SIGLEC11,NLRP3,REL,TNFAIP8L2,PF4,SYK,RNASE6,ITGAM,PIK3CD,PARP14,CYSLTR1,NRROS,TLR1,USP18,F8,CFD,SUCNR1,PSMB8,AIF1…
39	1	TRUE	5.71e-08	335	387	41	0.106	0.122	GO:0004888	MF	26	transmembrane signaling receptor activity	1	PLXND1,ITGAL,ADGRF5,PTPRC,CSF2RB,GRIN2D,EPHB6,P2RX1,TRPV4,PTPN6,EFEMP1,SLAMF1,NRP2,GHSR,CXCR4,FLT3,GRIA3,PPARG,PTPRE,PLXNC1,SORL1,LPAR6,IL2RG,GRIK4,CLEC1A,MERTK,UNC5D,PTGIR,CD3G,IL6R,ABCA1,P2RY12,CYSLTR1,GPR160,TLR1,P2RY14,GPR171,GABRG3,SUCNR1,CD3E,MRC1
12	1	TRUE	3.44e-07	2263	389	141	0.362	0.062	GO:0048583	BP	38	regulation of response to stimulus	1	ITGAL,BTK,FYN,PLAUR,HGF,PRKCH,VRK2,LCP2,CYFIP2,CD84,PTGS2,PTPRC,KCNK2,LAT2,SH3BP2,SLC8B1,CYTH4,STK4,HCK,SAMHD1,JAG1,TNFSF13B,MAP4K1,RETN,JAK3,TNFSF8,SGCA,LPXN,UNC93B1,TRPV4,PTPN6,LY86,HBEGF,ARRDC3,WWC1,CBLB,EFEMP1,PLEK,RGS2,SLAMF1,RCAN3,ARAP3,ADCY7,GHSR,CXCR4,FLT3,RUNX2,C3,CFP,RAC2,ARHGAP22,ARPC1B,GMFG,PPARG,PTPRE,RAP1GAP2,ALOX5AP,IRAK2,NT5E,PRR5L,AGAP2,RNASEH2B,AOAH,IL1RN,IER3,PRCP,SORL1,DUSP5,B…
26	1	TRUE	5.63e-07	1624	378	108	0.286	0.067	GO:0007166	BP	1	cell surface receptor signaling pathway	1	PLXND1,ITGAL,MATK,BTK,FYN,PLAUR,CCDC88C,HGF,PRKCH,VRK2,LCP2,CYFIP2,ADGRF5,SCARB1,PTGS2,PTPRC,CD82,LAT2,NCF4,CSF2RB,STK4,HCK,SAMHD1,JAG1,TNFSF13B,GRIN2D,JAK3,EPHB6,TNFSF8,P2RX1,LPXN,OAS2,LY86,HBEGF,WWC1,CBLB,EFEMP1,CD2,SLAMF1,NRP2,GHSR,CXCR4,FLT3,FMOD,CDKN1A,RUNX2,GRIA3,DLGAP5,PLVAP,ARPC1B,PPARG,PTPRE,IRAK2,AGAP2,PLXNC1,LCP1,IL1RN,BMP2K,NKD1,SKAP1,ADAM15,ITPKB,DAAM2,IL2RG,SESN3,GRIK4,CLEC1A,FCGR1A…
38	1	TRUE	1.96e-05	93	387	18	0.047	0.194	GO:0098802	CC	35	plasma membrane receptor complex	1	ITGAL,APBB1IP,CSF2RB,GRIN2D,PTPN6,GRIA3,SKAP1,GRIK4,DAB2,CD3G,IL6R,SYK,ITGAM,ALCAM,CD8B,TLR1,CD3E,SHISA9
4	1	TRUE	5.31e-05	210	387	27	0.07	0.129	GO:0050900	BP	6	leukocyte migration	1	ITGAL,FYN,CD84,SLC8B1,HCK,SELPLG,TRPV4,PTPN6,CD2,CXCR4,RAC2,PLVAP,TRPM2,LYST,MERTK,ANGPT1,SLC7A7,ABR,JAML,IL6R,PF4,SYK,P2RY12,ITGAM,PIK3CD,IL16,AIF1
5	1	TRUE	5.55e-05	1167	389	82	0.211	0.07	GO:0009605	BP	3	response to external stimulus	1	BTK,FYN,PLAUR,HGF,SCARB1,PTGS2,SLC1A3,PTPRC,KCNK2,SLC8B1,CCDC80,CSF2RB,HCK,SAMHD1,COTL1,GRIN2D,TNFSF8,P2RX1,UCP1,UNC93B1,TRPV4,OAS2,LY86,HBEGF,ID2,PLEK,NRP2,BCL11A,ADCY7,GHSR,CXCR4,CDKN1A,C3,CFP,RAC2,PPARG,ALOX5AP,IRAK2,NT5E,GLUL,AOAH,TRPM2,LYST,STAR,SESN3,GPM6A,CD96,UBASH3B,ANGPT1,TIAM1,UNC5D,ABR,PTGIR,JAML,IL6R,SIGLEC11,NLRP3,ATF3,TNFAIP8L2,PF4,SYK,ABCA1,P2RY12,RNASE6,ITGAM,ALCAM,PIK3CD,IL16,CY…
36	1	TRUE	8.89e-05	370	331	34	0.103	0.092	GO:0009986	CC	28	cell surface	1	ITGAL,PLAUR,ADGRF5,SCARB1,SLC1A3,KCNN2,PTPRC,KCNK2,EPHB6,P2RX1,TRPV4,CD83,HBEGF,TPO,CD2,SLAMF1,GHSR,CXCR4,PLVAP,NT5E,CPM,ADAM15,IL2RG,UNC5D,SIGLEC11,ICOS,ABCA1,LRFN5,ENOX2,ADAMTS15,ITGAM,ALCAM,CD3E,MRC1
21	1	TRUE	0.000184	387	390	38	0.097	0.098	GO:0007186	BP	30	G-protein coupled receptor signaling pathway	1	DGKG,GNA15,SLC12A2,ADGRF5,KCNK2,PTPN6,ARRDC3,PLEK,RGS2,ADCY7,GHSR,CXCR4,C3,RAC2,PPARG,LPAR6,PIK3R5,FGD2,RGS20,RGS10,RGS18,PLCL2,ADCY8,TIAM1,ABR,PTGIR,PF4,ABCA1,P2RY12,CYSLTR1,GPR160,P2RY14,GPR171,GABRG3,RGS7,SUCNR1,CD3E,GRK5
17	1	TRUE	0.000206	266	389	30	0.077	0.113	GO:0009617	BP	25	response to bacterium	1	SCARB1,PTGS2,CCDC80,CSF2RB,HCK,TNFSF8,OAS2,LY86,GHSR,C3,CFP,IRAK2,LYST,STAR,GPM6A,CD96,ABR,PTGIR,IL6R,SIGLEC11,NLRP3,PF4,SYK,ABCA1,RNASE6,STOX2,TLR1,CFD,GPX1,MRC1
29	1	TRUE	0.000268	1144	351	73	0.208	0.064	GO:0006468	BP	2	protein phosphorylation	1	PRKAR2B,MATK,BTK,FYN,PLAUR,CCDC88C,HGF,PRKCH,VRK2,LCP2,PTGS2,PTPRC,STK17B,CSF2RB,STK4,CDC25B,HCK,MAP4K1,GRIN2D,JAK3,EPHB6,TRPV4,HBEGF,RAD50,WWC1,CBLB,EFEMP1,RGS2,SLAMF1,RPS6KA1,SGK1,TEX14,CXCR4,FLT3,CDKN1A,C3,PLVAP,IRAK2,PRR5L,AGAP2,PKIB,SORL1,DUSP5,BMP2K,WDFY2,PIK3R5,ITPKB,FGD2,IL2RG,CAMK4,RASGRP3,DAB2,MERTK,CNKSR3,UBASH3B,ANGPT1,PLCL2,SAMSN1,TIAM1,BUB1B,ERG,IL6R,ATF3,PRKCB,PARP14,PODN,TNFAIP8L3…
2	1	TRUE	0.000271	98	387	17	0.044	0.173	GO:0030168	BP	15	platelet activation	1	FYN,PRKCH,LCP2,DGKG,GNA15,P2RX1,PTPN6,PLEK,PIK3R5,MERTK,UBASH3B,PF4,SYK,PRKCB,P2RY12,PIK3CD,F8
18	1	TRUE	0.000301	155	187	15	0.08	0.097	GO:0045444	BP	42	fat cell differentiation	1	ADGRF5,STK4,JAG1,KLF5,UCP1,TRPV4,ID2,PPARG,WDFY2,OSBPL11,ATF5,GRK5,PSMB8,GPX1,CEBPA
9	1	TRUE	0.000619	376	387	36	0.093	0.096	GO:0019221	BP	32	cytokine-mediated signaling pathway	1	FYN,HGF,VRK2,PTGS2,PTPRC,CSF2RB,HCK,SAMHD1,TNFSF13B,JAK3,TNFSF8,OAS2,PTPN6,CXCR4,FLT3,CDKN1A,PLVAP,PPARG,IRAK2,LCP1,IL1RN,IL2RG,FCGR1A,ANGPT1,IL6R,PF4,SYK,ITGAM,PIK3CD,IL16,PARP14,PODN,USP18,FLRT2,PSMB8,CEBPA
32	1	TRUE	0.000747	1596	305	82	0.269	0.051	GO:0005615	CC	41	extracellular space	1	PRKAR2B,ITGAL,SCIN,HGF,PRKCH,CYFIP2,SLC12A2,MTHFD2,SCARB1,SLC4A4,PTPRC,CD82,LAT2,PTGS1,PLTP,TNFSF13B,COTL1,QPRT,DMXL2,CPQ,NDRG1,RETN,LY86,HBEGF,EFEMP1,TPO,SLAMF1,TEX14,CXCR4,XPNPEP2,FMOD,WWP1,PEPD,C3,TUBA4A,NT5E,AGAP2,CPM,GLUL,LCP1,IL1RN,PRCP,SORL1,ENTPD1,CREG1,ADAM15,DAAM2,ST14,GPM6A,CAMK4,MERTK,FAM49B,ANGPT1,ADAMTS3,ICOSLG,PF4,TKT,CTSB,LRFN5,ENOX2,ADAMTS15,PRKCB,RNASE6,ITGAM,ALCAM,MLLT3,IL16,PO…
15	1	TRUE	0.00165	1972	389	115	0.296	0.058	GO:0010646	BP	39	regulation of cell communication	1	FYN,PLAUR,HGF,PRKCH,VRK2,CYFIP2,PTGS2,SLC1A3,PTPRC,SH3BP2,SLC8B1,CYTH4,STK4,JAG1,TNFSF13B,MAP4K1,RETN,GRIN2D,JAK3,TNFSF8,LPXN,TRPV4,PTPN6,LY86,HBEGF,ARRDC3,WWC1,CBLB,EFEMP1,PLEK,RGS2,SLAMF1,RCAN3,ARAP3,GHSR,CXCR4,FLT3,PFKFB2,RUNX2,C3,RAC2,ARHGAP22,GMFG,PPARG,PTPRE,RAP1GAP2,IRAK2,PRR5L,AGAP2,KCNMB4,GLUL,IL1RN,IER3,PRCP,SORL1,DUSP5,BMP2K,LPAR6,NKD1,SKAP1,PIK3R5,TRPM2,ITPKB,DAAM2,FGD2,ARHGAP18,STAR,…
28	1	TRUE	0.00207	155	377	20	0.053	0.129	GO:0006909	BP	36	phagocytosis	1	ITGAL,FYN,CYFIP2,SCARB1,NCF4,HCK,SLAMF1,C3,ARPC1B,PPARG,FCGR1A,MERTK,COLEC12,ABR,CD3G,SYK,ABCA1,ITGAM,RAB39A,AIF1
11	1	TRUE	0.00227	1790	262	78	0.298	0.044	GO:0065009	BP	16	regulation of molecular function	1	PLXND1,PRKAR2B,FYN,ABHD5,PLAUR,HGF,PRKCH,CYFIP2,MAP2,PTPRC,NCF4,PAPLN,STK4,CDC25B,HCK,JAG1,TNFSF13B,RETN,EPHB6,HBEGF,RAD50,CBLB,EFEMP1,ID2,RCAN3,RPS6KA1,SGK1,ARAP3,TEX14,CXCR4,FLT3,CDKN1A,C3,ARHGAP22,PPARG,RAP1GAP2,ALOX5AP,AGAP2,PKIB,PLXNC1,IL1RN,CPEB2,SYTL2,SORL1,DUSP5,RASGEF1B,PIK3R5,ADAM15,FGD2,ARHGAP18,RGS20,RASGRP3,DAB2,UBASH3B,ANGPT1,PLCL2,TIAM1,ABR,PF4,TAGAP,CTSB,PRKCB,CHP2,ITGAM,IL16,PODN…
10	1	TRUE	0.00293	1994	389	115	0.296	0.058	GO:0023051	BP	22	regulation of signaling	1	FYN,PLAUR,HGF,PRKCH,VRK2,CYFIP2,PTGS2,SLC1A3,PTPRC,SH3BP2,SLC8B1,CYTH4,STK4,JAG1,TNFSF13B,MAP4K1,RETN,GRIN2D,JAK3,TNFSF8,LPXN,TRPV4,PTPN6,LY86,HBEGF,ARRDC3,WWC1,CBLB,EFEMP1,PLEK,RGS2,SLAMF1,RCAN3,ARAP3,GHSR,CXCR4,FLT3,PFKFB2,RUNX2,C3,RAC2,ARHGAP22,GMFG,PPARG,PTPRE,RAP1GAP2,IRAK2,PRR5L,AGAP2,KCNMB4,GLUL,IL1RN,IER3,PRCP,SORL1,DUSP5,BMP2K,LPAR6,NKD1,SKAP1,PIK3R5,TRPM2,ITPKB,DAAM2,FGD2,ARHGAP18,STAR,…
27	1	TRUE	0.00456	1784	390	105	0.269	0.059	GO:0070887	BP	18	cellular response to chemical stimulus	1	PRKAR2B,BTK,FYN,HGF,VRK2,HDAC9,CYFIP2,GNA15,FECH,RASGRP2,SCARB1,PTGS2,MAP2,BRINP1,PTPRC,KCNK2,SLC8B1,PTGS1,CSF2RB,HCK,SAMHD1,SUV39H1,TNFSF13B,KLF5,NDRG1,MAP4K1,JAK3,AHR,TNFSF8,UCP1,SELPLG,TRPV4,OAS2,PTPN6,LY86,HBEGF,TPO,ID2,NRP2,BCL11A,TEX14,ADCY7,GHSR,CXCR4,FLT3,FMOD,CDKN1A,RUNX2,RAC2,PLVAP,PPARG,PTPRE,ALOX5AP,IRAK2,PRR5L,LCP1,IL1RN,CPEB2,PRCP,SLC40A1,TRPM2,ADAM15,LYST,ITPKB,IL2RG,STAR,RGS10,SES…
30	1	TRUE	0.00476	830	389	59	0.152	0.071	GO:0032940	BP	40	secretion by cell	1	ITGAL,SCIN,BTK,PLAUR,HGF,LCP2,CD84,SLC1A3,PTPRC,LAT2,SLC8B1,HCK,TNFSF13B,COTL1,RETN,EPHB6,P2RX1,TRPV4,PTPN6,PLEK,CD2,LRMP,CYSTM1,GHSR,PFKFB2,C3,CFP,TUBA4A,RAC2,GMFG,KCNMB4,GLUL,IL1RN,SYTL2,PRCP,GLIPR1,TRPM2,CREG1,MERTK,FAM49B,ANGPT1,TIAM1,ABR,NLRP3,PF4,CTSB,SYK,ABCA1,PRKCB,P2RY12,ITGAM,PIK3CD,TLR1,UCP2,F8,CFD,SUCNR1,LAT,MILR1
14	1	TRUE	0.00516	774	389	56	0.144	0.072	GO:0022610	BP	37	biological adhesion	1	PLXND1,ITGAL,FYN,CYFIP2,CD84,SCARB1,APBB1IP,PTPRC,CASS4,CCDC80,HCK,JAG1,TNFSF13B,JAK3,EPHB6,LPXN,SELPLG,TRPV4,PTPN6,CD83,CYTIP,PLEK,CD2,SLAMF1,NRP2,RAC2,NT5E,PLXNC1,IL1RN,ENTPD1,SKAP1,ADAM15,ITPKB,MERTK,CD96,FAM49B,UBASH3B,ANGPT1,TIAM1,UNC5D,ICOSLG,JAML,SIGLEC11,NLRP3,TNFAIP8L2,ICOS,SYK,P2RY12,ITGAM,ALCAM,EGR3,NTM,FLRT2,GLDN,CD3E,AIF1
13	1	TRUE	0.00602	16	160	5	0.031	0.312	GO:2000050	BP	9	regulation of non-canonical Wnt signaling pathway	1	NKD1,DAAM2,DAB2,TIAM1,MLLT3
33	1	TRUE	0.0079	201	371	22	0.059	0.109	GO:0098857	CC	13	membrane microdomain	1	PRKAR2B,BTK,FYN,LCP2,SCARB1,PTGS2,PTPRC,LAT2,HCK,P2RX1,SGCA,SELPLG,CBLB,CD2,GHSR,PLVAP,ANGPT1,ABCA1,P2RY12,ITGAM,TLR1,LAT
37	1	TRUE	0.0101	2181	133	52	0.391	0.024	GO:0031982	CC	34	vesicle	1	PRKAR2B,FYN,PLAUR,HGF,PRKCH,SLC12A2,PTPRC,CD82,PTGS1,NCF4,QPRT,DMXL2,NCALD,TRPV4,HBEGF,EHBP1,WWP1,NT5E,AGAP2,SYTL2,PRCP,ENTPD1,RASGEF1B,GLIPR1,BRCA2,WDFY2,CREG1,ADAM15,OSBPL11,OCIAD2,DAAM2,RGS20,GPM6A,CAMK4,DAB2,ANGPT1,ADAMTS3,ICOSLG,CD3G,PF4,CTSB,ABCA1,ITGAM,ALCAM,MLLT3,FMNL1,FLRT2,THSD4,S100A4,CFD,PSMB9,MRC1
16	1	TRUE	0.0102	1275	250	57	0.228	0.045	GO:0008219	BP	27	cell death	1	SCIN,FYN,PLAUR,HGF,PRKCH,BRINP1,PTPRC,STK17B,KCNK2,STK4,HCK,NDRG1,JAK3,AHR,LY86,CD2,RPS6KA1,SGK1,GHSR,CXCR4,FLT3,CDKN1A,PPARG,AGAP2,IER3,RNF144B,SORL1,SLC40A1,BRCA2,ITPKB,FGD2,GAS2,ST14,DAB2,RASSF3,MERTK,ANGPT1,TIAM1,UNC5D,ABR,CD3G,IL6R,ATF3,TNFAIP8L2,PF4,CTSB,PRKCB,ATF5,ITGAM,CHST11,UCP2,TNFAIP8L3,CD3E,GRK5,AIF1,GPX1,NAIP
24	1	TRUE	0.0146	1631	390	96	0.246	0.059	GO:0035556	BP	21	intracellular signal transduction	1	PRKAR2B,BTK,FYN,PLAUR,CCDC88C,HGF,PRKCH,VRK2,LCP2,DGKG,RASGRP2,PTGS2,PTPRC,STK17B,LAT2,CYTH4,CSF2RB,STK4,NDRG1,NCALD,MAP4K1,GRIN2D,JAK3,AHR,TRPV4,PTPN6,HBEGF,ARRDC3,WWC1,PLEK,RGS2,SLAMF1,RCAN3,RPS6KA1,SGK1,ARAP3,ADCY7,CXCR4,FLT3,CDKN1A,RAC2,ARHGAP22,PLVAP,RAP1GAP2,IRAK2,PRR5L,AGAP2,LCP1,TNS3,IER3,SORL1,DUSP5,RASGEF1B,BRCA2,LPAR6,PIK3R5,TRPM2,ITPKB,FGD2,ARHGAP18,IL2RG,SESN3,CAMK4,RASGRP3,MERTK,CNK…
8	1	TRUE	0.0226	31	379	8	0.021	0.258	GO:0043303	BP	10	mast cell degranulation	1	BTK,CD84,LAT2,RAC2,SYK,PIK3CD,LAT,MILR1
25	1	TRUE	0.0226	31	379	8	0.021	0.258	GO:0002448	BP	11	mast cell mediated immunity	1	BTK,CD84,LAT2,RAC2,SYK,PIK3CD,LAT,MILR1
40	1	TRUE	0.0257	974	236	44	0.186	0.045	GO:0098772	MF	29	molecular function regulator	1	PRKAR2B,FYN,HGF,NCF4,PAPLN,STK4,JAG1,TNFSF13B,RETN,JAK3,HBEGF,EFEMP1,RCAN3,RPS6KA1,SGK1,ARAP3,CDKN1A,C3,ARHGAP22,RAP1GAP2,AGAP2,PKIB,KCNMB4,IL1RN,CPEB2,RASGEF1B,PIK3R5,ARHGAP18,RGS20,RASGRP3,ANGPT1,TIAM1,ABR,PF4,TAGAP,PRKCB,IL16,PODN,ADAP2,FLRT2,SRGAP3,LTC4S,LAT,NAIP
41	1	TRUE	0.0257	781	238	38	0.16	0.049	GO:0005102	MF	20	signaling receptor binding	1	FYN,PLAUR,HGF,HCK,JAG1,TNFSF13B,RETN,JAK3,SELPLG,HBEGF,EHHADH,CBLB,EFEMP1,CD2,FLT3,C3,PPARG,PLXNC1,IL1RN,SYTL2,ADAM15,FAM49B,ANGPT1,PLCL2,TIAM1,ETS2,ICOSLG,CD3G,IL6R,PF4,ABCA1,PRKCB,ALCAM,CD8B,IL16,FLRT2,S100A4,CD3E
7	1	TRUE	0.0261	93	119	8	0.067	0.086	GO:0048469	BP	19	cell maturation	1	ID2,BCL11A,CDKN1A,RUNX2,PPARG,BRCA2,GLDN,CEBPA
23	1	TRUE	0.0282	18	30	3	0.1	0.167	GO:0010743	BP	8	regulation of macrophage derived foam cell differentiation	1	PRKCH,PPARG,PF4
1	1	TRUE	0.0295	1176	326	64	0.196	0.054	GO:0008283	BP	33	cell proliferation	1	SCIN,BTK,FYN,HGF,PRKCH,SCARB1,PTGS2,PTPRC,KCNK2,PTGS1,STK4,CDC25B,HCK,JAG1,TNFSF13B,KLF5,NDRG1,MAP4K1,JAK3,EPHB6,AHR,TNFSF8,LY86,HBEGF,ID2,SLAMF1,RPS6KA1,NRP2,SGK1,GHSR,FLT3,CDKN1A,RUNX2,DLGAP5,SAT1,PPARG,AGAP2,GLUL,RNASEH2B,TNS3,BRCA2,CREG1,ITPKB,DAB2,ANGPT1,PLCL2,TIAM1,BUB1B,ERG,ICOSLG,IL6R,ATF3,PF4,CHP2,ATF5,CHST11,PODN,EGR3,INSIG1,CD3E,GRK5,AIF1,GPX1,CEBPA
31	1	TRUE	0.0302	1627	248	66	0.266	0.041	GO:0051239	BP	43	regulation of multicellular organismal process	1	PLXND1,SCIN,FYN,PLAUR,HGF,PRKCH,CD84,MAP2,BRINP1,KCNN2,PTPRC,KCNK2,STK4,JAG1,JAK3,SGCA,TRPV4,OAS2,HBEGF,WWC1,EFEMP1,ID2,CD2,SGK1,BCL11A,GHSR,CXCR4,RUNX2,C3,TNNI2,PPARG,RAP1GAP2,AGAP2,KCNMB4,PLXNC1,IL1RN,SYTL2,PRCP,SORL1,BRCA2,NKD1,ITPKB,DAAM2,CAMK4,DAB2,MERTK,CD96,FAM49B,UBASH3B,ANGPT1,TIAM1,UNC5D,ERG,SLC45A3,ABR,IL6R,PF4,ABCA1,PRKCB,MLLT3,GPR171,FLRT2,CD3E,AIF1,GPX1,CEBPA
6	1	TRUE	0.0335	1474	252	62	0.246	0.042	GO:0050793	BP	7	regulation of developmental process	1	PLXND1,SCIN,FYN,HGF,PRKCH,VRK2,MAP2,BRINP1,PTPRC,KCNK2,STK4,HCK,JAG1,TNFSF13B,KLF5,JAK3,TRPV4,OAS2,WWC1,EFEMP1,ID2,CD2,RPS6KA1,BCL11A,ARAP3,GHSR,CXCR4,RUNX2,C3,PPARG,RAP1GAP2,AGAP2,PLXNC1,IL1RN,SORL1,BRCA2,WDFY2,NKD1,ITPKB,DAAM2,FGD2,ARHGAP18,GAS2,CAMK4,DAB2,UBASH3B,TIAM1,UNC5D,ERG,SLC45A3,ABR,IL6R,PF4,ABCA1,PRKCB,MLLT3,GPR171,FMNL1,FLRT2,CD3E,GPX1,CEBPA
3	1	TRUE	0.0338	124	387	16	0.041	0.129	GO:0046651	BP	12	lymphocyte proliferation	1	BTK,FYN,PTPRC,TNFSF13B,JAK3,EPHB6,AHR,PTPN6,FLT3,CDKN1A,RAC2,PLCL2,ICOSLG,SYK,CD3E,AIF1

## Sheet: 13
	query.number	significant	p.value	term.size	query.size	overlap.size	precision	recall	term.id	domain	subgraph.number	term.name	relative.depth	intersection
3	1	TRUE	0.00015	785	46	16	0.348	0.02	GO:0030182	BP	7	neuron differentiation	1	PLXND1,LGI1,ECT2,PLP1,SNAP25,DCLK1,EPHB2,CHL1,AGT,SPOCK1,GRIP1,HEYL,ALCAM,ID4,NR2F1,ADARB1
5	1	TRUE	0.00118	581	46	13	0.283	0.022	GO:0031175	BP	8	neuron projection development	1	PLXND1,LGI1,PLP1,SNAP25,DCLK1,EPHB2,CHL1,AGT,SPOCK1,GRIP1,ALCAM,NR2F1,ADARB1
1	1	TRUE	0.0034	182	23	6	0.261	0.033	GO:0050804	BP	3	modulation of chemical synaptic transmission	1	LGMN,LGI1,SNAP25,EPHB2,KCNMB4,AGT
2	1	TRUE	0.00737	1167	69	22	0.319	0.019	GO:0009605	BP	4	response to external stimulus	1	LGMN,DDX58,LGI1,PLSCR4,WIPF1,SLC2A1,TNFAIP3,ALOX5AP,DCLK1,EPHB2,CHL1,AGT,FGF2,LYST,UNC5D,MX1,ATF3,IFI16,GFRA2,RNASE6,ALCAM,ADARB1
6	1	TRUE	0.0122	1161	87	25	0.287	0.022	GO:0006928	BP	1	movement of cell or subcellular component	1	PLXND1,DNAH9,ANLN,CD44,FUT8,LGMN,DDX58,LGI1,WIPF1,TRAK2,RHOJ,DCLK1,EPHB2,CHL1,AGT,FGF2,LYST,PTPRJ,DLG2,SPOCK1,UNC5D,GFRA2,ALCAM,ADARB1,MYL4
8	1	TRUE	0.0131	110	69	7	0.101	0.064	GO:0051607	BP	2	defense response to virus	1	DDX58,TNFAIP3,LYST,MX1,IFI16,RNASE6,ADARB1
7	1	TRUE	0.029	17	102	4	0.039	0.235	GO:0015012	BP	5	heparan sulfate proteoglycan biosynthetic process	1	XYLT1,DSE,NDST4,NDST3
4	1	TRUE	0.0443	82	23	4	0.174	0.049	GO:0007612	BP	9	learning	1	LGMN,SNAP25,EPHB2,AGT

## Sheet: 12
	query.number	significant	p.value	term.size	query.size	overlap.size	precision	recall	term.id	domain	subgraph.number	term.name	relative.depth	intersection
21	1	TRUE	4.76e-10	2533	265	119	0.449	0.047	GO:0071944	CC	31	cell periphery	1	CX3CL1,PROM1,MGST1,EHD2,FAS,PRKCH,ANK1,RAB27B,LIMA1,ERBB3,ASPM,PLPP1,ADD2,GPR137B,CDH7,FAT2,NRP1,CYTH4,NCF4,STS,TNFSF13B,FLT1,CD37,CDH23,PFN1,ABCC3,VNN2,LY86,ECT2,RALGPS2,ERRFI1,PCDH17,GHSR,XPNPEP2,OPRL1,CD93,RHOJ,KDR,SLC6A6,MAP1B,DCLK1,TRPC4,EPHB2,ATP13A3,IRAK2,ANO3,STAB2,FNBP1L,ANXA3,SLC38A4,AMIGO2,LRIG3,NKD1,CDH11,HMCN1,PDGFC,OSMR,SLC22A3,EGFR,PLPPR1,ASTN2,ADAM12,LRRC4C,PAK1,GRIK4,ESAM,PIP4K2A…
6	1	TRUE	7.19e-08	769	227	48	0.211	0.062	GO:0007155	BP	21	cell adhesion	1	CX3CL1,TNC,ERBB3,ADD2,CDH7,FAT2,NRP1,TNFSF13B,RGCC,PTN,CDH23,MAP3K8,PCDH17,CD93,ID1,KDR,POSTN,STAB2,CCL21,PDE5A,AMIGO2,CDH11,TINAGL1,COL8A1,EGFR,ADAM12,LRRC4C,ESAM,VEGFC,FREM2,TIAM1,KIT,ICOSLG,ADAMTS9,EMCN,EDIL3,ADGRV1,IL7R,CXCL8,NLGN1,RND1,CCL19,PRKG1,GLDN,RELN,FLNA,DPP4,L1CAM
15	1	TRUE	1.06e-06	190	265	23	0.087	0.121	GO:0010469	BP	28	regulation of signaling receptor activity	1	CX3CL1,NRP1,TNFSF13B,RETN,PTN,EFEMP1,ERRFI1,GMFG,EPHB2,CCL21,PDGFC,ADM,VEGFC,NRG1,NRG2,STC1,CXCL8,NLGN1,CCL19,TNFSF15,RELN,SHISA9,SHANK3
22	1	TRUE	1.21e-05	2003	197	74	0.376	0.037	GO:0005576	CC	2	extracellular region	1	CFH,CX3CL1,PROM1,EHD2,PRKCH,RAB27B,TNC,ELN,ERBB3,PLPP1,FAT2,NRP1,LGMN,PAPLN,TNFSF13B,FLT1,XYLT1,DMXL2,CPQ,CD37,RETN,PTN,PFN1,QSOX1,XPNPEP2,FAM213A,RHOJ,KDR,ARPC1B,GMFG,POSTN,EPHB2,SMC2,CCL21,LRIG3,CDH11,TINAGL1,HMCN1,COL8A1,CREB5,EGFR,IGFBP3,RSPO2,ADM,VEGFC,FREM2,SPARCL1,PLOD2,NRG1,KIT,STC1,ICOSLG,IL6R,ADAMTS9,H2AFZ,EMCN,EDIL3,SBSPON,LRFN5,ACSM1,IL7R,CXCL8,FASN,CCL19,MMRN2,MYO1D,BASP1,OLFML2A,GLD…
9	1	TRUE	0.000157	633	263	40	0.152	0.063	GO:0022603	BP	4	regulation of anatomical structure morphogenesis	1	CX3CL1,EHD2,NRP1,TNFSF13B,FLT1,RGCC,PTN,PFN1,GHSR,ID1,RHOJ,KLF2,KDR,MAP1B,POSTN,EPHB2,ANXA3,NKD1,RSPO2,ADAM12,ADM,GAS2,LRRC4C,PAK1,VEGFC,TIAM1,NRG1,KIT,FMNL2,HK2,ADAMTS9,HEY1,CXCL8,NLGN1,MMRN2,BASP1,RELN,FLNA,L1CAM,SHANK3
11	1	TRUE	0.000183	498	172	27	0.157	0.054	GO:0008284	BP	29	positive regulation of cell proliferation	1	CX3CL1,PRKCH,TNC,ASPM,NRP1,LGMN,TNFSF13B,FLT1,PTN,ST8SIA1,NR4A1,ID1,KDR,RNASEH2B,OSMR,EGFR,ADM,VEGFC,NRG1,KIT,ICOSLG,IL6R,CHP2,IL7R,CCL19,FLNA,DPP4
14	1	TRUE	0.000249	161	176	15	0.085	0.093	GO:0006898	BP	10	receptor-mediated endocytosis	1	DNAJC6,STAB2,CCL21,FNBP1L,BMP2K,TINAGL1,EGFR,ADM,GRIA1,COLEC12,SBSPON,CXCL8,CCL19,LDLRAD3,MRC1
5	1	TRUE	0.000494	208	260	20	0.077	0.096	GO:1901342	BP	1	regulation of vasculature development	1	CX3CL1,NRP1,FLT1,RGCC,PTN,GHSR,ID1,RHOJ,KLF2,KDR,ANXA3,ADAM12,ADM,VEGFC,KIT,HK2,ADAMTS9,HEY1,CXCL8,MMRN2
27	1	TRUE	0.001	140	265	16	0.06	0.114	GO:0048018	MF	18	receptor ligand activity	1	CX3CL1,TNFSF13B,RETN,PTN,EFEMP1,GMFG,CCL21,PDGFC,ADM,VEGFC,NRG1,NRG2,STC1,CXCL8,CCL19,TNFSF15
19	1	TRUE	0.0015	2545	265	101	0.381	0.04	GO:0031224	CC	19	intrinsic component of membrane	1	CX3CL1,PROM1,MGST1,FAS,RAB27B,ERBB3,PLPP1,GPR137B,CDH7,FAT2,LPCAT2,NRP1,NCF4,STS,TNFSF13B,FLT1,XYLT1,CD37,ATRNL1,CDH23,ABCC3,ST8SIA1,VNN2,QSOX1,PCDH17,PLXDC2,GHSR,XPNPEP2,HS3ST2,OPRL1,CD93,KDR,SLC6A6,DCLK1,TRPC4,EPHB2,ATP13A3,TMTC1,TMEM106C,ANO3,STAB2,SLC38A4,AMIGO2,LRIG3,CDH11,OSMR,SLC22A3,EGFR,PLPPR1,ASTN2,ADAM12,LRRC4C,GRIK4,ESAM,FREM2,EDNRA,TMEM163,CHST9,ABCA6,GRIA1,UNC5D,NRG1,KIT,COLEC12,NRG…
3	1	TRUE	0.00198	514	265	33	0.125	0.064	GO:2000145	BP	27	regulation of cell motility	1	CX3CL1,ERBB3,NRP1,LGMN,FLT1,RGCC,PTN,PFN1,RHOJ,KDR,POSTN,CCL21,ANXA3,NKD1,PDGFC,EGFR,IGFBP3,PAK1,VEGFC,TIAM1,UNC5D,NRG1,KIT,NRG2,STC1,IL6R,ADAMTS9,CXCL8,CCL19,MMRN2,PRKG1,RELN,FLNA
1	1	TRUE	0.00217	25	149	6	0.04	0.24	GO:0002548	BP	22	monocyte chemotaxis	1	CX3CL1,LGMN,FLT1,CCL21,IL6R,CCL19
8	1	TRUE	0.00296	46	261	9	0.034	0.196	GO:0007215	BP	8	glutamate receptor signaling pathway	1	CX3CL1,EPHB2,GRIK4,GRIA1,TIAM1,NLGN1,RELN,SHISA9,SHANK3
23	1	TRUE	0.00505	370	247	25	0.101	0.068	GO:0009986	CC	25	cell surface	1	CX3CL1,PROM1,FAS,NRP1,PTN,GHSR,CD93,TRPC4,STAB2,PDGFC,EGFR,RSPO2,GRIA1,UNC5D,NRG1,KIT,ADAMTS9,EMCN,ADGRV1,LRFN5,IL7R,NLGN1,DPP4,L1CAM,MRC1
16	1	TRUE	0.00555	189	221	16	0.072	0.085	GO:0010631	BP	3	epithelial cell migration	1	FAT2,NRP1,LGMN,RGCC,PFN1,NR4A1,ID1,RHOJ,KDR,ANXA3,VEGFC,KIT,STC1,ADAMTS9,MMRN2,DPP4
24	1	TRUE	0.00573	87	76	7	0.092	0.08	GO:0019838	MF	11	growth factor binding	1	ERBB3,NRP1,PTN,KDR,OSMR,IGFBP3,IL6R
26	1	TRUE	0.00615	43	226	8	0.035	0.186	GO:0004714	MF	13	transmembrane receptor protein tyrosine kinase activity	1	ERBB3,NRP1,FLT1,EFEMP1,KDR,EPHB2,EGFR,KIT
17	1	TRUE	0.00843	170	97	10	0.103	0.059	GO:0110053	BP	6	regulation of actin filament organization	1	ELN,LIMA1,ADD2,NRP1,PFN1,ID1,ARPC1B,GMFG,CCL21,FLNA
25	1	TRUE	0.0116	346	15	6	0.4	0.017	GO:0005509	MF	30	calcium ion binding	1	CDH7,PCDH17,STAB2,NKD1,HMCN1,SPARCL1
10	1	TRUE	0.0177	123	88	8	0.091	0.065	GO:1901654	BP	16	response to ketone	1	AACS,PTN,ERRFI1,FOSB,KLF2,CCL21,CCL19,ACACA
13	1	TRUE	0.0254	152	245	14	0.057	0.092	GO:0032103	BP	26	positive regulation of response to external stimulus	1	CX3CL1,NRP1,LGMN,LY86,GHSR,KDR,CCL21,OSMR,EGFR,VEGFC,TIAM1,IL6R,CXCL8,CCL19
4	1	TRUE	0.0259	333	83	12	0.145	0.036	GO:0044089	BP	12	positive regulation of cellular component biogenesis	1	NRP1,PFN1,ID1,KDR,ARPC1B,GMFG,EPHB2,CCL21,FNBP1L,PIP4K2A,CCL19,FLNA
20	1	TRUE	0.0282	28	120	5	0.042	0.179	GO:0032589	CC	14	neuron projection membrane	1	ANK1,GRIA1,NRG1,MYO1D,SHISA9
2	1	TRUE	0.0322	37	156	6	0.038	0.162	GO:0031295	BP	5	T cell costimulation	1	TNFSF13B,MAP3K8,CCL21,ICOSLG,CCL19,DPP4
7	1	TRUE	0.0326	68	172	8	0.047	0.118	GO:0014066	BP	23	regulation of phosphatidylinositol 3-kinase signaling	1	ERBB3,FLT1,KDR,EGFR,PIP4K2A,NRG1,KIT,RELN
18	1	TRUE	0.0348	24	148	5	0.034	0.208	GO:0106056	BP	15	regulation of calcineurin-mediated signaling	1	ERBB3,NRG1,RCAN1,CHP2,TBC1D10C
12	1	TRUE	0.0495	990	226	42	0.186	0.042	GO:0009888	BP	9	tissue development	1	PROM1,PRKCH,TNC,ELN,ERBB3,AACS,NRP1,STS,RGCC,CPQ,TRPS1,PTN,PFN1,EFEMP1,ERRFI1,MTHFD1L,CDKN1A,ID1,KLF2,KDR,POSTN,BMP2K,NKD1,COL8A1,EGFR,RSPO2,ASTN2,ADM,VEGFC,FREM2,EDNRA,TIAM1,NRG1,STC1,RCAN1,KBTBD8,ADAMTS9,HEY1,FASN,SGCD,BASP1,FLNA

## Sheet: 5
	query.number	significant	p.value	term.size	query.size	overlap.size	precision	recall	term.id	domain	subgraph.number	term.name	relative.depth	intersection
22	1	TRUE	8.62e-09	168	214	22	0.103	0.131	GO:0062023	CC	14	collagen-containing extracellular matrix	1	TNC,ELN,NTN1,FBLN1,ICAM1,COL12A1,F3,TINAGL1,HMCN1,COL8A1,SPARCL1,ADAMTS5,FBLN2,EGFLAM,FBN1,NPPA,GPC5,EFNA5,COL4A1,COL14A1,PRELP,MMP28
16	1	TRUE	5.75e-07	769	233	47	0.202	0.061	GO:0007155	BP	16	cell adhesion	1	PLXND1,IBSP,TNC,NTN1,CTNNA2,FBLN1,CASS4,ICAM1,CD200,BMX,CORO1A,JAK3,EPHB6,DOCK8,TRPV4,COL12A1,EFNB2,PODXL,ATP1B2,ITGB4,CHL1,CDH11,TINAGL1,ITPKB,COL8A1,TNFRSF21,ESAM,CD226,PDE3B,JAM2,CNTNAP5,MPZ,SNED1,S100A11,FBLN2,EGFLAM,FBN1,NLGN1,EFNA5,ROBO2,PEAR1,COL14A1,CD55,ADA,DPP4,SRGAP2,CCL5
13	1	TRUE	2.09e-05	356	235	28	0.119	0.079	GO:0006954	BP	18	inflammatory response	1	PTGS2,NOX4,ICAM1,LYZ,NLRC4,NLRP1,PTGS1,NFKBIA,WFDC1,JAK3,EPHB6,TRPV4,SDC1,F3,CCRL2,PLP1,TNFRSF21,RABGEF1,PF4,BDKRB2,FOS,CYSLTR1,NPPA,AGTR2,CD55,ADA,SHPK,CCL5
8	1	TRUE	2.66e-05	2205	204	79	0.387	0.036	GO:0030154	BP	7	cell differentiation	1	PLXND1,IBSP,TLL1,TNC,NNAT,NTN1,CTNNA2,ADGRF5,PTGS2,FBLN1,PIR,ICAM1,CREM,GADD45B,NFKBIA,STK4,SNPH,BMX,KLF5,RAB3A,TRPV4,COL12A1,WASF1,DPYSL3,RBP1,SDC1,RPS6KA1,SGK1,INHBA,ARL4A,CIT,NR4A1,PLP1,EFNB2,PODXL,OLFM1,ITGB4,CHL1,MEIS2,MYOF,DUSP6,CDH11,ITPKB,COL8A1,TNFRSF21,TAGLN,PIP4K2A,ARL11,BMP3,SEMA3D,ROBO4,WIF1,CD109,NRG1,RCAN1,BTG2,BRINP3,PF4,HEYL,FBN1,FOS,ZNF804A,JUNB,ENC1,KNDC1,ID4,NPPA,NR2F1,GATA2,H…
12	1	TRUE	5.62e-05	2579	187	81	0.433	0.031	GO:0048731	BP	15	system development	1	IBSP,TLL1,TNC,ELN,NNAT,NTN1,CTNNA2,ADGRF5,PTGS2,PIR,ICAM1,NFKBIA,STK4,SNPH,BMX,KLF5,XYLT1,RAB3A,NUDT1,TRPV4,OAS2,COL12A1,WASF1,LOX,ST8SIA4,DPYSL3,SDC1,F3,RPS6KA1,SGK1,KIF18A,INHBA,SRGN,NR4A1,PLP1,EFNB2,PODXL,OLFM1,ITGB4,CHL1,MEIS2,DUSP6,CDH11,ITPKB,COL8A1,TNFRSF21,TAGLN,PIP4K2A,ARL11,PDE3B,BMP3,SEMA3D,ROBO4,ADAMTS5,CD109,NRG1,MPZ,RCAN1,BTG2,BRINP3,PF4,HEYL,FBN1,FOS,ZNF804A,JUNB,ENC1,KNDC1,ID4,NPP…
25	1	TRUE	0.000124	82	205	12	0.059	0.146	GO:0005201	MF	12	extracellular matrix structural constituent	1	TNC,ELN,FBLN1,TFPI2,COL12A1,TINAGL1,COL8A1,FBLN2,FBN1,COL4A1,COL14A1,PRELP
6	1	TRUE	0.000195	295	173	20	0.116	0.068	GO:0050865	BP	26	regulation of cell activation	1	ADGRF5,CORO1A,EPHB6,DOCK8,RPS6KA1,INHBA,EFNB2,ITPKB,TNFRSF21,CD226,RABGEF1,CD320,NPPA,GATA2,CD55,ADA,SHPK,DPP4,TOX,CCL5
11	1	TRUE	0.000324	276	173	19	0.11	0.069	GO:0002694	BP	10	regulation of leukocyte activation	1	ADGRF5,CORO1A,EPHB6,DOCK8,INHBA,EFNB2,ITPKB,TNFRSF21,CD226,RABGEF1,CD320,NPPA,GATA2,CD55,ADA,SHPK,DPP4,TOX,CCL5
24	1	TRUE	0.000341	140	49	8	0.163	0.057	GO:0048018	MF	17	receptor ligand activity	1	GRN,BMP3,NRG1,PF4,FBN1,CD320,EFNA5,CCL5
15	1	TRUE	0.000871	210	218	18	0.083	0.086	GO:0030198	BP	22	extracellular matrix organization	1	IBSP,TLL1,TNC,ELN,FBLN1,ICAM1,COL12A1,LOX,ITGB4,COL8A1,JAM2,ADAMTS5,FBLN2,EGFLAM,FBN1,COL4A1,COL14A1,DPP4
21	1	TRUE	0.000914	1313	235	58	0.247	0.044	GO:0044459	CC	3	plasma membrane part	1	TFPI,PLXND1,GNA15,CTNNA2,RASGRP2,PTGS2,SLC4A4,NOX4,ICAM1,CD200,TSPAN15,SNPH,BMX,CORO1A,JAK3,EPHB6,DOCK8,ABCC3,TRPV4,SDC1,F3,KIF18A,CCRL2,TNFSF10,CIT,EFNB2,GNG11,PODXL,ATP1B2,ITGB4,KCNMB4,MYOF,HMCN1,TNFRSF21,SLC16A2,CLEC1A,CD226,JAM2,TSPAN7,NRG1,MPZ,CA4,CD320,BDKRB2,NLGN1,CYSLTR1,CMKLR1,GPC5,AGTR2,KCNIP1,EFNA5,PDE4B,ROBO2,PEAR1,ADA,DPP4,SHISA9,SRGAP2
9	1	TRUE	0.00102	532	181	27	0.149	0.051	GO:0033993	BP	11	response to lipid	1	TFPI,TNC,PTGS2,ICAM1,NFKBIA,WFDC1,LOX,SDC1,KIF18A,INHBA,NR4A1,CDKN2D,TNFRSF21,BRINP3,PF4,HEYL,FOS,JUNB,NR2F1,GATA2,AGTR2,EFNA5,PDE4B,CD55,SHPK,CALM1,CCL5
5	1	TRUE	0.00188	1167	190	45	0.237	0.039	GO:0009605	BP	23	response to external stimulus	1	TFPI,TNC,NTN1,CTNNA2,PTGS2,ICAM1,LYZ,NLRP1,NFKBIA,CORO1A,WFDC1,NUDT1,TRPV4,OAS2,F3,CCRL2,NR4A1,EFNB2,CDKN2D,CHL1,MEIS2,HMCN1,TNFRSF21,SEMA3D,RABGEF1,ADAMTS5,CD109,NRG1,MX1,RCAN1,BTG2,PF4,FOS,JUNB,NPPA,MX2,EFNA5,PDE4B,ROBO2,CD55,ADA,SHPK,CALM1,MMP28,CCL5
1	1	TRUE	0.00316	311	75	12	0.16	0.039	GO:0006935	BP	13	chemotaxis	1	NTN1,CORO1A,F3,CCRL2,EFNB2,SEMA3D,NRG1,PF4,EFNA5,PDE4B,ROBO2,CCL5
20	1	TRUE	0.00548	720	235	37	0.157	0.051	GO:0031226	CC	19	intrinsic component of plasma membrane	1	PLXND1,SLC4A4,NOX4,ICAM1,CD200,TSPAN15,EPHB6,ABCC3,TRPV4,SDC1,F3,CCRL2,TNFSF10,EFNB2,PODXL,ATP1B2,ITGB4,KCNMB4,TNFRSF21,SLC16A2,CLEC1A,CD226,JAM2,TSPAN7,NRG1,MPZ,CA4,CD320,BDKRB2,NLGN1,CYSLTR1,CMKLR1,GPC5,AGTR2,KCNIP1,EFNA5,SHISA9
4	1	TRUE	0.0063	1500	186	51	0.274	0.034	GO:0009653	BP	4	anatomical structure morphogenesis	1	TNC,ELN,NTN1,CTNNA2,ADGRF5,PTGS2,FBLN1,ICAM1,STK4,KLF5,CORO1A,RAB3A,TRPV4,COL12A1,WASF1,LOX,SDC1,F3,RPS6KA1,SGK1,INHBA,NR4A1,EFNB2,PODXL,OLFM1,ITGB4,CHL1,CPM,IER3,MYOF,DUSP6,CDH11,COL8A1,PDE3B,ROBO4,ADAMTS5,CD109,NRG1,PF4,HEYL,FBN1,JUNB,KNDC1,ID4,GATA2,AGTR2,EFNA5,ROBO2,COL4A1,TCF4,ADA
14	1	TRUE	0.0145	266	190	17	0.089	0.064	GO:0009617	BP	2	response to bacterium	1	TFPI,PTGS2,ICAM1,LYZ,NLRP1,NFKBIA,OAS2,HMCN1,TNFRSF21,ADAMTS5,PF4,FOS,JUNB,PDE4B,CD55,SHPK,CCL5
7	1	TRUE	0.0166	286	235	20	0.085	0.07	GO:0003013	BP	8	circulatory system process	1	ELN,PTGS2,NOX4,ICAM1,PTGS1,TRPV4,SGK1,ATP1B2,TNNI2,KCNMB4,MYOF,RCAN1,BDKRB2,CYSLTR1,NPPA,AGTR2,PDE4B,ADA,MYL4,CALM1
10	1	TRUE	0.0228	1624	175	50	0.286	0.031	GO:0007166	BP	20	cell surface receptor signaling pathway	1	ADGRF5,PTGS2,ICAM1,TSPAN15,NFKBIA,STK4,BMX,CORO1A,EPHB6,OAS2,WASF1,SDC1,F3,CCRL2,INHBA,PLP1,EFNB2,ITGB4,MYOF,DUSP6,ITPKB,TNFRSF21,CLEC1A,CD226,BMP3,RABGEF1,TSPAN7,CD109,NRG1,MX1,PF4,HEYL,FBN1,FOS,JUNB,NPPA,GATA2,AGTR2,MX2,EFNA5,PDE4B,ROBO2,COL4A1,PEAR1,MAOA,CD55,TCF4,ADA,CALM1,CCL5
2	1	TRUE	0.0239	190	46	7	0.152	0.037	GO:0010469	BP	21	regulation of signaling receptor activity	1	GRN,BMP3,NRG1,PF4,FBN1,CD320,CCL5
3	1	TRUE	0.0281	552	89	16	0.18	0.029	GO:0051093	BP	5	negative regulation of developmental process	1	NTN1,FBLN1,NFKBIA,INHBA,SRGN,EFNB2,MEIS2,TNFRSF21,PDE3B,NRG1,PF4,FBN1,NR2F1,EFNA5,ROBO2,TCF4
17	1	TRUE	0.0404	650	230	32	0.139	0.049	GO:0051241	BP	9	negative regulation of multicellular organismal process	1	TFPI,NTN1,PTGS2,NFKBIA,STK4,CELF4,JAK3,TRPV4,DPYSL3,INHBA,SRGN,EFNB2,MEIS2,ITPKB,TNFRSF21,PDE3B,RABGEF1,NRG1,PF4,FBN1,NLGN1,ID4,CMKLR1,NPPA,NR2F1,GATA2,AGTR2,PDE4B,ROBO2,TCF4,ADA,SRGAP2
18	1	TRUE	0.041	407	192	21	0.109	0.052	GO:0051046	BP	6	regulation of secretion	1	NNAT,NLRP1,RAB3A,TRPV4,OAS2,SDC1,SGK1,INHBA,SRGN,KCNMB4,TNFRSF21,RABGEF1,NRG1,NPPA,GATA2,AGTR2,EFNA5,ADA,DPP4,CALM1,CCL5
19	1	TRUE	0.0445	53	173	7	0.04	0.132	GO:0045638	BP	25	negative regulation of myeloid cell differentiation	1	NFKBIA,INHBA,MEIS2,ITPKB,PF4,FBN1,GATA2
23	1	TRUE	0.0479	282	216	18	0.083	0.064	GO:0031252	CC	1	cell leading edge	1	PLXND1,CTNNA2,RASGRP2,BMX,CORO1A,DOCK8,TRPV4,WASF1,DPYSL3,KIF18A,PODXL,ITGB4,NRG1,S100A11,ROBO2,DPP4,SHISA9,SRGAP2

## Sheet: 7.1
	query.number	significant	p.value	term.size	query.size	overlap.size	precision	recall	term.id	domain	subgraph.number	term.name	relative.depth	intersection

## Sheet: 1
	query.number	significant	p.value	term.size	query.size	overlap.size	precision	recall	term.id	domain	subgraph.number	term.name	relative.depth	intersection
30	1	TRUE	1.53e-14	231	308	38	0.123	0.165	GO:0031012	CC	32	extracellular matrix	1	VCAN,TNC,NTN1,FGF10,LTBP4,CCDC80,CST3,LAMA1,RARRES2,ASPN,LOX,SPARC,EFEMP1,FN1,FMOD,COL21A1,FLRT3,LGALS3,SERPINF1,NOV,LUM,KERA,PCSK6,COL6A1,HMCN1,COL8A1,FREM2,COL6A3,ADAMTS15,TNXB,PHOSPHO1,CD248,OLFML2A,COL14A1,PRELP,COL4A6,COL5A2,SPON1
2	1	TRUE	2.59e-10	769	296	62	0.209	0.081	GO:0007155	BP	25	cell adhesion	1	ITGAL,ADAM22,VCAN,CDH10,TNC,GPM6B,NTN1,EPDR1,CCDC80,LAMA1,TNFSF13B,JAK3,EPHB6,CDH23,EFNB3,CYTIP,FN1,EPHA4,SLAMF1,HSPH1,FLRT3,ATP1B2,THEMIS2,LGALS3,DUSP26,DTX1,EPHA7,NOV,COL6A1,ITPKB,COL8A1,TNFRSF21,PTPRJ,PAK1,FREM2,SPOCK1,CD96,THY1,ANGPT1,CNTNAP5,TIAM1,SNED1,COL6A3,ADGRV1,TNXB,STXBP6,IL1RAPL1,ANTXR1,CTNND2,SEMA3E,CADM2,PRKG1,GLDN,PEAR1,COL14A1,PCDH18,CD55,FLNA,COL4A6,DLL1,SPON1,CCL5
32	1	TRUE	1.07e-09	82	279	19	0.068	0.232	GO:0005201	MF	29	extracellular matrix structural constituent	1	VCAN,TNC,LTBP4,LAMA1,ASPN,EFEMP1,FN1,FMOD,COL21A1,LUM,COL6A1,COL8A1,COL6A3,TNXB,COL14A1,PRELP,COL4A6,COL5A2,SPON1
25	1	TRUE	2.74e-07	2533	375	149	0.397	0.059	GO:0071944	CC	21	cell periphery	1	SLC4A1,PRKAR2B,ITGAL,CX3CL1,ADAM22,MGST1,ANLN,DEF6,EHD2,FAS,CDH10,MYO16,GPM6B,DGKG,NGFR,SYT1,DAPP1,FGF10,ADGRL1,PTGS2,CA12,GPR137B,AMPH,LIPE,HEPH,BLVRB,BAMBI,NCF4,SNPH,STS,TNFSF13B,NDRG1,CD37,GRIN2D,MAST1,JAK3,RAB3A,EPHB6,NUDT1,CDH23,SLC6A4,SGCA,EFNB3,CPE,TULP1,VNN2,PLSCR4,CYTIP,FNDC4,FN1,SDC1,EPHA4,RALGPS2,SLAMF1,MREG,XPNPEP2,BBS9,AHNAK,SEPT6,OPRL1,FLRT3,IFI6,ATP1B2,DPP6,MPP1,ACLY,MAP1B,LLGL1,LG…
13	1	TRUE	1.19e-06	238	284	27	0.095	0.113	GO:0043062	BP	17	extracellular structure organization	1	ITGAL,TLL1,VCAN,TNC,GPM6B,FOXC1,CCDC80,CST3,LAMA1,LOX,SPARC,FN1,SDC1,FMOD,MATN4,AGT,LUM,COL6A1,COL8A1,COL6A3,TNXB,ANTXR1,DGAT1,OLFML2A,COL14A1,COL4A6,COL5A2
22	1	TRUE	2.52e-05	2579	373	144	0.386	0.056	GO:0048731	BP	18	system development	1	TMEM176A,CX3CL1,ADAM22,MGST1,ANLN,TLL1,VCAN,MYO16,TNC,GPM6B,FOXC1,DGKG,NGFR,NTN1,SYT1,FGF10,ADGRL1,PTGS2,COL9A3,BAMBI,GNPNAT1,SNPH,CST3,CELF4,CHRDL1,NDRG1,GRIN2D,JAK3,RAB3A,NUDT1,POU6F2,RARRES2,ASPN,CDH23,SLC6A4,SGCA,EFNB3,CPE,ELK3,TULP1,MDFI,TBX18,LOX,SPARC,HMGCR,BCHE,EFEMP1,FN1,SDC1,EPHA4,PRRX1,TNFAIP3,TCF21,CDKN2C,RUNX2,FLRT3,ARHGAP22,TMOD2,MAP1B,LLGL1,LGALS3,SERPINF1,EPHB2,TTC9,SOX5,DTX1,EPHA…
26	1	TRUE	0.000216	693	373	54	0.145	0.078	GO:0043005	CC	30	neuron projection	1	PRKAR2B,CX3CL1,ADAM22,NGFR,SYT1,ADGRL1,PTGS2,BLVRB,PTGS1,SNPH,CST3,RAB3A,CDH23,SLC6A4,TULP1,EPHA4,SEPT6,OPRL1,FLRT3,TMOD2,MPP1,MAP1B,LLGL1,SERPINF1,EPHB2,EPHA7,NOV,ANXA3,RAB13,SCN1A,EPHA5,PLK2,TNFRSF21,STAR,PAK1,SPOCK1,THY1,TIAM1,BRINP3,ADGRV1,IL1RAPL1,P2RY1,CTNND2,CADM2,KCND2,GLDN,DCC,ERC2,S100A4,MME,ADA,FLNA,ATL1,SHISA9
7	1	TRUE	0.000271	2322	364	127	0.349	0.055	GO:0048869	BP	1	cellular developmental process	1	TMEM176A,CX3CL1,ADAM22,MGST1,ANLN,EHD2,TLL1,VCAN,MYO16,TNC,GPM6B,FOXC1,DGKG,NGFR,EYA2,NTN1,SYT1,FGF10,PTGS2,RFX2,LTBP4,BAMBI,SNPH,CST3,CELF4,CHRDL1,NDRG1,JAK3,RAB3A,POU6F2,RARRES2,CDH23,EFNB3,ELK3,TULP1,MDFI,SPARC,HMGCR,BCHE,EFEMP1,FN1,SDC1,EPHA4,PRRX1,MREG,TCF21,BBS9,CDKN2C,RUNX2,SEPT6,FLRT3,ARHGAP22,TMOD2,MAP1B,LLGL1,LGALS3,SERPINF1,EPHB2,SOX5,DTX1,EPHA7,AGT,NOV,BRCA2,PCSK6,COL6A1,RAB13,ITPKB,C…
23	1	TRUE	0.000304	2367	331	119	0.36	0.05	GO:0042221	BP	23	response to chemical	1	PRKAR2B,CX3CL1,MGST1,FAS,TNC,FOXC1,TRAF1,AHRR,NGFR,NTN1,FECH,SYT1,FGF10,PTGS2,RFX2,LTBP4,PTGS1,BAMBI,GNPNAT1,CST3,CHRDL1,TNFSF13B,NDRG1,JAK3,NUDT1,RARRES2,ASPN,EFNB3,MAP2K6,LOX,SPARC,HMGCR,LMNB1,BCHE,PLSCR4,FNDC4,FN1,SDC1,EPHA4,PLA2G4A,TNFAIP3,TCF21,HSPH1,FMOD,RUNX2,OPRL1,FLRT3,IFI6,CDKN2D,MPP1,LGALS3,SERPINF1,IRAK2,SOX5,RERG,KLB,DTX1,EPHA7,AGT,NOV,FRS3,TRPC3,ANXA3,LUM,PCSK6,IFITM3,COL6A1,RAB13,L…
33	1	TRUE	0.00034	346	305	30	0.098	0.087	GO:0005509	MF	8	calcium ion binding	1	EHD2,TLL1,VCAN,CDH10,DGKG,SYT1,EPDR1,LTBP4,ASPN,CDH23,SGCA,SPARC,PLSCR4,EFEMP1,PLA2G4A,MATN4,ANXA3,HMCN1,SPOCK1,SNED1,VSNL1,ADGRV1,CHP2,CD248,CALN1,PCLO,PCDH18,S100A4,DLL1,RYR3
10	1	TRUE	0.000404	1167	373	77	0.206	0.066	GO:0009605	BP	11	response to external stimulus	1	CX3CL1,MGST1,FAS,TNC,NGFR,NTN1,FGF10,PTGS2,CCDC80,CST3,PLAT,GRIN2D,NUDT1,RARRES2,SLC6A4,EFNB3,UNC93B1,TULP1,SPARC,HMGCR,BCHE,PLSCR4,FNDC4,EPHA4,TNFAIP3,FLRT3,CDKN2D,MPP1,LGALS3,SERPINF1,EPHB2,IRAK2,EPHA7,AGT,NOV,IFI44L,TRPC3,ANXA3,IFITM3,HMCN1,SUSD4,RAB13,LYST,SCN1A,EPHA5,OSMR,TNFRSF21,STAR,CDKN2B,PTGES,PTPRJ,HMGA2,BMP6,CD96,SEMA3D,ANGPT1,TIAM1,CD109,KIT,PFKFB1,STC1,RCAN1,P2RY1,SEMA3E,CAMK1D,PRKG…
3	1	TRUE	0.000986	650	373	50	0.134	0.077	GO:0051241	BP	10	negative regulation of multicellular organismal process	1	TMEM176A,CX3CL1,FOXC1,NGFR,NTN1,PTGS2,CST3,CELF4,PLAT,JAK3,ASPN,SLC6A4,EFNB3,TBX18,SPARC,EFEMP1,FN1,EPHA4,SLAMF1,TNFAIP3,SERPINF1,EPHB2,DTX1,EPHA7,AGT,NOV,BRCA2,ITPKB,PLK2,TNFRSF21,RSPO2,PAK1,SPOCK1,PTPRR,CD96,THY1,ANGPT1,STC1,LDLRAD4,SEMA3E,ID4,GATA2,AGTR2,PRKG1,HYAL3,DCC,TCF4,ADA,DLL1,COL5A2
4	1	TRUE	0.00113	356	247	26	0.105	0.073	GO:0006954	BP	7	inflammatory response	1	ITGAL,FAS,NGFR,PTGS1,JAK3,EPHB6,RARRES2,FNDC4,FN1,SDC1,TNFAIP3,THEMIS2,IRAK2,AGT,NOV,SUSD4,OSMR,TNFRSF21,PTGES,CD96,AGTR2,CAMK1D,HYAL3,CD55,SUCNR1,CCL5
12	1	TRUE	0.00142	1624	351	92	0.262	0.057	GO:0007166	BP	15	cell surface receptor signaling pathway	1	ITGAL,CX3CL1,FAS,FOXC1,TRAF1,NGFR,EYA2,FGF10,PTGS2,LTBP4,BAMBI,NCF4,CELF4,LAMA1,CHRDL1,TNFSF13B,PLAT,CD37,GRIN2D,JAK3,EPHB6,ASPN,EFNB3,CPE,MDFI,TBX18,LMNB1,EFEMP1,FN1,SDC1,EPHA4,PRRX1,ANGPTL1,SLAMF1,TNFAIP3,FMOD,RUNX2,FLRT3,IFI6,THEMIS2,LGALS3,EPHB2,IRAK2,KLB,DTX1,EPHA7,AGT,NOV,FRS3,PCSK6,IFITM3,ITPKB,EPHA5,OSMR,TNFRSF21,RSPO2,CDKN2B,PTPRJ,PAK1,BTBD11,BMP6,PTPRR,THY1,ANGPT1,TIAM1,CD109,KIT,NRG2,R…
28	1	TRUE	0.00152	61	284	11	0.039	0.18	GO:0005581	CC	12	collagen trimer	1	LOX,COL21A1,LUM,COL6A1,COL8A1,COL6A3,TNXB,GLDN,COL14A1,COL4A6,COL5A2
15	1	TRUE	0.00292	1132	348	69	0.198	0.061	GO:2000026	BP	16	regulation of multicellular organismal development	1	TMEM176A,CX3CL1,GPM6B,FOXC1,NGFR,NTN1,SYT1,FGF10,PTGS2,BAMBI,CELF4,LAMA1,JAK3,ASPN,EFNB3,TBX18,SPARC,HMGCR,EFEMP1,FN1,EPHA4,PRRX1,TNFAIP3,RUNX2,FLRT3,MAP1B,LGALS3,SERPINF1,EPHB2,SOX5,DTX1,EPHA7,AGT,ANXA3,BRCA2,ITPKB,PLK2,TNFRSF21,STAR,RSPO2,PAK1,HMGA2,SPOCK1,IGSF10,BMP6,THY1,CHODL,TIAM1,CD109,KIT,HK2,BRINP3,LDLRAD4,IL1RAPL1,SEMA3E,ENC1,ID4,PHOSPHO1,GATA2,AGTR2,CAMK1D,NTF3,SLITRK2,HYAL3,DCC,TCF4,F…
11	1	TRUE	0.00354	924	338	58	0.172	0.063	GO:0042127	BP	9	regulation of cell proliferation	1	CX3CL1,FAS,MYO16,TNC,NGFR,NTN1,FGF10,PTGS2,ACER3,PTGS1,BAMBI,CST3,TNFSF13B,NDRG1,JAK3,SPARC,HMGCR,BCHE,FN1,PRRX1,PLA2G4A,SLAMF1,TNFAIP3,CDKN2C,RUNX2,CDKN2D,LGALS3,SERPINF1,RERG,KLB,AGT,NOV,BRCA2,EMP3,OSMR,TNFRSF21,CDKN2B,PTGES,PTPRJ,PAK1,HMGA2,BMP6,ANGPT1,TIAM1,CD109,KIT,CHP2,ID4,CD248,GATA2,AGTR2,PRKG1,NTF3,CD55,FLNA,DLL1,CEBPA,CCL5
20	1	TRUE	0.00362	835	375	58	0.155	0.069	GO:0003008	BP	33	system process	1	PRKAR2B,FOXC1,FGF10,PTGS2,PTGS1,CELF4,GRIN2D,RAB3A,POU6F2,CDH23,SLC6A4,SGCA,MAP2K6,TULP1,HMGCR,BCHE,EFEMP1,BBS9,OPRL1,TMOD2,ATP1B2,CDKN2D,TNNT3,SERPINF1,EPHB2,AGT,NOV,TRPC3,LUM,KERA,HMCN1,SCN1A,TRPC1,PLK2,TNFRSF21,PTPRJ,PAK1,BMP6,ANGPT1,PDE1C,TIAM1,KIT,STC1,RCAN1,ADGRV1,ANPEP,P2RY1,LVRN,AGTR2,KCND2,SGCZ,PRKG1,MME,ADA,FLNA,DLL1,SUCNR1,RYR3
31	1	TRUE	0.00514	781	329	50	0.152	0.064	GO:0005102	MF	27	signaling receptor binding	1	CX3CL1,ADAM22,GRN,TRAF1,SYT1,FGF10,LTBP4,BAMBI,LAMA1,TNFSF13B,PLAT,JAK3,RARRES2,EFNB3,CPE,UNC93B1,PLSCR4,EFEMP1,FN1,EPHA4,ANGPTL1,TCF21,FLRT3,LGALS3,RERG,KLB,DTX1,EPHA7,AGT,NOV,FRS3,RSPO2,PTPRJ,BMP6,SEMA3D,THY1,ANGPT1,TIAM1,NRG2,TNXB,IL1RAPL1,P2RY1,SEMA3E,CADM2,AGTR2,NTF3,S100A4,FLNA,DLL1,CCL5
19	1	TRUE	0.0052	633	348	45	0.129	0.071	GO:0022603	BP	20	regulation of anatomical structure morphogenesis	1	CX3CL1,EHD2,FOXC1,NGFR,NTN1,SYT1,FGF10,PTGS2,BAMBI,CST3,TNFSF13B,ASPN,EFNB3,TBX18,SPARC,FN1,EPHA4,TNFAIP3,RUNX2,MAP1B,SERPINF1,EPHB2,EPHA7,AGT,ANXA3,PLK2,RSPO2,GAS2,PAK1,HMGA2,THY1,TIAM1,KIT,FMNL2,HK2,IL1RAPL1,P2RY1,SEMA3E,GATA2,AGTR2,DCC,TCF4,FLNA,DLL1,COL5A2
16	1	TRUE	0.00526	18	138	5	0.036	0.278	GO:0060008	BP	4	Sertoli cell differentiation	1	CST3,SDC1,TCF21,RAB13,FLNA
6	1	TRUE	0.00559	311	347	28	0.081	0.09	GO:0006935	BP	24	chemotaxis	1	CX3CL1,NGFR,NTN1,FGF10,RARRES2,EFNB3,EPHA4,FLRT3,MPP1,LGALS3,EPHB2,EPHA7,NOV,RAB13,LYST,EPHA5,PTPRJ,SEMA3D,ANGPT1,TIAM1,KIT,SEMA3E,CAMK1D,NTF3,DCC,SUCNR1,MMP28,CCL5
5	1	TRUE	0.00775	105	190	11	0.058	0.105	GO:0030203	BP	2	glycosaminoglycan metabolic process	1	VCAN,FOXC1,DSE,SDC1,B4GALT6,FMOD,LUM,KERA,ANGPT1,HYAL3,PRELP
17	1	TRUE	0.00898	198	350	21	0.06	0.106	GO:0007600	BP	13	sensory perception	1	PTGS2,GRIN2D,RAB3A,POU6F2,CDH23,TULP1,EFEMP1,BBS9,OPRL1,CDKN2D,NOV,LUM,KERA,HMCN1,SCN1A,PDE1C,KIT,ADGRV1,P2RY1,KCND2,MME
9	1	TRUE	0.00903	112	258	13	0.05	0.116	GO:0044272	BP	3	sulfur compound biosynthetic process	1	MGST1,VCAN,SCD,DSE,B4GALT6,FMOD,ACSS2,ACLY,LUM,KERA,ANGPT1,FASN,PRELP
29	1	TRUE	0.01	182	353	20	0.057	0.11	GO:0005788	CC	26	endoplasmic reticulum lumen	1	VCAN,TNC,PTGS2,COL9A3,CST3,STS,CHRDL1,SCG3,BCHE,FN1,COL21A1,COL6A1,COL8A1,COL6A3,PNPLA2,ARSJ,COL14A1,COL4A6,COL5A2,SPON1
8	1	TRUE	0.0111	802	181	33	0.182	0.041	GO:0016477	BP	5	cell migration	1	ITGAL,ANLN,FOXC1,NTN1,BAMBI,LAMA1,PLAT,JAK3,RARRES2,SPARC,FN1,SDC1,MPP1,MAP1B,AGT,NOV,ANXA3,RAB13,LYST,PTPRJ,SPOCK1,IGSF10,PTPRR,THY1,ANGPT1,LDLRAD4,P2RY1,GATA2,CAMK1D,PRKG1,NTF3,DCC,FLNA
18	1	TRUE	0.0144	896	373	59	0.158	0.066	GO:0046903	BP	19	secretion	1	ITGAL,CX3CL1,MGST1,GRN,SYT1,FGF10,LTBP4,SNPH,CST3,TNFSF13B,SCG3,RAB3A,EPHB6,RARRES2,SLC6A4,MAP2K6,SPARC,HMGCR,FN1,SDC1,PLA2G4A,OPRL1,ACLY,LLGL1,LGALS3,AGT,NOV,ANXA3,PCSK6,EPHA5,TNFRSF21,PTPRJ,PAK1,BMP6,ANGPT1,TIAM1,CD109,KIT,STC1,HK2,VSNL1,ANPEP,STXBP6,IL1RAPL1,P2RY1,MYRIP,ARL4D,GATA2,AGTR2,DGAT1,PCLO,HYAL3,CD55,MME,ADA,FLNA,SCAMP5,SUCNR1,CCL5
24	1	TRUE	0.0158	43	179	7	0.039	0.163	GO:0005796	CC	28	Golgi lumen	1	VCAN,SDC1,FMOD,LUM,KERA,PCSK6,PRELP
27	1	TRUE	0.0173	2545	298	109	0.366	0.043	GO:0031224	CC	22	intrinsic component of membrane	1	TMEM176A,ITGAL,ADAM22,MGST1,FAS,TLL1,CDH10,GPM6B,NGFR,SYT1,GPR137B,ACER3,FAM234B,HEPH,CCDC80,BAMBI,SCD,NCF4,RNF24,SNPH,STS,TNFSF13B,GRIN2D,RAB3A,EPHB6,CDH23,SGCA,EFNB3,UNC93B1,DSE,VNN2,HMGCR,PLSCR4,FNDC4,SDC1,EPHA4,SLAMF1,B4GALT6,XPNPEP2,OPRL1,FLRT3,IFI6,ATP1B2,DPP6,SLC14A2,TMEM106C,EMP1,EPHA7,TRPC3,IFITM3,EMP3,SUSD4,SCN1A,OSMR,TNFRSF21,PTGES,PTPRJ,FREM2,BTBD11,PTPRR,CD96,SEMA3D,THY1,ABCA10,CHODL…
14	1	TRUE	0.0335	266	329	23	0.07	0.086	GO:0009617	BP	6	response to bacterium	1	CX3CL1,MGST1,FAS,NGFR,FGF10,PTGS2,CCDC80,RARRES2,SPARC,PLSCR4,TNFAIP3,IRAK2,ANXA3,HMCN1,LYST,TNFRSF21,STAR,PTGES,BMP6,CD96,CD55,FER1L6,CCL5
21	1	TRUE	0.0357	215	197	15	0.076	0.07	GO:0052547	BP	14	regulation of peptidase activity	1	FAS,NGFR,CST3,FN1,EPHA4,IFI6,CDKN2D,EPHA7,AGT,TNFAIP8,SPOCK1,CD109,COL6A3,PI16,ANTXR1
1	1	TRUE	0.0498	208	375	21	0.056	0.101	GO:0010038	BP	31	response to metal ion	1	FECH,SYT1,PTGS2,CPOX,NDRG1,NUDT1,SPARC,SDC1,SERPINF1,TRPC3,ITPKB,TRPC1,STAR,PTGES,BMP6,KIT,CHP2,UROS,SUCNR1,RYR3,CEBPA

[truncated: 13 more sheets: 6, 10, 2, 11, 7.4, 7.2, 7.5, 15, 7.0, 14, 8, 9, 7.3]
