# Supplementary material for: Decreased left heart flow in fetal lambs causes left heart hypoplasia and pro-fibrotic tissue remodeling
Source: Commun Biol. 2023 Jul 22;6:770. doi: 10.1038/s42003-023-05132-2 (PMC10363152; doi:10.1038/s42003-023-05132-2)
Supplement: Supplementary file 6 — Supplementary Data 4-8 [file 42003_2023_5132_MOESM6_ESM.xlsx]

## Sheet: S4_Cell Ranger
Sample	Sample_ID	Estimated Number of Cells	Mean Reads per Cell	Median Genes per Cell	Number of Reads	Valid Barcodes	Sequencing Saturation	Q30 Bases in Barcode	Q30 Bases in RNA Read	Q30 Bases in Sample Index	Q30 Bases in UMI	Reads Mapped to Genome	Reads Mapped Confidently to Genome	Reads Mapped Confidently to Intergenic Regions	Reads Mapped Confidently to Intronic Regions	Reads Mapped Confidently to Exonic Regions	Reads Mapped Confidently to Transcriptome	Reads Mapped Antisense to Gene	Fraction Reads in Cells	Total Genes Detected	Median UMI Counts per Cell
342284_2_LVP	LV_2_cn	4594	87394	1106	401490862	0.983	0.939	0.963	0.85	0.959	0.969	0.951	0.906	0.026	0	0.88	0.653	0.062	0.935	33977	2104
342285_1_LVT	LV_2_tx	3114	124887	1032	388900175	0.981	0.951	0.964	0.836	0.967	0.968	0.927	0.881	0.028	0	0.853	0.655	0.048	0.857	32909	1626
3422862_2LV	LV_3_cn	4358	112054	843	488334020	0.982	0.953	0.959	0.906	0.929	0.959	0.908	0.863	0.025	0	0.838	0.646	0.037	0.909	32108	1458
342287_1_LV	LV_1_cn	4040	110682	675	447156255	0.915	0.961	0.959	0.843	0.948	0.968	0.949	0.903	0.022	0	0.88	0.666	0.062	0.924	30046	1206
519789_1LV	LV_3b_tx	4484	79064	876	354524985	0.982	0.937	0.96	0.91	0.933	0.959	0.9	0.857	0.025	0	0.832	0.645	0.037	0.902	32068	1561
8195_1LV	LV_3a_tx	5252	76862	989	403680658	0.981	0.934	0.96	0.91	0.946	0.96	0.914	0.873	0.026	0	0.848	0.649	0.047	0.936	33676	1822
82064_2LVT	LV_1_tx	4395	105277	942	462694897	0.938	0.945	0.957	0.833	0.942	0.966	0.941	0.879	0.022	0	0.857	0.633	0.049	0.941	32180	1688

## Sheet: S5_Gene coordinates
NC_019471.2	Gnomon	exon	62402108	62405838	.	-	.	gene_id "XLOC_071724___A1BG"; gene_version "1"; transcript_id "A1BG"; transcript_version "1"; gene_name "A1BG"; gene_source "ensembl"; gene_biotype "protein_coding"; transcript_name "A1BG"; transcript_source "ensembl"; transcript_biotype "protein_coding"
NC_019479.2	Gnomon	exon	8215085	8307098	.	+	.	gene_id "XLOC_090975___A1CF"; gene_version "1"; transcript_id "A1CF"; transcript_version "1"; gene_name "A1CF"; gene_source "ensembl"; gene_biotype "protein_coding"; transcript_name "A1CF"; transcript_source "ensembl"; transcript_biotype "protein_coding"
NC_019460.2	Gnomon	exon	205580748	205705733	.	-	.	gene_id "XLOC_029804___A2ML1"; gene_version "1"; transcript_id "A2ML1"; transcript_version "1"; gene_name "A2ML1"; gene_source "ensembl"; gene_biotype "protein_coding"; transcript_name "A2ML1"; transcript_source "ensembl"; transcript_biotype "protein_coding"
NC_019459.2	Gnomon	exon	233460073	233470772	.	+	.	gene_id "XLOC_014856___A3GALT2"; gene_version "1"; transcript_id "A3GALT2"; transcript_version "1"; gene_name "A3GALT2"; gene_source "ensembl"; gene_biotype "protein_coding"; transcript_name "A3GALT2"; transcript_source "ensembl"; transcript_biotype "protein_coding"
NC_019460.2	Gnomon	exon	217295618	217323319	.	-	.	gene_id "XLOC_030104___A4GALT"; gene_version "1"; transcript_id "A4GALT"; transcript_version "1"; gene_name "A4GALT"; gene_source "ensembl"; gene_biotype "protein_coding"; transcript_name "A4GALT"; transcript_source "ensembl"; transcript_biotype "protein_coding"
NC_019458.2	Gnomon	exon	248839023	248910829	.	+	.	gene_id "XLOC_004207__XLOC_004210___A4GNT"; gene_version "1"; transcript_id "A4GNT"; transcript_version "1"; gene_name "A4GNT"; gene_source "ensembl"; gene_biotype "protein_coding"; transcript_name "A4GNT"; transcript_source "ensembl"; transcript_biotype "protein_coding"
NC_019458.2	Gnomon	exon	248882726	248883358	.	-	.	gene_id "XLOC_010101___A4GNT_NC_019458.2"; gene_version "1"; transcript_id "A4GNT_NC_019458.2"; transcript_version "1"; gene_name "A4GNT_NC_019458.2"; gene_source "ensembl"; gene_biotype "protein_coding"; transcript_name "A4GNT_NC_019458.2"; transcript_source "ensembl"; transcript_biotype "protein_coding"
NC_019460.2	Gnomon	exon	132872459	132886731	.	+	.	gene_id "XLOC_023150___AAAS"; gene_version "1"; transcript_id "AAAS"; transcript_version "1"; gene_name "AAAS"; gene_source "ensembl"; gene_biotype "protein_coding"; transcript_name "AAAS"; transcript_source "ensembl"; transcript_biotype "protein_coding"
NC_019474.2	Gnomon	exon	50277726	50334595	.	-	.	gene_id "XLOC_080148___AACS"; gene_version "1"; transcript_id "AACS"; transcript_version "1"; gene_name "AACS"; gene_source "ensembl"; gene_biotype "protein_coding"; transcript_name "AACS"; transcript_source "ensembl"; transcript_biotype "protein_coding"
NC_019458.2	Gnomon	exon	233999323	234234300	.	-	.	gene_id "XLOC_009740__XLOC_009746___AADACL2"; gene_version "1"; transcript_id "AADACL2"; transcript_version "1"; gene_name "AADACL2"; gene_source "ensembl"; gene_biotype "protein_coding"; transcript_name "AADACL2"; transcript_source "ensembl"; transcript_biotype "protein_coding"
NC_019469.2	Gnomon	exon	52606627	52791084	.	+	.	gene_id "XLOC_062832___AADACL3"; gene_version "1"; transcript_id "AADACL3"; transcript_version "1"; gene_name "AADACL3"; gene_source "ensembl"; gene_biotype "protein_coding"; transcript_name "AADACL3"; transcript_source "ensembl"; transcript_biotype "protein_coding"
NC_019469.2	Gnomon	exon	52606631	52742544	.	-	.	gene_id "XLOC_064311__XLOC_064312___AADACL3_NC_019469.2"; gene_version "1"; transcript_id "AADACL3_NC_019469.2"; transcript_version "1"; gene_name "AADACL3_NC_019469.2"; gene_source "ensembl"; gene_biotype "protein_coding"; transcript_name "AADACL3_NC_019469.2"; transcript_source "ensembl"; transcript_biotype "protein_coding"
NC_019469.2	Gnomon	exon	39112624	39139550	.	-	.	gene_id "XLOC_064052___AADACL4"; gene_version "1"; transcript_id "AADACL4"; transcript_version "1"; gene_name "AADACL4"; gene_source "ensembl"; gene_biotype "protein_coding"; transcript_name "AADACL4"; transcript_source "ensembl"; transcript_biotype "protein_coding"
NC_019459.2	Gnomon	exon	109907689	109984402	.	+	.	gene_id "XLOC_012759___AADAT"; gene_version "1"; transcript_id "AADAT"; transcript_version "1"; gene_name "AADAT"; gene_source "ensembl"; gene_biotype "protein_coding"; transcript_name "AADAT"; transcript_source "ensembl"; transcript_biotype "protein_coding"
NC_019459.2	Gnomon	exon	29352237	29422751	.	+	.	gene_id "XLOC_011418___AAED1"; gene_version "1"; transcript_id "AAED1"; transcript_version "1"; gene_name "AAED1"; gene_source "ensembl"; gene_biotype "protein_coding"; transcript_name "AAED1"; transcript_source "ensembl"; transcript_biotype "protein_coding"
NC_019464.2	Gnomon	exon	13791948	13875387	.	-	.	gene_id "XLOC_046656___AAGAB"; gene_version "1"; transcript_id "AAGAB"; transcript_version "1"; gene_name "AAGAB"; gene_source "ensembl"; gene_biotype "protein_coding"; transcript_name "AAGAB"; transcript_source "ensembl"; transcript_biotype "protein_coding"
NC_019460.2	Gnomon	exon	38511757	38678484	.	+	.	gene_id "XLOC_021513___AAK1"; gene_version "1"; transcript_id "AAK1"; transcript_version "1"; gene_name "AAK1"; gene_source "ensembl"; gene_biotype "protein_coding"; transcript_name "AAK1"; transcript_source "ensembl"; transcript_biotype "protein_coding"
NC_019478.2	Gnomon	exon	17490788	17520213	.	-	.	gene_id "XLOC_090164___AAMDC"; gene_version "1"; transcript_id "AAMDC"; transcript_version "1"; gene_name "AAMDC"; gene_source "ensembl"; gene_biotype "protein_coding"; transcript_name "AAMDC"; transcript_source "ensembl"; transcript_biotype "protein_coding"
NC_019459.2	Gnomon	exon	219278397	219285376	.	-	.	gene_id "XLOC_019761___AAMP"; gene_version "1"; transcript_id "AAMP"; transcript_version "1"; gene_name "AAMP"; gene_source "ensembl"; gene_biotype "protein_coding"; transcript_name "AAMP"; transcript_source "ensembl"; transcript_biotype "protein_coding"
NC_019468.2	Gnomon	exon	54219285	54233844	.	+	.	gene_id "XLOC_059868___AANAT"; gene_version "1"; transcript_id "AANAT"; transcript_version "1"; gene_name "AANAT"; gene_source "ensembl"; gene_biotype "protein_coding"; transcript_name "AANAT"; transcript_source "ensembl"; transcript_biotype "protein_coding"
NC_019468.2	Gnomon	exon	54231492	54234187	.	-	.	gene_id "XLOC_061479___AANAT_NC_019468.2"; gene_version "1"; transcript_id "AANAT_NC_019468.2"; transcript_version "1"; gene_name "AANAT_NC_019468.2"; gene_source "ensembl"; gene_biotype "protein_coding"; transcript_name "AANAT_NC_019468.2"; transcript_source "ensembl"; transcript_biotype "protein_coding"
NC_019470.2	Gnomon	exon	64811798	64847649	.	+	.	gene_id "XLOC_066195___AAR2"; gene_version "1"; transcript_id "AAR2"; transcript_version "1"; gene_name "AAR2"; gene_source "ensembl"; gene_biotype "protein_coding"; transcript_name "AAR2"; transcript_source "ensembl"; transcript_biotype "protein_coding"
NC_019466.2	Gnomon	exon	60058808	60123227	.	+	.	gene_id "XLOC_053201___AARD"; gene_version "1"; transcript_id "AARD"; transcript_version "1"; gene_name "AARD"; gene_source "ensembl"; gene_biotype "protein_coding"; transcript_name "AARD"; transcript_source "ensembl"; transcript_biotype "protein_coding"
NC_019466.2	Gnomon	exon	59894900	60080185	.	-	.	gene_id "XLOC_055057__XLOC_055064___AARD_NC_019466.2"; gene_version "1"; transcript_id "AARD_NC_019466.2"; transcript_version "1"; gene_name "AARD_NC_019466.2"; gene_source "ensembl"; gene_biotype "protein_coding"; transcript_name "AARD_NC_019466.2"; transcript_source "ensembl"; transcript_biotype "protein_coding"
NC_019471.2	Gnomon	exon	1113574	1185981	.	+	.	gene_id "XLOC_068628___AARS"; gene_version "1"; transcript_id "AARS"; transcript_version "1"; gene_name "AARS"; gene_source "ensembl"; gene_biotype "protein_coding"; transcript_name "AARS"; transcript_source "ensembl"; transcript_biotype "protein_coding"
NC_019477.2	Gnomon	exon	17798901	17811327	.	-	.	gene_id "XLOC_087957___AARS2"; gene_version "1"; transcript_id "AARS2"; transcript_version "1"; gene_name "AARS2"; gene_source "ensembl"; gene_biotype "protein_coding"; transcript_name "AARS2"; transcript_source "ensembl"; transcript_biotype "protein_coding"
NC_019463.2	Gnomon	exon	71680049	71700589	.	-	.	gene_id "XLOC_043479___AASDH"; gene_version "1"; transcript_id "AASDH"; transcript_version "1"; gene_name "AASDH"; gene_source "ensembl"; gene_biotype "protein_coding"; transcript_name "AASDH"; transcript_source "ensembl"; transcript_biotype "protein_coding"
NC_019472.2	Gnomon	exon	1092298	1144962	.	-	.	gene_id "XLOC_073347___AASDHPPT"; gene_version "1"; transcript_id "AASDHPPT"; transcript_version "1"; gene_name "AASDHPPT"; gene_source "ensembl"; gene_biotype "protein_coding"; transcript_name "AASDHPPT"; transcript_source "ensembl"; transcript_biotype "protein_coding"
NC_019461.2	Gnomon	exon	86126967	86562903	.	-	.	gene_id "XLOC_034469___AASS"; gene_version "1"; transcript_id "AASS"; transcript_version "1"; gene_name "AASS"; gene_source "ensembl"; gene_biotype "protein_coding"; transcript_name "AASS"; transcript_source "ensembl"; transcript_biotype "protein_coding"
NC_019468.2	Gnomon	exon	12845346	12967719	.	+	.	gene_id "XLOC_058712___AATF"; gene_version "1"; transcript_id "AATF"; transcript_version "1"; gene_name "AATF"; gene_source "ensembl"; gene_biotype "protein_coding"; transcript_name "AATF"; transcript_source "ensembl"; transcript_biotype "protein_coding"
NC_019468.2	Gnomon	exon	50606236	50667974	.	+	.	gene_id "XLOC_059722___AATK"; gene_version "1"; transcript_id "AATK"; transcript_version "1"; gene_name "AATK"; gene_source "ensembl"; gene_biotype "protein_coding"; transcript_name "AATK"; transcript_source "ensembl"; transcript_biotype "protein_coding"
NC_019481.2	Gnomon	exon	7557421	7643657	.	+	.	gene_id "XLOC_095085___ABAT"; gene_version "1"; transcript_id "ABAT"; transcript_version "1"; gene_name "ABAT"; gene_source "ensembl"; gene_biotype "protein_coding"; transcript_name "ABAT"; transcript_source "ensembl"; transcript_biotype "protein_coding"
NC_019481.2	Gnomon	exon	7641044	7645120	.	-	.	gene_id "XLOC_096036___ABAT_NC_019481.2"; gene_version "1"; transcript_id "ABAT_NC_019481.2"; transcript_version "1"; gene_name "ABAT_NC_019481.2"; gene_source "ensembl"; gene_biotype "protein_coding"; transcript_name "ABAT_NC_019481.2"; transcript_source "ensembl"; transcript_biotype "protein_coding"
NC_019459.2	Gnomon	exon	18085292	18222301	.	+	.	gene_id "XLOC_011193___ABCA1"; gene_version "1"; transcript_id "ABCA1"; transcript_version "1"; gene_name "ABCA1"; gene_source "ensembl"; gene_biotype "protein_coding"; transcript_name "ABCA1"; transcript_source "ensembl"; transcript_biotype "protein_coding"
NC_019468.2	Gnomon	exon	60176822	60228025	.	+	.	gene_id "XLOC_060190___ABCA10"; gene_version "1"; transcript_id "ABCA10"; transcript_version "1"; gene_name "ABCA10"; gene_source "ensembl"; gene_biotype "protein_coding"; transcript_name "ABCA10"; transcript_source "ensembl"; transcript_biotype "protein_coding"
NC_019459.2	Gnomon	exon	215805583	216140939	.	+	.	gene_id "XLOC_014535___ABCA12"; gene_version "1"; transcript_id "ABCA12"; transcript_version "1"; gene_name "ABCA12"; gene_source "ensembl"; gene_biotype "protein_coding"; transcript_name "ABCA12"; transcript_source "ensembl"; transcript_biotype "protein_coding"
NC_019459.2	Gnomon	exon	215806546	216193843	.	-	.	gene_id "XLOC_019656___ABCA12_NC_019459.2"; gene_version "1"; transcript_id "ABCA12_NC_019459.2"; transcript_version "1"; gene_name "ABCA12_NC_019459.2"; gene_source "ensembl"; gene_biotype "protein_coding"; transcript_name "ABCA12_NC_019459.2"; transcript_source "ensembl"; transcript_biotype "protein_coding"
NW_014639729.1	Gnomon	exon	31574	57210	.	+	.	gene_id "XLOC_106643___ABCA2"; gene_version "1"; transcript_id "ABCA2"; transcript_version "1"; gene_name "ABCA2"; gene_source "ensembl"; gene_biotype "protein_coding"; transcript_name "ABCA2"; transcript_source "ensembl"; transcript_biotype "protein_coding"
NC_019481.2	Gnomon	exon	1814983	1917082	.	+	.	gene_id "XLOC_094956___ABCA3"; gene_version "1"; transcript_id "ABCA3"; transcript_version "1"; gene_name "ABCA3"; gene_source "ensembl"; gene_biotype "protein_coding"; transcript_name "ABCA3"; transcript_source "ensembl"; transcript_biotype "protein_coding"
NC_019481.2	Gnomon	exon	1870408	1893996	.	-	.	gene_id "XLOC_095919___ABCA3_NC_019481.2"; gene_version "1"; transcript_id "ABCA3_NC_019481.2"; transcript_version "1"; gene_name "ABCA3_NC_019481.2"; gene_source "ensembl"; gene_biotype "protein_coding"; transcript_name "ABCA3_NC_019481.2"; transcript_source "ensembl"; transcript_biotype "protein_coding"
NC_019458.2	Gnomon	exon	70250259	70354057	.	+	.	gene_id "XLOC_001286__XLOC_001287__XLOC_001288__XLOC_001289__XLOC_001290__XLOC_001291__XLOC_001292__XLOC_001293__XLOC_001294__XLOC_001295__XLOC_001296__XLOC_001297___ABCA4"; gene_version "1"; transcript_id "ABCA4"; transcript_version "1"; gene_name "ABCA4"; gene_source "ensembl"; gene_biotype "protein_coding"; transcript_name "ABCA4"; transcript_source "ensembl"; transcript_biotype "protein_codin…
NC_019458.2	Gnomon	exon	70139416	70516710	.	-	.	gene_id "XLOC_006158___ABCA4_NC_019458.2"; gene_version "1"; transcript_id "ABCA4_NC_019458.2"; transcript_version "1"; gene_name "ABCA4_NC_019458.2"; gene_source "ensembl"; gene_biotype "protein_coding"; transcript_name "ABCA4_NC_019458.2"; transcript_source "ensembl"; transcript_biotype "protein_coding"
NC_019468.2	Gnomon	exon	60102464	60170567	.	+	.	gene_id "XLOC_060189___ABCA5"; gene_version "1"; transcript_id "ABCA5"; transcript_version "1"; gene_name "ABCA5"; gene_source "ensembl"; gene_biotype "protein_coding"; transcript_name "ABCA5"; transcript_source "ensembl"; transcript_biotype "protein_coding"
NC_019468.2	Gnomon	exon	60221022	60299907	.	+	.	gene_id "XLOC_060190__XLOC_060191___ABCA6"; gene_version "1"; transcript_id "ABCA6"; transcript_version "1"; gene_name "ABCA6"; gene_source "ensembl"; gene_biotype "protein_coding"; transcript_name "ABCA6"; transcript_source "ensembl"; transcript_biotype "protein_coding"
NC_019468.2	Gnomon	exon	60288035	60304847	.	-	.	gene_id "XLOC_061625___ABCA6_NC_019468.2"; gene_version "1"; transcript_id "ABCA6_NC_019468.2"; transcript_version "1"; gene_name "ABCA6_NC_019468.2"; gene_source "ensembl"; gene_biotype "protein_coding"; transcript_name "ABCA6_NC_019468.2"; transcript_source "ensembl"; transcript_biotype "protein_coding"
NC_019462.2	Gnomon	exon	40857053	40890210	.	+	.	gene_id "XLOC_036283___ABCA7"; gene_version "1"; transcript_id "ABCA7"; transcript_version "1"; gene_name "ABCA7"; gene_source "ensembl"; gene_biotype "protein_coding"; transcript_name "ABCA7"; transcript_source "ensembl"; transcript_biotype "protein_coding"
NW_014639301.1	Gnomon	exon	2973	4931	.	+	.	gene_id "XLOC_106265___ABCB1"; gene_version "1"; transcript_id "ABCB1"; transcript_version "1"; gene_name "ABCB1"; gene_source "ensembl"; gene_biotype "protein_coding"; transcript_name "ABCB1"; transcript_source "ensembl"; transcript_biotype "protein_coding"
NC_019482.2	Gnomon	exon	844788	881081	.	-	.	gene_id "XLOC_097971___ABCB10"; gene_version "1"; transcript_id "ABCB10"; transcript_version "1"; gene_name "ABCB10"; gene_source "ensembl"; gene_biotype "protein_coding"; transcript_name "ABCB10"; transcript_source "ensembl"; transcript_biotype "protein_coding"
NC_019459.2	Gnomon	exon	139234339	139349745	.	+	.	gene_id "XLOC_013379__XLOC_013381___ABCB11"; gene_version "1"; transcript_id "ABCB11"; transcript_version "1"; gene_name "ABCB11"; gene_source "ensembl"; gene_biotype "protein_coding"; transcript_name "ABCB11"; transcript_source "ensembl"; transcript_biotype "protein_coding"
NC_019459.2	Gnomon	exon	139234357	139333419	.	-	.	gene_id "XLOC_018366___ABCB11_NC_019459.2"; gene_version "1"; transcript_id "ABCB11_NC_019459.2"; transcript_version "1"; gene_name "ABCB11_NC_019459.2"; gene_source "ensembl"; gene_biotype "protein_coding"; transcript_name "ABCB11_NC_019459.2"; transcript_source "ensembl"; transcript_biotype "protein_coding"
NW_014639880.1	Gnomon	exon	40	9222	.	-	.	gene_id "XLOC_106782___ABCB1_NW_014639880.1"; gene_version "1"; transcript_id "ABCB1_NW_014639880.1"; transcript_version "1"; gene_name "ABCB1_NW_014639880.1"; gene_source "ensembl"; gene_biotype "protein_coding"; transcript_name "ABCB1_NW_014639880.1"; transcript_source "ensembl"; transcript_biotype "protein_coding"
NW_014641123.1	Gnomon	exon	8169	26147	.	+	.	gene_id "XLOC_107915___ABCB1_NW_014641123.1"; gene_version "1"; transcript_id "ABCB1_NW_014641123.1"; transcript_version "1"; gene_name "ABCB1_NW_014641123.1"; gene_source "ensembl"; gene_biotype "protein_coding"; transcript_name "ABCB1_NW_014641123.1"; transcript_source "ensembl"; transcript_biotype "protein_coding"
NC_019461.2	Gnomon	exon	28903828	29493303	.	+	.	gene_id "XLOC_030958___ABCB5"; gene_version "1"; transcript_id "ABCB5"; transcript_version "1"; gene_name "ABCB5"; gene_source "ensembl"; gene_biotype "protein_coding"; transcript_name "ABCB5"; transcript_source "ensembl"; transcript_biotype "protein_coding"
NC_019459.2	Gnomon	exon	220135256	220142862	.	-	.	gene_id "XLOC_019794___ABCB6"; gene_version "1"; transcript_id "ABCB6"; transcript_version "1"; gene_name "ABCB6"; gene_source "ensembl"; gene_biotype "protein_coding"; transcript_name "ABCB6"; transcript_source "ensembl"; transcript_biotype "protein_coding"
NC_019484.2	Gnomon	exon	63591340	63805881	.	-	.	gene_id "XLOC_104762___ABCB7"; gene_version "1"; transcript_id "ABCB7"; transcript_version "1"; gene_name "ABCB7"; gene_source "ensembl"; gene_biotype "protein_coding"; transcript_name "ABCB7"; transcript_source "ensembl"; transcript_biotype "protein_coding"
NC_019461.2	Gnomon	exon	112978205	112995875	.	+	.	gene_id "XLOC_032481___ABCB8"; gene_version "1"; transcript_id "ABCB8"; transcript_version "1"; gene_name "ABCB8"; gene_source "ensembl"; gene_biotype "protein_coding"; transcript_name "ABCB8"; transcript_source "ensembl"; transcript_biotype "protein_coding"
NC_019474.2	Gnomon	exon	52134021	52163659	.	+	.	gene_id "XLOC_078681___ABCB9"; gene_version "1"; transcript_id "ABCB9"; transcript_version "1"; gene_name "ABCB9"; gene_source "ensembl"; gene_biotype "protein_coding"; transcript_name "ABCB9"; transcript_source "ensembl"; transcript_biotype "protein_coding"
NC_019474.2	Gnomon	exon	52141760	52142340	.	-	.	gene_id "XLOC_080215___ABCB9_NC_019474.2"; gene_version "1"; transcript_id "ABCB9_NC_019474.2"; transcript_version "1"; gene_name "ABCB9_NC_019474.2"; gene_source "ensembl"; gene_biotype "protein_coding"; transcript_name "ABCB9_NC_019474.2"; transcript_source "ensembl"; transcript_biotype "protein_coding"
NC_019481.2	Gnomon	exon	14293360	14457476	.	+	.	gene_id "XLOC_095285___ABCC1"; gene_version "1"; transcript_id "ABCC1"; transcript_version "1"; gene_name "ABCC1"; gene_source "ensembl"; gene_biotype "protein_coding"; transcript_name "ABCC1"; transcript_source "ensembl"; transcript_biotype "protein_coding"
NC_019477.2	Gnomon	exon	16991049	17011100	.	+	.	gene_id "XLOC_086849___ABCC10"; gene_version "1"; transcript_id "ABCC10"; transcript_version "1"; gene_name "ABCC10"; gene_source "ensembl"; gene_biotype "protein_coding"; transcript_name "ABCC10"; transcript_source "ensembl"; transcript_biotype "protein_coding"
NC_019471.2	Gnomon	exon	15755777	16098417	.	+	.	gene_id "XLOC_068839__XLOC_068843___ABCC11"; gene_version "1"; transcript_id "ABCC11"; transcript_version "1"; gene_name "ABCC11"; gene_source "ensembl"; gene_biotype "protein_coding"; transcript_name "ABCC11"; transcript_source "ensembl"; transcript_biotype "protein_coding"
NC_019471.2	Gnomon	exon	15631678	16147219	.	-	.	gene_id "XLOC_070591___ABCC11_NC_019471.2"; gene_version "1"; transcript_id "ABCC11_NC_019471.2"; transcript_version "1"; gene_name "ABCC11_NC_019471.2"; gene_source "ensembl"; gene_biotype "protein_coding"; transcript_name "ABCC11_NC_019471.2"; transcript_source "ensembl"; transcript_biotype "protein_coding"
NC_019471.2	Gnomon	exon	15631678	16044782	.	-	.	gene_id "XLOC_070591___ABCC12"; gene_version "1"; transcript_id "ABCC12"; transcript_version "1"; gene_name "ABCC12"; gene_source "ensembl"; gene_biotype "protein_coding"; transcript_name "ABCC12"; transcript_source "ensembl"; transcript_biotype "protein_coding"
NC_019479.2	Gnomon	exon	19842711	19976939	.	+	.	gene_id "XLOC_091235___ABCC2"; gene_version "1"; transcript_id "ABCC2"; transcript_version "1"; gene_name "ABCC2"; gene_source "ensembl"; gene_biotype "protein_coding"; transcript_name "ABCC2"; transcript_source "ensembl"; transcript_biotype "protein_coding"
NC_019479.2	Gnomon	exon	19942234	19971371	.	-	.	gene_id "XLOC_091985__XLOC_091986__XLOC_091987__XLOC_091988___ABCC2_NC_019479.2"; gene_version "1"; transcript_id "ABCC2_NC_019479.2"; transcript_version "1"; gene_name "ABCC2_NC_019479.2"; gene_source "ensembl"; gene_biotype "protein_coding"; transcript_name "ABCC2_NC_019479.2"; transcript_source "ensembl"; transcript_biotype "protein_coding"
NC_019468.2	Gnomon	exon	35530510	35565882	.	-	.	gene_id "XLOC_061004___ABCC3"; gene_version "1"; transcript_id "ABCC3"; transcript_version "1"; gene_name "ABCC3"; gene_source "ensembl"; gene_biotype "protein_coding"; transcript_name "ABCC3"; transcript_source "ensembl"; transcript_biotype "protein_coding"
NC_019458.2	Gnomon	exon	201182657	201266622	.	+	.	gene_id "XLOC_003541___ABCC5"; gene_version "1"; transcript_id "ABCC5"; transcript_version "1"; gene_name "ABCC5"; gene_source "ensembl"; gene_biotype "protein_coding"; transcript_name "ABCC5"; transcript_source "ensembl"; transcript_biotype "protein_coding"
NC_019481.2	Gnomon	exon	14453145	14519661	.	-	.	gene_id "XLOC_096219___ABCC6"; gene_version "1"; transcript_id "ABCC6"; transcript_version "1"; gene_name "ABCC6"; gene_source "ensembl"; gene_biotype "protein_coding"; transcript_name "ABCC6"; transcript_source "ensembl"; transcript_biotype "protein_coding"
NC_019472.2	Gnomon	exon	34527783	34608850	.	+	.	gene_id "XLOC_072382___ABCC8"; gene_version "1"; transcript_id "ABCC8"; transcript_version "1"; gene_name "ABCC8"; gene_source "ensembl"; gene_biotype "protein_coding"; transcript_name "ABCC8"; transcript_source "ensembl"; transcript_biotype "protein_coding"
NC_019472.2	Gnomon	exon	34533475	34612939	.	-	.	gene_id "XLOC_074044__XLOC_074045__XLOC_074046__XLOC_074047__XLOC_074048__XLOC_074049__XLOC_074050__XLOC_074051__XLOC_074052__XLOC_074053__XLOC_074054___ABCC8_NC_019472.2"; gene_version "1"; transcript_id "ABCC8_NC_019472.2"; transcript_version "1"; gene_name "ABCC8_NC_019472.2"; gene_source "ensembl"; gene_biotype "protein_coding"; transcript_name "ABCC8_NC_019472.2"; transcript_source "ensembl"…
NC_019460.2	Gnomon	exon	192783638	192948279	.	+	.	gene_id "XLOC_024426___ABCC9"; gene_version "1"; transcript_id "ABCC9"; transcript_version "1"; gene_name "ABCC9"; gene_source "ensembl"; gene_biotype "protein_coding"; transcript_name "ABCC9"; transcript_source "ensembl"; transcript_biotype "protein_coding"
NC_019460.2	Gnomon	exon	192946613	192960140	.	-	.	gene_id "XLOC_029462___ABCC9_NC_019460.2"; gene_version "1"; transcript_id "ABCC9_NC_019460.2"; transcript_version "1"; gene_name "ABCC9_NC_019460.2"; gene_source "ensembl"; gene_biotype "protein_coding"; transcript_name "ABCC9_NC_019460.2"; transcript_source "ensembl"; transcript_biotype "protein_coding"
NC_019484.2	Gnomon	exon	77577280	77593204	.	-	.	gene_id "XLOC_104908___ABCD1"; gene_version "1"; transcript_id "ABCD1"; transcript_version "1"; gene_name "ABCD1"; gene_source "ensembl"; gene_biotype "protein_coding"; transcript_name "ABCD1"; transcript_source "ensembl"; transcript_biotype "protein_coding"
NC_019460.2	Gnomon	exon	147334041	147498706	.	+	.	gene_id "XLOC_023469__XLOC_023470___ABCD2"; gene_version "1"; transcript_id "ABCD2"; transcript_version "1"; gene_name "ABCD2"; gene_source "ensembl"; gene_biotype "protein_coding"; transcript_name "ABCD2"; transcript_source "ensembl"; transcript_biotype "protein_coding"
NC_019458.2	Gnomon	exon	70663760	70756157	.	+	.	gene_id "XLOC_001298___ABCD3"; gene_version "1"; transcript_id "ABCD3"; transcript_version "1"; gene_name "ABCD3"; gene_source "ensembl"; gene_biotype "protein_coding"; transcript_name "ABCD3"; transcript_source "ensembl"; transcript_biotype "protein_coding"
NC_019464.2	Gnomon	exon	82424827	82498557	.	-	.	gene_id "XLOC_048425___ABCD4"; gene_version "1"; transcript_id "ABCD4"; transcript_version "1"; gene_name "ABCD4"; gene_source "ensembl"; gene_biotype "protein_coding"; transcript_name "ABCD4"; transcript_source "ensembl"; transcript_biotype "protein_coding"
NC_019474.2	Gnomon	exon	12883700	12999967	.	-	.	gene_id "XLOC_079481___ABCE1"; gene_version "1"; transcript_id "ABCE1"; transcript_version "1"; gene_name "ABCE1"; gene_source "ensembl"; gene_biotype "protein_coding"; transcript_name "ABCE1"; transcript_source "ensembl"; transcript_biotype "protein_coding"
NC_019477.2	Gnomon	exon	27406266	27423804	.	-	.	gene_id "XLOC_088196___ABCF1"; gene_version "1"; transcript_id "ABCF1"; transcript_version "1"; gene_name "ABCF1"; gene_source "ensembl"; gene_biotype "protein_coding"; transcript_name "ABCF1"; transcript_source "ensembl"; transcript_biotype "protein_coding"
NC_019461.2	Gnomon	exon	113154277	113169769	.	-	.	gene_id "XLOC_034961___ABCF2"; gene_version "1"; transcript_id "ABCF2"; transcript_version "1"; gene_name "ABCF2"; gene_source "ensembl"; gene_biotype "protein_coding"; transcript_name "ABCF2"; transcript_source "ensembl"; transcript_biotype "protein_coding"
NC_019458.2	Gnomon	exon	201016177	201024157	.	-	.	gene_id "XLOC_009074___ABCF3"; gene_version "1"; transcript_id "ABCF3"; transcript_version "1"; gene_name "ABCF3"; gene_source "ensembl"; gene_biotype "protein_coding"; transcript_name "ABCF3"; transcript_source "ensembl"; transcript_biotype "protein_coding"
NC_019458.2	Gnomon	exon	260352926	260460556	.	+	.	gene_id "XLOC_004383___ABCG1"; gene_version "1"; transcript_id "ABCG1"; transcript_version "1"; gene_name "ABCG1"; gene_source "ensembl"; gene_biotype "protein_coding"; transcript_name "ABCG1"; transcript_source "ensembl"; transcript_biotype "protein_coding"
NC_019458.2	Gnomon	exon	260165442	260378031	.	-	.	gene_id "XLOC_010321__XLOC_010322__XLOC_010324___ABCG1_NC_019458.2"; gene_version "1"; transcript_id "ABCG1_NC_019458.2"; transcript_version "1"; gene_name "ABCG1_NC_019458.2"; gene_source "ensembl"; gene_biotype "protein_coding"; transcript_name "ABCG1_NC_019458.2"; transcript_source "ensembl"; transcript_biotype "protein_coding"
NC_019463.2	Gnomon	exon	36326451	36486173	.	+	.	gene_id "XLOC_041280___ABCG2"; gene_version "1"; transcript_id "ABCG2"; transcript_version "1"; gene_name "ABCG2"; gene_source "ensembl"; gene_biotype "protein_coding"; transcript_name "ABCG2"; transcript_source "ensembl"; transcript_biotype "protein_coding"
NC_019472.2	Gnomon	exon	29174183	29189869	.	+	.	gene_id "XLOC_072282___ABCG4"; gene_version "1"; transcript_id "ABCG4"; transcript_version "1"; gene_name "ABCG4"; gene_source "ensembl"; gene_biotype "protein_coding"; transcript_name "ABCG4"; transcript_source "ensembl"; transcript_biotype "protein_coding"
NC_019460.2	Gnomon	exon	80200805	80232162	.	+	.	gene_id "XLOC_022046___ABCG5"; gene_version "1"; transcript_id "ABCG5"; transcript_version "1"; gene_name "ABCG5"; gene_source "ensembl"; gene_biotype "protein_coding"; transcript_name "ABCG5"; transcript_source "ensembl"; transcript_biotype "protein_coding"
NC_019460.2	Gnomon	exon	80225051	80235158	.	-	.	gene_id "XLOC_026729___ABCG5_NC_019460.2"; gene_version "1"; transcript_id "ABCG5_NC_019460.2"; transcript_version "1"; gene_name "ABCG5_NC_019460.2"; gene_source "ensembl"; gene_biotype "protein_coding"; transcript_name "ABCG5_NC_019460.2"; transcript_source "ensembl"; transcript_biotype "protein_coding"
NC_019460.2	Gnomon	exon	80180144	80200774	.	-	.	gene_id "XLOC_026728___ABCG8"; gene_version "1"; transcript_id "ABCG8"; transcript_version "1"; gene_name "ABCG8"; gene_source "ensembl"; gene_biotype "protein_coding"; transcript_name "ABCG8"; transcript_source "ensembl"; transcript_biotype "protein_coding"
NC_019460.2	Gnomon	exon	34005416	34012691	.	+	.	gene_id "XLOC_021356___ABHD1"; gene_version "1"; transcript_id "ABHD1"; transcript_version "1"; gene_name "ABHD1"; gene_source "ensembl"; gene_biotype "protein_coding"; transcript_name "ABHD1"; transcript_source "ensembl"; transcript_biotype "protein_coding"
NC_019458.2	Gnomon	exon	174941521	174964012	.	+	.	gene_id "XLOC_003040___ABHD10"; gene_version "1"; transcript_id "ABHD10"; transcript_version "1"; gene_name "ABHD10"; gene_source "ensembl"; gene_biotype "protein_coding"; transcript_name "ABHD10"; transcript_source "ensembl"; transcript_biotype "protein_coding"
NC_019481.2	Gnomon	exon	33434921	33437453	.	+	.	gene_id "XLOC_095558___ABHD11"; gene_version "1"; transcript_id "ABHD11"; transcript_version "1"; gene_name "ABHD11"; gene_source "ensembl"; gene_biotype "protein_coding"; transcript_name "ABHD11"; transcript_source "ensembl"; transcript_biotype "protein_coding"
NC_019470.2	Gnomon	exon	41848859	41914208	.	-	.	gene_id "XLOC_067650___ABHD12"; gene_version "1"; transcript_id "ABHD12"; transcript_version "1"; gene_name "ABHD12"; gene_source "ensembl"; gene_biotype "protein_coding"; transcript_name "ABHD12"; transcript_source "ensembl"; transcript_biotype "protein_coding"
NC_019464.2	Gnomon	exon	40789178	40812365	.	+	.	gene_id "XLOC_045297___ABHD12B"; gene_version "1"; transcript_id "ABHD12B"; transcript_version "1"; gene_name "ABHD12B"; gene_source "ensembl"; gene_biotype "protein_coding"; transcript_name "ABHD12B"; transcript_source "ensembl"; transcript_biotype "protein_coding"
NC_019467.2	Gnomon	exon	82677845	82927684	.	+	.	gene_id "XLOC_056951___ABHD13"; gene_version "1"; transcript_id "ABHD13"; transcript_version "1"; gene_name "ABHD13"; gene_source "ensembl"; gene_biotype "protein_coding"; transcript_name "ABHD13"; transcript_source "ensembl"; transcript_biotype "protein_coding"
NC_019467.2	Gnomon	exon	82900901	82901874	.	-	.	gene_id "XLOC_058384___ABHD13_NC_019467.2"; gene_version "1"; transcript_id "ABHD13_NC_019467.2"; transcript_version "1"; gene_name "ABHD13_NC_019467.2"; gene_source "ensembl"; gene_biotype "protein_coding"; transcript_name "ABHD13_NC_019467.2"; transcript_source "ensembl"; transcript_biotype "protein_coding"
NC_019476.2	Gnomon	exon	48925383	48940871	.	-	.	gene_id "XLOC_086155___ABHD14A"; gene_version "1"; transcript_id "ABHD14A"; transcript_version "1"; gene_name "ABHD14A"; gene_source "ensembl"; gene_biotype "protein_coding"; transcript_name "ABHD14A"; transcript_source "ensembl"; transcript_biotype "protein_coding"
NC_019476.2	Gnomon	exon	48939932	48945311	.	+	.	gene_id "XLOC_084749___ABHD14B"; gene_version "1"; transcript_id "ABHD14B"; transcript_version "1"; gene_name "ABHD14B"; gene_source "ensembl"; gene_biotype "protein_coding"; transcript_name "ABHD14B"; transcript_source "ensembl"; transcript_biotype "protein_coding"
NC_019468.2	Gnomon	exon	20401183	20409940	.	-	.	gene_id "XLOC_060551___ABHD15"; gene_version "1"; transcript_id "ABHD15"; transcript_version "1"; gene_name "ABHD15"; gene_source "ensembl"; gene_biotype "protein_coding"; transcript_name "ABHD15"; transcript_source "ensembl"; transcript_biotype "protein_coding"
NC_019477.2	Gnomon	exon	26649507	26669249	.	+	.	gene_id "XLOC_087072___ABHD16A"; gene_version "1"; transcript_id "ABHD16A"; transcript_version "1"; gene_name "ABHD16A"; gene_source "ensembl"; gene_biotype "protein_coding"; transcript_name "ABHD16A"; transcript_source "ensembl"; transcript_biotype "protein_coding"
NC_019477.2	Gnomon	exon	26663850	26671779	.	-	.	gene_id "XLOC_088149___ABHD16A_NC_019477.2"; gene_version "1"; transcript_id "ABHD16A_NC_019477.2"; transcript_version "1"; gene_name "ABHD16A_NC_019477.2"; gene_source "ensembl"; gene_biotype "protein_coding"; transcript_name "ABHD16A_NC_019477.2"; transcript_source "ensembl"; transcript_biotype "protein_coding"
NC_019470.2	Gnomon	exon	53194949	53198274	.	-	.	gene_id "XLOC_067922___ABHD16B"; gene_version "1"; transcript_id "ABHD16B"; transcript_version "1"; gene_name "ABHD16B"; gene_source "ensembl"; gene_biotype "protein_coding"; transcript_name "ABHD16B"; transcript_source "ensembl"; transcript_biotype "protein_coding"
NC_019462.2	Gnomon	exon	41511972	41512992	.	+	.	gene_id "XLOC_036306___ABHD17A"; gene_version "1"; transcript_id "ABHD17A"; transcript_version "1"; gene_name "ABHD17A"; gene_source "ensembl"; gene_biotype "protein_coding"; transcript_name "ABHD17A"; transcript_source "ensembl"; transcript_biotype "protein_coding"
NC_019462.2	Gnomon	exon	41511972	41517208	.	-	.	gene_id "XLOC_039111___ABHD17A_NC_019462.2"; gene_version "1"; transcript_id "ABHD17A_NC_019462.2"; transcript_version "1"; gene_name "ABHD17A_NC_019462.2"; gene_source "ensembl"; gene_biotype "protein_coding"; transcript_name "ABHD17A_NC_019462.2"; transcript_source "ensembl"; transcript_biotype "protein_coding"
NC_019459.2	Gnomon	exon	64030658	64293333	.	+	.	gene_id "XLOC_012154___ABHD17B"; gene_version "1"; transcript_id "ABHD17B"; transcript_version "1"; gene_name "ABHD17B"; gene_source "ensembl"; gene_biotype "protein_coding"; transcript_name "ABHD17B"; transcript_source "ensembl"; transcript_biotype "protein_coding"
NC_019475.2	Gnomon	exon	25513503	25624124	.	+	.	gene_id "XLOC_081223__XLOC_081225___ABHD17C"; gene_version "1"; transcript_id "ABHD17C"; transcript_version "1"; gene_name "ABHD17C"; gene_source "ensembl"; gene_biotype "protein_coding"; transcript_name "ABHD17C"; transcript_source "ensembl"; transcript_biotype "protein_coding"
NC_019475.2	Gnomon	exon	25512859	25719525	.	-	.	gene_id "XLOC_082859___ABHD17C_NC_019475.2"; gene_version "1"; transcript_id "ABHD17C_NC_019475.2"; transcript_version "1"; gene_name "ABHD17C_NC_019475.2"; gene_source "ensembl"; gene_biotype "protein_coding"; transcript_name "ABHD17C_NC_019475.2"; transcript_source "ensembl"; transcript_biotype "protein_coding"
NC_019474.2	Gnomon	exon	29421570	29470881	.	-	.	gene_id "XLOC_079639___ABHD18"; gene_version "1"; transcript_id "ABHD18"; transcript_version "1"; gene_name "ABHD18"; gene_source "ensembl"; gene_biotype "protein_coding"; transcript_name "ABHD18"; transcript_source "ensembl"; transcript_biotype "protein_coding"
NC_019475.2	Gnomon	exon	19641184	19797128	.	+	.	gene_id "XLOC_081113___ABHD2"; gene_version "1"; transcript_id "ABHD2"; transcript_version "1"; gene_name "ABHD2"; gene_source "ensembl"; gene_biotype "protein_coding"; transcript_name "ABHD2"; transcript_source "ensembl"; transcript_biotype "protein_coding"
NC_019480.2	Gnomon	exon	34768297	34854834	.	+	.	gene_id "XLOC_093109___ABHD3"; gene_version "1"; transcript_id "ABHD3"; transcript_version "1"; gene_name "ABHD3"; gene_source "ensembl"; gene_biotype "protein_coding"; transcript_name "ABHD3"; transcript_source "ensembl"; transcript_biotype "protein_coding"
NC_019480.2	Gnomon	exon	34812402	34839138	.	-	.	gene_id "XLOC_094272___ABHD3_NC_019480.2"; gene_version "1"; transcript_id "ABHD3_NC_019480.2"; transcript_version "1"; gene_name "ABHD3_NC_019480.2"; gene_source "ensembl"; gene_biotype "protein_coding"; transcript_name "ABHD3_NC_019480.2"; transcript_source "ensembl"; transcript_biotype "protein_coding"
NC_019464.2	Gnomon	exon	21802769	21814819	.	-	.	gene_id "XLOC_046812___ABHD4"; gene_version "1"; transcript_id "ABHD4"; transcript_version "1"; gene_name "ABHD4"; gene_source "ensembl"; gene_biotype "protein_coding"; transcript_name "ABHD4"; transcript_source "ensembl"; transcript_biotype "protein_coding"
NC_019476.2	Gnomon	exon	15516720	15769266	.	+	.	gene_id "XLOC_084059___ABHD5"; gene_version "1"; transcript_id "ABHD5"; transcript_version "1"; gene_name "ABHD5"; gene_source "ensembl"; gene_biotype "protein_coding"; transcript_name "ABHD5"; transcript_source "ensembl"; transcript_biotype "protein_coding"
NC_019476.2	Gnomon	exon	43086519	43108289	.	+	.	gene_id "XLOC_084646__XLOC_084647___ABHD6"; gene_version "1"; transcript_id "ABHD6"; transcript_version "1"; gene_name "ABHD6"; gene_source "ensembl"; gene_biotype "protein_coding"; transcript_name "ABHD6"; transcript_source "ensembl"; transcript_biotype "protein_coding"
NC_019476.2	Gnomon	exon	43043118	43092373	.	-	.	gene_id "XLOC_086037___ABHD6_NC_019476.2"; gene_version "1"; transcript_id "ABHD6_NC_019476.2"; transcript_version "1"; gene_name "ABHD6_NC_019476.2"; gene_source "ensembl"; gene_biotype "protein_coding"; transcript_name "ABHD6_NC_019476.2"; transcript_source "ensembl"; transcript_biotype "protein_coding"
NC_019462.2	Gnomon	exon	5512004	5523958	.	+	.	gene_id "XLOC_035242___ABHD8"; gene_version "1"; transcript_id "ABHD8"; transcript_version "1"; gene_name "ABHD8"; gene_source "ensembl"; gene_biotype "protein_coding"; transcript_name "ABHD8"; transcript_source "ensembl"; transcript_biotype "protein_coding"
NC_019470.2	Gnomon	exon	16782534	16875987	.	+	.	gene_id "XLOC_065221___ABI1"; gene_version "1"; transcript_id "ABI1"; transcript_version "1"; gene_name "ABI1"; gene_source "ensembl"; gene_biotype "protein_coding"; transcript_name "ABI1"; transcript_source "ensembl"; transcript_biotype "protein_coding"
NC_019459.2	Gnomon	exon	204246527	204359824	.	+	.	gene_id "XLOC_014375___ABI2"; gene_version "1"; transcript_id "ABI2"; transcript_version "1"; gene_name "ABI2"; gene_source "ensembl"; gene_biotype "protein_coding"; transcript_name "ABI2"; transcript_source "ensembl"; transcript_biotype "protein_coding"
NC_019459.2	Gnomon	exon	204252558	204348470	.	-	.	gene_id "XLOC_019505__XLOC_019506__XLOC_019507__XLOC_019508__XLOC_019509___ABI2_NC_019459.2"; gene_version "1"; transcript_id "ABI2_NC_019459.2"; transcript_version "1"; gene_name "ABI2_NC_019459.2"; gene_source "ensembl"; gene_biotype "protein_coding"; transcript_name "ABI2_NC_019459.2"; transcript_source "ensembl"; transcript_biotype "protein_coding"
NC_019468.2	Gnomon	exon	36831919	36849444	.	-	.	gene_id "XLOC_061044___ABI3"; gene_version "1"; transcript_id "ABI3"; transcript_version "1"; gene_name "ABI3"; gene_source "ensembl"; gene_biotype "protein_coding"; transcript_name "ABI3"; transcript_source "ensembl"; transcript_biotype "protein_coding"
NC_019458.2	Gnomon	exon	163385723	163897405	.	-	.	gene_id "XLOC_008229___ABI3BP"; gene_version "1"; transcript_id "ABI3BP"; transcript_version "1"; gene_name "ABI3BP"; gene_source "ensembl"; gene_biotype "protein_coding"; transcript_name "ABI3BP"; transcript_source "ensembl"; transcript_biotype "protein_coding"
NC_019460.2	Gnomon	exon	5495045	5826176	.	-	.	gene_id "XLOC_025148___ABL1"; gene_version "1"; transcript_id "ABL1"; transcript_version "1"; gene_name "ABL1"; gene_source "ensembl"; gene_biotype "protein_coding"; transcript_name "ABL1"; transcript_source "ensembl"; transcript_biotype "protein_coding"
NC_019469.2	Gnomon	exon	58471095	58509477	.	-	.	gene_id "XLOC_064420___ABL2"; gene_version "1"; transcript_id "ABL2"; transcript_version "1"; gene_name "ABL2"; gene_source "ensembl"; gene_biotype "protein_coding"; transcript_name "ABL2"; transcript_source "ensembl"; transcript_biotype "protein_coding"
NC_019479.2	Gnomon	exon	33665283	33973229	.	-	.	gene_id "XLOC_092283___ABLIM1"; gene_version "1"; transcript_id "ABLIM1"; transcript_version "1"; gene_name "ABLIM1"; gene_source "ensembl"; gene_biotype "protein_coding"; transcript_name "ABLIM1"; transcript_source "ensembl"; transcript_biotype "protein_coding"
NC_019463.2	Gnomon	exon	113409554	113721510	.	-	.	gene_id "XLOC_044117___ABLIM2"; gene_version "1"; transcript_id "ABLIM2"; transcript_version "1"; gene_name "ABLIM2"; gene_source "ensembl"; gene_biotype "protein_coding"; transcript_name "ABLIM2"; transcript_source "ensembl"; transcript_biotype "protein_coding"
NC_019462.2	Gnomon	exon	57955902	58191341	.	+	.	gene_id "XLOC_036698___ABLIM3"; gene_version "1"; transcript_id "ABLIM3"; transcript_version "1"; gene_name "ABLIM3"; gene_source "ensembl"; gene_biotype "protein_coding"; transcript_name "ABLIM3"; transcript_source "ensembl"; transcript_biotype "protein_coding"
NC_019462.2	Gnomon	exon	58009298	58109072	.	-	.	gene_id "XLOC_039479__XLOC_039480__XLOC_039481___ABLIM3_NC_019462.2"; gene_version "1"; transcript_id "ABLIM3_NC_019462.2"; transcript_version "1"; gene_name "ABLIM3_NC_019462.2"; gene_source "ensembl"; gene_biotype "protein_coding"; transcript_name "ABLIM3_NC_019462.2"; transcript_source "ensembl"; transcript_biotype "protein_coding"
NC_019460.2	Gnomon	exon	2541726	2609106	.	+	.	gene_id "XLOC_020633___ABO"; gene_version "1"; transcript_id "ABO"; transcript_version "1"; gene_name "ABO"; gene_source "ensembl"; gene_biotype "protein_coding"; transcript_name "ABO"; transcript_source "ensembl"; transcript_biotype "protein_coding"
NC_019468.2	Gnomon	exon	21262324	21452983	.	+	.	gene_id "XLOC_058897___ABR"; gene_version "1"; transcript_id "ABR"; transcript_version "1"; gene_name "ABR"; gene_source "ensembl"; gene_biotype "protein_coding"; transcript_name "ABR"; transcript_source "ensembl"; transcript_biotype "protein_coding"
NC_019466.2	Gnomon	exon	70272346	70377005	.	+	.	gene_id "XLOC_053398___ABRA"; gene_version "1"; transcript_id "ABRA"; transcript_version "1"; gene_name "ABRA"; gene_source "ensembl"; gene_biotype "protein_coding"; transcript_name "ABRA"; transcript_source "ensembl"; transcript_biotype "protein_coding"
NC_019465.2	Gnomon	exon	63727270	63744855	.	+	.	gene_id "XLOC_049873___ABRACL"; gene_version "1"; transcript_id "ABRACL"; transcript_version "1"; gene_name "ABRACL"; gene_source "ensembl"; gene_biotype "protein_coding"; transcript_name "ABRACL"; transcript_source "ensembl"; transcript_biotype "protein_coding"
NC_019465.2	Gnomon	exon	63742029	63742622	.	-	.	gene_id "XLOC_051703___ABRACL_NC_019465.2"; gene_version "1"; transcript_id "ABRACL_NC_019465.2"; transcript_version "1"; gene_name "ABRACL_NC_019465.2"; gene_source "ensembl"; gene_biotype "protein_coding"; transcript_name "ABRACL_NC_019465.2"; transcript_source "ensembl"; transcript_biotype "protein_coding"
NC_019477.2	Gnomon	exon	30343593	30359052	.	+	.	gene_id "XLOC_087235___ABT1"; gene_version "1"; transcript_id "ABT1"; transcript_version "1"; gene_name "ABT1"; gene_source "ensembl"; gene_biotype "protein_coding"; transcript_name "ABT1"; transcript_source "ensembl"; transcript_biotype "protein_coding"
NC_019477.2	Gnomon	exon	30058570	30350715	.	-	.	gene_id "XLOC_088316___ABT1_NC_019477.2"; gene_version "1"; transcript_id "ABT1_NC_019477.2"; transcript_version "1"; gene_name "ABT1_NC_019477.2"; gene_source "ensembl"; gene_biotype "protein_coding"; transcript_name "ABT1_NC_019477.2"; transcript_source "ensembl"; transcript_biotype "protein_coding"
NW_014644210.1	Gnomon	exon	1058	4895	.	+	.	gene_id "XLOC_109933___ABTB1"; gene_version "1"; transcript_id "ABTB1"; transcript_version "1"; gene_name "ABTB1"; gene_source "ensembl"; gene_biotype "protein_coding"; transcript_name "ABTB1"; transcript_source "ensembl"; transcript_biotype "protein_coding"
NW_014644210.1	Gnomon	exon	1812	4890	.	-	.	gene_id "XLOC_109934___ABTB1_NW_014644210.1"; gene_version "1"; transcript_id "ABTB1_NW_014644210.1"; transcript_version "1"; gene_name "ABTB1_NW_014644210.1"; gene_source "ensembl"; gene_biotype "protein_coding"; transcript_name "ABTB1_NW_014644210.1"; transcript_source "ensembl"; transcript_biotype "protein_coding"
NC_019472.2	Gnomon	exon	62827168	63019522	.	-	.	gene_id "XLOC_074826___ABTB2"; gene_version "1"; transcript_id "ABTB2"; transcript_version "1"; gene_name "ABTB2"; gene_source "ensembl"; gene_biotype "protein_coding"; transcript_name "ABTB2"; transcript_source "ensembl"; transcript_biotype "protein_coding"
NC_019476.2	Gnomon	exon	11522320	11554892	.	-	.	gene_id "XLOC_085278___ACAA1"; gene_version "1"; transcript_id "ACAA1"; transcript_version "1"; gene_name "ACAA1"; gene_source "ensembl"; gene_biotype "protein_coding"; transcript_name "ACAA1"; transcript_source "ensembl"; transcript_biotype "protein_coding"
NC_019480.2	Gnomon	exon	49557844	49591567	.	-	.	gene_id "XLOC_094568___ACAA2"; gene_version "1"; transcript_id "ACAA2"; transcript_version "1"; gene_name "ACAA2"; gene_source "ensembl"; gene_biotype "protein_coding"; transcript_name "ACAA2"; transcript_source "ensembl"; transcript_biotype "protein_coding"
NC_019468.2	Gnomon	exon	12983095	13189881	.	-	.	gene_id "XLOC_060387___ACACA"; gene_version "1"; transcript_id "ACACA"; transcript_version "1"; gene_name "ACACA"; gene_source "ensembl"; gene_biotype "protein_coding"; transcript_name "ACACA"; transcript_source "ensembl"; transcript_biotype "protein_coding"
NC_019474.2	Gnomon	exon	63513056	63634436	.	-	.	gene_id "XLOC_080512___ACACB"; gene_version "1"; transcript_id "ACACB"; transcript_version "1"; gene_name "ACACB"; gene_source "ensembl"; gene_biotype "protein_coding"; transcript_name "ACACB"; transcript_source "ensembl"; transcript_biotype "protein_coding"
NC_019474.2	Gnomon	exon	54950241	55006774	.	+	.	gene_id "XLOC_078746___ACAD10"; gene_version "1"; transcript_id "ACAD10"; transcript_version "1"; gene_name "ACAD10"; gene_source "ensembl"; gene_biotype "protein_coding"; transcript_name "ACAD10"; transcript_source "ensembl"; transcript_biotype "protein_coding"
NC_019474.2	Gnomon	exon	54903775	54950595	.	-	.	gene_id "XLOC_080271___ACAD10_NC_019474.2"; gene_version "1"; transcript_id "ACAD10_NC_019474.2"; transcript_version "1"; gene_name "ACAD10_NC_019474.2"; gene_source "ensembl"; gene_biotype "protein_coding"; transcript_name "ACAD10_NC_019474.2"; transcript_source "ensembl"; transcript_biotype "protein_coding"
NC_019458.2	Gnomon	exon	254875313	254991082	.	+	.	gene_id "XLOC_004294___ACAD11"; gene_version "1"; transcript_id "ACAD11"; transcript_version "1"; gene_name "ACAD11"; gene_source "ensembl"; gene_biotype "protein_coding"; transcript_name "ACAD11"; transcript_source "ensembl"; transcript_biotype "protein_coding"
NC_019472.2	Gnomon	exon	80350730	80384100	.	+	.	gene_id "XLOC_073306___ACAD8"; gene_version "1"; transcript_id "ACAD8"; transcript_version "1"; gene_name "ACAD8"; gene_source "ensembl"; gene_biotype "protein_coding"; transcript_name "ACAD8"; transcript_source "ensembl"; transcript_biotype "protein_coding"
NC_019476.2	Gnomon	exon	58720855	58745933	.	+	.	gene_id "XLOC_085036___ACAD9"; gene_version "1"; transcript_id "ACAD9"; transcript_version "1"; gene_name "ACAD9"; gene_source "ensembl"; gene_biotype "protein_coding"; transcript_name "ACAD9"; transcript_source "ensembl"; transcript_biotype "protein_coding"
NC_019459.2	Gnomon	exon	210848300	210869645	.	+	.	gene_id "XLOC_014482__XLOC_014483__XLOC_014484__XLOC_014485___ACADL"; gene_version "1"; transcript_id "ACADL"; transcript_version "1"; gene_name "ACADL"; gene_source "ensembl"; gene_biotype "protein_coding"; transcript_name "ACADL"; transcript_source "ensembl"; transcript_biotype "protein_coding"
NC_019459.2	Gnomon	exon	210801610	210877700	.	-	.	gene_id "XLOC_019587___ACADL_NC_019459.2"; gene_version "1"; transcript_id "ACADL_NC_019459.2"; transcript_version "1"; gene_name "ACADL_NC_019459.2"; gene_source "ensembl"; gene_biotype "protein_coding"; transcript_name "ACADL_NC_019459.2"; transcript_source "ensembl"; transcript_biotype "protein_coding"
NC_019474.2	Gnomon	exon	62591382	62625460	.	+	.	gene_id "XLOC_078995___ACADS"; gene_version "1"; transcript_id "ACADS"; transcript_version "1"; gene_name "ACADS"; gene_source "ensembl"; gene_biotype "protein_coding"; transcript_name "ACADS"; transcript_source "ensembl"; transcript_biotype "protein_coding"
NC_019474.2	Gnomon	exon	62625108	62627515	.	-	.	gene_id "XLOC_080488___ACADS_NC_019474.2"; gene_version "1"; transcript_id "ACADS_NC_019474.2"; transcript_version "1"; gene_name "ACADS_NC_019474.2"; gene_source "ensembl"; gene_biotype "protein_coding"; transcript_name "ACADS_NC_019474.2"; transcript_source "ensembl"; transcript_biotype "protein_coding"
NC_019479.2	Gnomon	exon	41648214	41801130	.	+	.	gene_id "XLOC_091597___ACADSB"; gene_version "1"; transcript_id "ACADSB"; transcript_version "1"; gene_name "ACADSB"; gene_source "ensembl"; gene_biotype "protein_coding"; transcript_name "ACADSB"; transcript_source "ensembl"; transcript_biotype "protein_coding"
NC_019468.2	Gnomon	exon	26524835	26530564	.	+	.	gene_id "XLOC_059032___ACADVL"; gene_version "1"; transcript_id "ACADVL"; transcript_version "1"; gene_name "ACADVL"; gene_source "ensembl"; gene_biotype "protein_coding"; transcript_name "ACADVL"; transcript_source "ensembl"; transcript_biotype "protein_coding"
NC_019475.2	Gnomon	exon	19475894	19546337	.	+	.	gene_id "XLOC_081111___ACAN"; gene_version "1"; transcript_id "ACAN"; transcript_version "1"; gene_name "ACAN"; gene_source "ensembl"; gene_biotype "protein_coding"; transcript_name "ACAN"; transcript_source "ensembl"; transcript_biotype "protein_coding"
NC_019468.2	Gnomon	exon	26625107	26641632	.	+	.	gene_id "XLOC_059039___ACAP1"; gene_version "1"; transcript_id "ACAP1"; transcript_version "1"; gene_name "ACAP1"; gene_source "ensembl"; gene_biotype "protein_coding"; transcript_name "ACAP1"; transcript_source "ensembl"; transcript_biotype "protein_coding"
NC_019458.2	Gnomon	exon	190239483	190405599	.	+	.	gene_id "XLOC_003303___ACAP2"; gene_version "1"; transcript_id "ACAP2"; transcript_version "1"; gene_name "ACAP2"; gene_source "ensembl"; gene_biotype "protein_coding"; transcript_name "ACAP2"; transcript_source "ensembl"; transcript_biotype "protein_coding"
NC_019469.2	Gnomon	exon	49216342	49233077	.	+	.	gene_id "XLOC_062779___ACAP3"; gene_version "1"; transcript_id "ACAP3"; transcript_version "1"; gene_name "ACAP3"; gene_source "ensembl"; gene_biotype "protein_coding"; transcript_name "ACAP3"; transcript_source "ensembl"; transcript_biotype "protein_coding"
NC_019472.2	Gnomon	exon	17195375	17226091	.	+	.	gene_id "XLOC_072001___ACAT1"; gene_version "1"; transcript_id "ACAT1"; transcript_version "1"; gene_name "ACAT1"; gene_source "ensembl"; gene_biotype "protein_coding"; transcript_name "ACAT1"; transcript_source "ensembl"; transcript_biotype "protein_coding"
NC_019465.2	Gnomon	exon	82631380	82641115	.	+	.	gene_id "XLOC_050228___ACAT2"; gene_version "1"; transcript_id "ACAT2"; transcript_version "1"; gene_name "ACAT2"; gene_source "ensembl"; gene_biotype "protein_coding"; transcript_name "ACAT2"; transcript_source "ensembl"; transcript_biotype "protein_coding"
NC_019469.2	Gnomon	exon	27221460	27267361	.	-	.	gene_id "XLOC_063855___ACBD3"; gene_version "1"; transcript_id "ACBD3"; transcript_version "1"; gene_name "ACBD3"; gene_source "ensembl"; gene_biotype "protein_coding"; transcript_name "ACBD3"; transcript_source "ensembl"; transcript_biotype "protein_coding"
NC_019468.2	Gnomon	exon	44174841	44186627	.	+	.	gene_id "XLOC_059577___ACBD4"; gene_version "1"; transcript_id "ACBD4"; transcript_version "1"; gene_name "ACBD4"; gene_source "ensembl"; gene_biotype "protein_coding"; transcript_name "ACBD4"; transcript_source "ensembl"; transcript_biotype "protein_coding"
NC_019468.2	Gnomon	exon	44184651	44203315	.	-	.	gene_id "XLOC_061283___ACBD4_NC_019468.2"; gene_version "1"; transcript_id "ACBD4_NC_019468.2"; transcript_version "1"; gene_name "ACBD4_NC_019468.2"; gene_source "ensembl"; gene_biotype "protein_coding"; transcript_name "ACBD4_NC_019468.2"; transcript_source "ensembl"; transcript_biotype "protein_coding"
NC_019470.2	Gnomon	exon	16759551	16766232	.	+	.	gene_id "XLOC_065219___ACBD5"; gene_version "1"; transcript_id "ACBD5"; transcript_version "1"; gene_name "ACBD5"; gene_source "ensembl"; gene_biotype "protein_coding"; transcript_name "ACBD5"; transcript_source "ensembl"; transcript_biotype "protein_coding"
NC_019470.2	Gnomon	exon	16719431	16759575	.	-	.	gene_id "XLOC_067050___ACBD5_NC_019470.2"; gene_version "1"; transcript_id "ACBD5_NC_019470.2"; transcript_version "1"; gene_name "ACBD5_NC_019470.2"; gene_source "ensembl"; gene_biotype "protein_coding"; transcript_name "ACBD5_NC_019470.2"; transcript_source "ensembl"; transcript_biotype "protein_coding"
NC_019469.2	Gnomon	exon	59517852	59666299	.	+	.	gene_id "XLOC_062917__XLOC_062918__XLOC_062919__XLOC_062920__XLOC_062921__XLOC_062922__XLOC_062923___ACBD6"; gene_version "1"; transcript_id "ACBD6"; transcript_version "1"; gene_name "ACBD6"; gene_source "ensembl"; gene_biotype "protein_coding"; transcript_name "ACBD6"; transcript_source "ensembl"; transcript_biotype "protein_coding"
NC_019469.2	Gnomon	exon	59464324	59681566	.	-	.	gene_id "XLOC_064429___ACBD6_NC_019469.2"; gene_version "1"; transcript_id "ACBD6_NC_019469.2"; transcript_version "1"; gene_name "ACBD6_NC_019469.2"; gene_source "ensembl"; gene_biotype "protein_coding"; transcript_name "ACBD6_NC_019469.2"; transcript_source "ensembl"; transcript_biotype "protein_coding"
NC_019470.2	Gnomon	exon	28646287	28649841	.	-	.	gene_id "XLOC_067391___ACBD7"; gene_version "1"; transcript_id "ACBD7"; transcript_version "1"; gene_name "ACBD7"; gene_source "ensembl"; gene_biotype "protein_coding"; transcript_name "ACBD7"; transcript_source "ensembl"; transcript_biotype "protein_coding"
NC_019472.2	Gnomon	exon	72261807	72285173	.	+	.	gene_id "XLOC_073060___ACCS"; gene_version "1"; transcript_id "ACCS"; transcript_version "1"; gene_name "ACCS"; gene_source "ensembl"; gene_biotype "protein_coding"; transcript_name "ACCS"; transcript_source "ensembl"; transcript_biotype "protein_coding"
NC_019472.2	Gnomon	exon	72246369	72259212	.	+	.	gene_id "XLOC_073059___ACCSL"; gene_version "1"; transcript_id "ACCSL"; transcript_version "1"; gene_name "ACCSL"; gene_source "ensembl"; gene_biotype "protein_coding"; transcript_name "ACCSL"; transcript_source "ensembl"; transcript_biotype "protein_coding"
NC_019471.2	Gnomon	exon	34450271	34456544	.	-	.	gene_id "XLOC_070884___ACD"; gene_version "1"; transcript_id "ACD"; transcript_version "1"; gene_name "ACD"; gene_source "ensembl"; gene_biotype "protein_coding"; transcript_name "ACD"; transcript_source "ensembl"; transcript_biotype "protein_coding"
NC_019468.2	Gnomon	exon	47168948	47188523	.	+	.	gene_id "XLOC_059644___ACE"; gene_version "1"; transcript_id "ACE"; transcript_version "1"; gene_name "ACE"; gene_source "ensembl"; gene_biotype "protein_coding"; transcript_name "ACE"; transcript_source "ensembl"; transcript_biotype "protein_coding"
NC_019468.2	Gnomon	exon	47177713	47188561	.	-	.	gene_id "XLOC_061328___ACE_NC_019468.2"; gene_version "1"; transcript_id "ACE_NC_019468.2"; transcript_version "1"; gene_name "ACE_NC_019468.2"; gene_source "ensembl"; gene_biotype "protein_coding"; transcript_name "ACE_NC_019468.2"; transcript_source "ensembl"; transcript_biotype "protein_coding"
NC_019484.2	Gnomon	exon	13010467	13065013	.	-	.	gene_id "XLOC_103568___ACE2"; gene_version "1"; transcript_id "ACE2"; transcript_version "1"; gene_name "ACE2"; gene_source "ensembl"; gene_biotype "protein_coding"; transcript_name "ACE2"; transcript_source "ensembl"; transcript_biotype "protein_coding"
NC_019462.2	Gnomon	exon	15662897	15687161	.	+	.	gene_id "XLOC_035566___ACER1"; gene_version "1"; transcript_id "ACER1"; transcript_version "1"; gene_name "ACER1"; gene_source "ensembl"; gene_biotype "protein_coding"; transcript_name "ACER1"; transcript_source "ensembl"; transcript_biotype "protein_coding"
NC_019459.2	Gnomon	exon	87335388	87387860	.	+	.	gene_id "XLOC_012396___ACER2"; gene_version "1"; transcript_id "ACER2"; transcript_version "1"; gene_name "ACER2"; gene_source "ensembl"; gene_biotype "protein_coding"; transcript_name "ACER2"; transcript_source "ensembl"; transcript_biotype "protein_coding"
NC_019472.2	Gnomon	exon	54313586	54685133	.	+	.	gene_id "XLOC_072842___ACER3"; gene_version "1"; transcript_id "ACER3"; transcript_version "1"; gene_name "ACER3"; gene_source "ensembl"; gene_biotype "protein_coding"; transcript_name "ACER3"; transcript_source "ensembl"; transcript_biotype "protein_coding"
NC_019481.2	Gnomon	exon	35624171	35634851	.	+	.	gene_id "XLOC_095613___ACHE"; gene_version "1"; transcript_id "ACHE"; transcript_version "1"; gene_name "ACHE"; gene_source "ensembl"; gene_biotype "protein_coding"; transcript_name "ACHE"; transcript_source "ensembl"; transcript_biotype "protein_coding"
NC_019464.2	Gnomon	exon	21372762	21412109	.	+	.	gene_id "XLOC_044721___ACIN1"; gene_version "1"; transcript_id "ACIN1"; transcript_version "1"; gene_name "ACIN1"; gene_source "ensembl"; gene_biotype "protein_coding"; transcript_name "ACIN1"; transcript_source "ensembl"; transcript_biotype "protein_coding"
NC_019458.2	Gnomon	exon	108336086	108348902	.	+	.	gene_id "XLOC_002166___ACKR1"; gene_version "1"; transcript_id "ACKR1"; transcript_version "1"; gene_name "ACKR1"; gene_source "ensembl"; gene_biotype "protein_coding"; transcript_name "ACKR1"; transcript_source "ensembl"; transcript_biotype "protein_coding"
NC_019458.2	Gnomon	exon	4337428	4416975	.	+	.	gene_id "XLOC_000123___ACKR3"; gene_version "1"; transcript_id "ACKR3"; transcript_version "1"; gene_name "ACKR3"; gene_source "ensembl"; gene_biotype "protein_coding"; transcript_name "ACKR3"; transcript_source "ensembl"; transcript_biotype "protein_coding"
NC_019458.2	Gnomon	exon	4356350	4406874	.	-	.	gene_id "XLOC_004858___ACKR3_NC_019458.2"; gene_version "1"; transcript_id "ACKR3_NC_019458.2"; transcript_version "1"; gene_name "ACKR3_NC_019458.2"; gene_source "ensembl"; gene_biotype "protein_coding"; transcript_name "ACKR3_NC_019458.2"; transcript_source "ensembl"; transcript_biotype "protein_coding"
NC_019458.2	Gnomon	exon	254950010	254956204	.	-	.	gene_id "XLOC_010218___ACKR4"; gene_version "1"; transcript_id "ACKR4"; transcript_version "1"; gene_name "ACKR4"; gene_source "ensembl"; gene_biotype "protein_coding"; transcript_name "ACKR4"; transcript_source "ensembl"; transcript_biotype "protein_coding"
NC_019468.2	Gnomon	exon	41441370	41524550	.	-	.	gene_id "XLOC_061190___ACLY"; gene_version "1"; transcript_id "ACLY"; transcript_version "1"; gene_name "ACLY"; gene_source "ensembl"; gene_biotype "protein_coding"; transcript_name "ACLY"; transcript_source "ensembl"; transcript_biotype "protein_coding"
NC_019459.2	Gnomon	exon	174884496	174885083	.	+	.	gene_id "XLOC_013996___ACMSD"; gene_version "1"; transcript_id "ACMSD"; transcript_version "1"; gene_name "ACMSD"; gene_source "ensembl"; gene_biotype "protein_coding"; transcript_name "ACMSD"; transcript_source "ensembl"; transcript_biotype "protein_coding"
NC_019459.2	Gnomon	exon	174847994	175150249	.	-	.	gene_id "XLOC_019051___ACMSD_NC_019459.2"; gene_version "1"; transcript_id "ACMSD_NC_019459.2"; transcript_version "1"; gene_name "ACMSD_NC_019459.2"; gene_source "ensembl"; gene_biotype "protein_coding"; transcript_name "ACMSD_NC_019459.2"; transcript_source "ensembl"; transcript_biotype "protein_coding"
NC_019459.2	Gnomon	exon	100348072	100413168	.	+	.	gene_id "XLOC_012637___ACO1"; gene_version "1"; transcript_id "ACO1"; transcript_version "1"; gene_name "ACO1"; gene_source "ensembl"; gene_biotype "protein_coding"; transcript_name "ACO1"; transcript_source "ensembl"; transcript_biotype "protein_coding"
NC_019460.2	Gnomon	exon	216326099	216373110	.	+	.	gene_id "XLOC_024823___ACO2"; gene_version "1"; transcript_id "ACO2"; transcript_version "1"; gene_name "ACO2"; gene_source "ensembl"; gene_biotype "protein_coding"; transcript_name "ACO2"; transcript_source "ensembl"; transcript_biotype "protein_coding"
NC_019458.2	Gnomon	exon	28692031	28799818	.	+	.	gene_id "XLOC_000565___ACOT11"; gene_version "1"; transcript_id "ACOT11"; transcript_version "1"; gene_name "ACOT11"; gene_source "ensembl"; gene_biotype "protein_coding"; transcript_name "ACOT11"; transcript_source "ensembl"; transcript_biotype "protein_coding"
NC_019462.2	Gnomon	exon	78552575	78601460	.	+	.	gene_id "XLOC_037274___ACOT12"; gene_version "1"; transcript_id "ACOT12"; transcript_version "1"; gene_name "ACOT12"; gene_source "ensembl"; gene_biotype "protein_coding"; transcript_name "ACOT12"; transcript_source "ensembl"; transcript_biotype "protein_coding"
NC_019462.2	Gnomon	exon	78558095	78600464	.	-	.	gene_id "XLOC_039842___ACOT12_NC_019462.2"; gene_version "1"; transcript_id "ACOT12_NC_019462.2"; transcript_version "1"; gene_name "ACOT12_NC_019462.2"; gene_source "ensembl"; gene_biotype "protein_coding"; transcript_name "ACOT12_NC_019462.2"; transcript_source "ensembl"; transcript_biotype "protein_coding"
NC_019477.2	Gnomon	exon	31919236	31934150	.	-	.	gene_id "XLOC_088384___ACOT13"; gene_version "1"; transcript_id "ACOT13"; transcript_version "1"; gene_name "ACOT13"; gene_source "ensembl"; gene_biotype "protein_coding"; transcript_name "ACOT13"; transcript_source "ensembl"; transcript_biotype "protein_coding"
NC_019469.2	Gnomon	exon	45015515	45116887	.	+	.	gene_id "XLOC_062709___ACOT7"; gene_version "1"; transcript_id "ACOT7"; transcript_version "1"; gene_name "ACOT7"; gene_source "ensembl"; gene_biotype "protein_coding"; transcript_name "ACOT7"; transcript_source "ensembl"; transcript_biotype "protein_coding"
NC_019470.2	Gnomon	exon	74026617	74041106	.	-	.	gene_id "XLOC_068335___ACOT8"; gene_version "1"; transcript_id "ACOT8"; transcript_version "1"; gene_name "ACOT8"; gene_source "ensembl"; gene_biotype "protein_coding"; transcript_name "ACOT8"; transcript_source "ensembl"; transcript_biotype "protein_coding"
NC_019484.2	Gnomon	exon	21051814	21094416	.	-	.	gene_id "XLOC_103696___ACOT9"; gene_version "1"; transcript_id "ACOT9"; transcript_version "1"; gene_name "ACOT9"; gene_source "ensembl"; gene_biotype "protein_coding"; transcript_name "ACOT9"; transcript_source "ensembl"; transcript_biotype "protein_coding"
NC_019468.2	Gnomon	exon	54620287	54644831	.	+	.	gene_id "XLOC_059884___ACOX1"; gene_version "1"; transcript_id "ACOX1"; transcript_version "1"; gene_name "ACOX1"; gene_source "ensembl"; gene_biotype "protein_coding"; transcript_name "ACOX1"; transcript_source "ensembl"; transcript_biotype "protein_coding"
NC_019476.2	Gnomon	exon	42852310	42882834	.	+	.	gene_id "XLOC_084641___ACOX2"; gene_version "1"; transcript_id "ACOX2"; transcript_version "1"; gene_name "ACOX2"; gene_source "ensembl"; gene_biotype "protein_coding"; transcript_name "ACOX2"; transcript_source "ensembl"; transcript_biotype "protein_coding"
NC_019463.2	Gnomon	exon	113935021	113984075	.	-	.	gene_id "XLOC_044123___ACOX3"; gene_version "1"; transcript_id "ACOX3"; transcript_version "1"; gene_name "ACOX3"; gene_source "ensembl"; gene_biotype "protein_coding"; transcript_name "ACOX3"; transcript_source "ensembl"; transcript_biotype "protein_coding"
NC_019460.2	Gnomon	exon	104695108	105229409	.	+	.	gene_id "XLOC_022510___ACOXL"; gene_version "1"; transcript_id "ACOXL"; transcript_version "1"; gene_name "ACOXL"; gene_source "ensembl"; gene_biotype "protein_coding"; transcript_name "ACOXL"; transcript_source "ensembl"; transcript_biotype "protein_coding"
NC_019460.2	Gnomon	exon	104844753	105055283	.	-	.	gene_id "XLOC_027259__XLOC_027260__XLOC_027261__XLOC_027262__XLOC_027263__XLOC_027264__XLOC_027265___ACOXL_NC_019460.2"; gene_version "1"; transcript_id "ACOXL_NC_019460.2"; transcript_version "1"; gene_name "ACOXL_NC_019460.2"; gene_source "ensembl"; gene_biotype "protein_coding"; transcript_name "ACOXL_NC_019460.2"; transcript_source "ensembl"; transcript_biotype "protein_coding"
NC_019459.2	Gnomon	exon	199905	218375	.	+	.	gene_id "XLOC_010823___ACP1"; gene_version "1"; transcript_id "ACP1"; transcript_version "1"; gene_name "ACP1"; gene_source "ensembl"; gene_biotype "protein_coding"; transcript_name "ACP1"; transcript_source "ensembl"; transcript_biotype "protein_coding"
NC_019472.2	Gnomon	exon	75231946	75248664	.	-	.	gene_id "XLOC_075010___ACP2"; gene_version "1"; transcript_id "ACP2"; transcript_version "1"; gene_name "ACP2"; gene_source "ensembl"; gene_biotype "protein_coding"; transcript_name "ACP2"; transcript_source "ensembl"; transcript_biotype "protein_coding"
NC_019462.2	Gnomon	exon	13519925	13522560	.	-	.	gene_id "XLOC_038316___ACP5"; gene_version "1"; transcript_id "ACP5"; transcript_version "1"; gene_name "ACP5"; gene_source "ensembl"; gene_biotype "protein_coding"; transcript_name "ACP5"; transcript_source "ensembl"; transcript_biotype "protein_coding"
NC_019458.2	Gnomon	exon	97581608	97718810	.	-	.	gene_id "XLOC_006672___ACP6"; gene_version "1"; transcript_id "ACP6"; transcript_version "1"; gene_name "ACP6"; gene_source "ensembl"; gene_biotype "protein_coding"; transcript_name "ACP6"; transcript_source "ensembl"; transcript_biotype "protein_coding"
NC_019471.2	Gnomon	exon	47889354	47906445	.	+	.	gene_id "XLOC_069677___ACP7"; gene_version "1"; transcript_id "ACP7"; transcript_version "1"; gene_name "ACP7"; gene_source "ensembl"; gene_biotype "protein_coding"; transcript_name "ACP7"; transcript_source "ensembl"; transcript_biotype "protein_coding"
NC_019458.2	Gnomon	exon	255203948	255404905	.	+	.	gene_id "XLOC_004297___ACPP"; gene_version "1"; transcript_id "ACPP"; transcript_version "1"; gene_name "ACPP"; gene_source "ensembl"; gene_biotype "protein_coding"; transcript_name "ACPP"; transcript_source "ensembl"; transcript_biotype "protein_coding"
NC_019458.2	Gnomon	exon	255191975	255404464	.	-	.	gene_id "XLOC_010223__XLOC_010224___ACPP_NC_019458.2"; gene_version "1"; transcript_id "ACPP_NC_019458.2"; transcript_version "1"; gene_name "ACPP_NC_019458.2"; gene_source "ensembl"; gene_biotype "protein_coding"; transcript_name "ACPP_NC_019458.2"; transcript_source "ensembl"; transcript_biotype "protein_coding"
NC_019471.2	Gnomon	exon	55783843	55790603	.	+	.	gene_id "XLOC_069922___ACPT"; gene_version "1"; transcript_id "ACPT"; transcript_version "1"; gene_name "ACPT"; gene_source "ensembl"; gene_biotype "protein_coding"; transcript_name "ACPT"; transcript_source "ensembl"; transcript_biotype "protein_coding"
NC_019460.2	Gnomon	exon	223930890	223938579	.	+	.	gene_id "XLOC_024982___ACR"; gene_version "1"; transcript_id "ACR"; transcript_version "1"; gene_name "ACR"; gene_source "ensembl"; gene_biotype "protein_coding"; transcript_name "ACR"; transcript_source "ensembl"; transcript_biotype "protein_coding"
NC_019460.2	Gnomon	exon	207499684	207516184	.	+	.	gene_id "XLOC_024649___ACRBP"; gene_version "1"; transcript_id "ACRBP"; transcript_version "1"; gene_name "ACRBP"; gene_source "ensembl"; gene_biotype "protein_coding"; transcript_name "ACRBP"; transcript_source "ensembl"; transcript_biotype "protein_coding"
NC_019484.2	Gnomon	exon	60818468	60843518	.	+	.	gene_id "XLOC_102015___ACRC"; gene_version "1"; transcript_id "ACRC"; transcript_version "1"; gene_name "ACRC"; gene_source "ensembl"; gene_biotype "protein_coding"; transcript_name "ACRC"; transcript_source "ensembl"; transcript_biotype "protein_coding"
NC_019478.2	Gnomon	exon	28241400	28247972	.	-	.	gene_id "XLOC_090371___ACRV1"; gene_version "1"; transcript_id "ACRV1"; transcript_version "1"; gene_name "ACRV1"; gene_source "ensembl"; gene_biotype "protein_coding"; transcript_name "ACRV1"; transcript_source "ensembl"; transcript_biotype "protein_coding"
NC_019475.2	Gnomon	exon	29587007	29634595	.	-	.	gene_id "XLOC_082944___ACSBG1"; gene_version "1"; transcript_id "ACSBG1"; transcript_version "1"; gene_name "ACSBG1"; gene_source "ensembl"; gene_biotype "protein_coding"; transcript_name "ACSBG1"; transcript_source "ensembl"; transcript_biotype "protein_coding"
NC_019462.2	Gnomon	exon	15776873	15817632	.	-	.	gene_id "XLOC_038379___ACSBG2"; gene_version "1"; transcript_id "ACSBG2"; transcript_version "1"; gene_name "ACSBG2"; gene_source "ensembl"; gene_biotype "protein_coding"; transcript_name "ACSBG2"; transcript_source "ensembl"; transcript_biotype "protein_coding"
NC_019468.2	Gnomon	exon	35726698	35759331	.	-	.	gene_id "XLOC_061014___ACSF2"; gene_version "1"; transcript_id "ACSF2"; transcript_version "1"; gene_name "ACSF2"; gene_source "ensembl"; gene_biotype "protein_coding"; transcript_name "ACSF2"; transcript_source "ensembl"; transcript_biotype "protein_coding"
NC_019471.2	Gnomon	exon	13588465	13732189	.	+	.	gene_id "XLOC_068787___ACSF3"; gene_version "1"; transcript_id "ACSF3"; transcript_version "1"; gene_name "ACSF3"; gene_source "ensembl"; gene_biotype "protein_coding"; transcript_name "ACSF3"; transcript_source "ensembl"; transcript_biotype "protein_coding"
NC_019483.2	Gnomon	exon	13900159	13947465	.	-	.	gene_id "XLOC_100316___ACSL1"; gene_version "1"; transcript_id "ACSL1"; transcript_version "1"; gene_name "ACSL1"; gene_source "ensembl"; gene_biotype "protein_coding"; transcript_name "ACSL1"; transcript_source "ensembl"; transcript_biotype "protein_coding"
NC_019459.2	Gnomon	exon	223834679	224096104	.	+	.	gene_id "XLOC_014722___ACSL3"; gene_version "1"; transcript_id "ACSL3"; transcript_version "1"; gene_name "ACSL3"; gene_source "ensembl"; gene_biotype "protein_coding"; transcript_name "ACSL3"; transcript_source "ensembl"; transcript_biotype "protein_coding"
NC_019484.2	Gnomon	exon	118333424	118632704	.	+	.	gene_id "XLOC_103116___ACSL4"; gene_version "1"; transcript_id "ACSL4"; transcript_version "1"; gene_name "ACSL4"; gene_source "ensembl"; gene_biotype "protein_coding"; transcript_name "ACSL4"; transcript_source "ensembl"; transcript_biotype "protein_coding"
NC_019479.2	Gnomon	exon	31690842	31852757	.	+	.	gene_id "XLOC_091439___ACSL5"; gene_version "1"; transcript_id "ACSL5"; transcript_version "1"; gene_name "ACSL5"; gene_source "ensembl"; gene_biotype "protein_coding"; transcript_name "ACSL5"; transcript_source "ensembl"; transcript_biotype "protein_coding"
NC_019462.2	Gnomon	exon	19950605	20042849	.	+	.	gene_id "XLOC_035697___ACSL6"; gene_version "1"; transcript_id "ACSL6"; transcript_version "1"; gene_name "ACSL6"; gene_source "ensembl"; gene_biotype "protein_coding"; transcript_name "ACSL6"; transcript_source "ensembl"; transcript_biotype "protein_coding"
NC_019481.2	Gnomon	exon	18104543	18251142	.	+	.	gene_id "XLOC_095342___ACSM1"; gene_version "1"; transcript_id "ACSM1"; transcript_version "1"; gene_name "ACSM1"; gene_source "ensembl"; gene_biotype "protein_coding"; transcript_name "ACSM1"; transcript_source "ensembl"; transcript_biotype "protein_coding"
NC_019481.2	Gnomon	exon	18223887	18299080	.	-	.	gene_id "XLOC_096293___ACSM1_NC_019481.2"; gene_version "1"; transcript_id "ACSM1_NC_019481.2"; transcript_version "1"; gene_name "ACSM1_NC_019481.2"; gene_source "ensembl"; gene_biotype "protein_coding"; transcript_name "ACSM1_NC_019481.2"; transcript_source "ensembl"; transcript_biotype "protein_coding"
NC_019481.2	Gnomon	exon	18448810	18532127	.	+	.	gene_id "XLOC_095354___ACSM3"; gene_version "1"; transcript_id "ACSM3"; transcript_version "1"; gene_name "ACSM3"; gene_source "ensembl"; gene_biotype "protein_coding"; transcript_name "ACSM3"; transcript_source "ensembl"; transcript_biotype "protein_coding"
NC_019481.2	Gnomon	exon	18488223	18512746	.	-	.	gene_id "XLOC_096298__XLOC_096299___ACSM3_NC_019481.2"; gene_version "1"; transcript_id "ACSM3_NC_019481.2"; transcript_version "1"; gene_name "ACSM3_NC_019481.2"; gene_source "ensembl"; gene_biotype "protein_coding"; transcript_name "ACSM3_NC_019481.2"; transcript_source "ensembl"; transcript_biotype "protein_coding"
NC_019481.2	Gnomon	exon	18417908	18441414	.	+	.	gene_id "XLOC_095353___ACSM4"; gene_version "1"; transcript_id "ACSM4"; transcript_version "1"; gene_name "ACSM4"; gene_source "ensembl"; gene_biotype "protein_coding"; transcript_name "ACSM4"; transcript_source "ensembl"; transcript_biotype "protein_coding"
NC_019481.2	Gnomon	exon	18429563	18433071	.	-	.	gene_id "XLOC_096296__XLOC_096297___ACSM4_NC_019481.2"; gene_version "1"; transcript_id "ACSM4_NC_019481.2"; transcript_version "1"; gene_name "ACSM4_NC_019481.2"; gene_source "ensembl"; gene_biotype "protein_coding"; transcript_name "ACSM4_NC_019481.2"; transcript_source "ensembl"; transcript_biotype "protein_coding"
NC_019481.2	Gnomon	exon	17802701	18100053	.	+	.	gene_id "XLOC_095331__XLOC_095336___ACSM5"; gene_version "1"; transcript_id "ACSM5"; transcript_version "1"; gene_name "ACSM5"; gene_source "ensembl"; gene_biotype "protein_coding"; transcript_name "ACSM5"; transcript_source "ensembl"; transcript_biotype "protein_coding"
NC_019481.2	Gnomon	exon	18031224	18056772	.	-	.	gene_id "XLOC_096291__XLOC_096292___ACSM5_NC_019481.2"; gene_version "1"; transcript_id "ACSM5_NC_019481.2"; transcript_version "1"; gene_name "ACSM5_NC_019481.2"; gene_source "ensembl"; gene_biotype "protein_coding"; transcript_name "ACSM5_NC_019481.2"; transcript_source "ensembl"; transcript_biotype "protein_coding"
NC_019470.2	Gnomon	exon	41676698	41722021	.	-	.	gene_id "XLOC_067647___ACSS1"; gene_version "1"; transcript_id "ACSS1"; transcript_version "1"; gene_name "ACSS1"; gene_source "ensembl"; gene_biotype "protein_coding"; transcript_name "ACSS1"; transcript_source "ensembl"; transcript_biotype "protein_coding"
NC_019470.2	Gnomon	exon	63633427	63677889	.	+	.	gene_id "XLOC_066157___ACSS2"; gene_version "1"; transcript_id "ACSS2"; transcript_version "1"; gene_name "ACSS2"; gene_source "ensembl"; gene_biotype "protein_coding"; transcript_name "ACSS2"; transcript_source "ensembl"; transcript_biotype "protein_coding"
NC_019460.2	Gnomon	exon	116807823	117286332	.	+	.	gene_id "XLOC_022813__XLOC_022814___ACSS3"; gene_version "1"; transcript_id "ACSS3"; transcript_version "1"; gene_name "ACSS3"; gene_source "ensembl"; gene_biotype "protein_coding"; transcript_name "ACSS3"; transcript_source "ensembl"; transcript_biotype "protein_coding"
NC_019482.2	Gnomon	exon	777405	780357	.	-	.	gene_id "XLOC_097969___ACTA1"; gene_version "1"; transcript_id "ACTA1"; transcript_version "1"; gene_name "ACTA1"; gene_source "ensembl"; gene_biotype "protein_coding"; transcript_name "ACTA1"; transcript_source "ensembl"; transcript_biotype "protein_coding"
NC_019479.2	Gnomon	exon	10331583	10357380	.	-	.	gene_id "XLOC_091803___ACTA2"; gene_version "1"; transcript_id "ACTA2"; transcript_version "1"; gene_name "ACTA2"; gene_source "ensembl"; gene_biotype "protein_coding"; transcript_name "ACTA2"; transcript_source "ensembl"; transcript_biotype "protein_coding"
NC_019471.2	Gnomon	exon	34459207	34462580	.	+	.	gene_id "XLOC_069261___ACTB"; gene_version "1"; transcript_id "ACTB"; transcript_version "1"; gene_name "ACTB"; gene_source "ensembl"; gene_biotype "protein_coding"; transcript_name "ACTB"; transcript_source "ensembl"; transcript_biotype "protein_coding"
NC_019473.2	Gnomon	exon	21860066	21863682	.	+	.	gene_id "XLOC_075606___ACTBL2"; gene_version "1"; transcript_id "ACTBL2"; transcript_version "1"; gene_name "ACTBL2"; gene_source "ensembl"; gene_biotype "protein_coding"; transcript_name "ACTBL2"; transcript_source "ensembl"; transcript_biotype "protein_coding"
NC_019473.2	Gnomon	exon	21611561	21863842	.	-	.	gene_id "XLOC_077014__XLOC_077015__XLOC_077022__XLOC_077023___ACTBL2_NC_019473.2"; gene_version "1"; transcript_id "ACTBL2_NC_019473.2"; transcript_version "1"; gene_name "ACTBL2_NC_019473.2"; gene_source "ensembl"; gene_biotype "protein_coding"; transcript_name "ACTBL2_NC_019473.2"; transcript_source "ensembl"; transcript_biotype "protein_coding"
NC_019481.2	Gnomon	exon	38638075	38671388	.	+	.	gene_id "XLOC_095711___ACTB_NC_019481.2"; gene_version "1"; transcript_id "ACTB_NC_019481.2"; transcript_version "1"; gene_name "ACTB_NC_019481.2"; gene_source "ensembl"; gene_biotype "protein_coding"; transcript_name "ACTB_NC_019481.2"; transcript_source "ensembl"; transcript_biotype "protein_coding"
NC_019464.2	Gnomon	exon	27261414	27266041	.	-	.	gene_id "XLOC_046956___ACTC1"; gene_version "1"; transcript_id "ACTC1"; transcript_version "1"; gene_name "ACTC1"; gene_source "ensembl"; gene_biotype "protein_coding"; transcript_name "ACTC1"; transcript_source "ensembl"; transcript_biotype "protein_coding"
NC_019468.2	Gnomon	exon	50367570	50373616	.	+	.	gene_id "XLOC_059716___ACTG1"; gene_version "1"; transcript_id "ACTG1"; transcript_version "1"; gene_name "ACTG1"; gene_source "ensembl"; gene_biotype "protein_coding"; transcript_name "ACTG1"; transcript_source "ensembl"; transcript_biotype "protein_coding"
NC_019460.2	Gnomon	exon	95502869	95527871	.	+	.	gene_id "XLOC_022358___ACTG2"; gene_version "1"; transcript_id "ACTG2"; transcript_version "1"; gene_name "ACTG2"; gene_source "ensembl"; gene_biotype "protein_coding"; transcript_name "ACTG2"; transcript_source "ensembl"; transcript_biotype "protein_coding"
NC_019458.2	Gnomon	exon	205568589	205603065	.	-	.	gene_id "XLOC_009206___ACTL6A"; gene_version "1"; transcript_id "ACTL6A"; transcript_version "1"; gene_name "ACTL6A"; gene_source "ensembl"; gene_biotype "protein_coding"; transcript_name "ACTL6A"; transcript_source "ensembl"; transcript_biotype "protein_coding"
NC_019481.2	Gnomon	exon	35786778	35796779	.	+	.	gene_id "XLOC_095617___ACTL6B"; gene_version "1"; transcript_id "ACTL6B"; transcript_version "1"; gene_name "ACTL6B"; gene_source "ensembl"; gene_biotype "protein_coding"; transcript_name "ACTL6B"; transcript_source "ensembl"; transcript_biotype "protein_coding"
NC_019459.2	Gnomon	exon	14399951	14401697	.	-	.	gene_id "XLOC_015604___ACTL7A"; gene_version "1"; transcript_id "ACTL7A"; transcript_version "1"; gene_name "ACTL7A"; gene_source "ensembl"; gene_biotype "protein_coding"; transcript_name "ACTL7A"; transcript_source "ensembl"; transcript_biotype "protein_coding"
NC_019459.2	Gnomon	exon	14403786	14405236	.	+	.	gene_id "XLOC_011089___ACTL7B"; gene_version "1"; transcript_id "ACTL7B"; transcript_version "1"; gene_name "ACTL7B"; gene_source "ensembl"; gene_biotype "protein_coding"; transcript_name "ACTL7B"; transcript_source "ensembl"; transcript_biotype "protein_coding"
NC_019459.2	Gnomon	exon	247536172	247648612	.	-	.	gene_id "XLOC_020421__XLOC_020425___ACTL8"; gene_version "1"; transcript_id "ACTL8"; transcript_version "1"; gene_name "ACTL8"; gene_source "ensembl"; gene_biotype "protein_coding"; transcript_name "ACTL8"; transcript_source "ensembl"; transcript_biotype "protein_coding"
NC_019462.2	Gnomon	exon	14880598	14881724	.	-	.	gene_id "XLOC_038360___ACTL9"; gene_version "1"; transcript_id "ACTL9"; transcript_version "1"; gene_name "ACTL9"; gene_source "ensembl"; gene_biotype "protein_coding"; transcript_name "ACTL9"; transcript_source "ensembl"; transcript_biotype "protein_coding"
NC_019464.2	Gnomon	exon	77521136	77589747	.	-	.	gene_id "XLOC_048312___ACTN1"; gene_version "1"; transcript_id "ACTN1"; transcript_version "1"; gene_name "ACTN1"; gene_source "ensembl"; gene_biotype "protein_coding"; transcript_name "ACTN1"; transcript_source "ensembl"; transcript_biotype "protein_coding"
NC_019482.2	Gnomon	exon	9296973	9387923	.	+	.	gene_id "XLOC_097146___ACTN2"; gene_version "1"; transcript_id "ACTN2"; transcript_version "1"; gene_name "ACTN2"; gene_source "ensembl"; gene_biotype "protein_coding"; transcript_name "ACTN2"; transcript_source "ensembl"; transcript_biotype "protein_coding"
NC_019478.2	Gnomon	exon	43785432	43797235	.	+	.	gene_id "XLOC_089655___ACTN3"; gene_version "1"; transcript_id "ACTN3"; transcript_version "1"; gene_name "ACTN3"; gene_source "ensembl"; gene_biotype "protein_coding"; transcript_name "ACTN3"; transcript_source "ensembl"; transcript_biotype "protein_coding"
NC_019471.2	Gnomon	exon	47483650	47555121	.	+	.	gene_id "XLOC_069665___ACTN4"; gene_version "1"; transcript_id "ACTN4"; transcript_version "1"; gene_name "ACTN4"; gene_source "ensembl"; gene_biotype "protein_coding"; transcript_name "ACTN4"; transcript_source "ensembl"; transcript_biotype "protein_coding"
NC_019464.2	Gnomon	exon	67384562	67413390	.	+	.	gene_id "XLOC_045832___ACTR10"; gene_version "1"; transcript_id "ACTR10"; transcript_version "1"; gene_name "ACTR10"; gene_source "ensembl"; gene_biotype "protein_coding"; transcript_name "ACTR10"; transcript_source "ensembl"; transcript_biotype "protein_coding"
NC_019464.2	Gnomon	exon	67409851	67419324	.	-	.	gene_id "XLOC_048064___ACTR10_NC_019464.2"; gene_version "1"; transcript_id "ACTR10_NC_019464.2"; transcript_version "1"; gene_name "ACTR10_NC_019464.2"; gene_source "ensembl"; gene_biotype "protein_coding"; transcript_name "ACTR10_NC_019464.2"; transcript_source "ensembl"; transcript_biotype "protein_coding"
NC_019479.2	Gnomon	exon	22232592	22249134	.	-	.	gene_id "XLOC_092016___ACTR1A"; gene_version "1"; transcript_id "ACTR1A"; transcript_version "1"; gene_name "ACTR1A"; gene_source "ensembl"; gene_biotype "protein_coding"; transcript_name "ACTR1A"; transcript_source "ensembl"; transcript_biotype "protein_coding"
NC_019460.2	Gnomon	exon	103286010	103300981	.	+	.	gene_id "XLOC_022470___ACTR1B"; gene_version "1"; transcript_id "ACTR1B"; transcript_version "1"; gene_name "ACTR1B"; gene_source "ensembl"; gene_biotype "protein_coding"; transcript_name "ACTR1B"; transcript_source "ensembl"; transcript_biotype "protein_coding"
NC_019460.2	Gnomon	exon	42863036	42911001	.	-	.	gene_id "XLOC_025997___ACTR2"; gene_version "1"; transcript_id "ACTR2"; transcript_version "1"; gene_name "ACTR2"; gene_source "ensembl"; gene_biotype "protein_coding"; transcript_name "ACTR2"; transcript_source "ensembl"; transcript_biotype "protein_coding"
NC_019459.2	Gnomon	exon	177898960	178076242	.	+	.	gene_id "XLOC_014009___ACTR3"; gene_version "1"; transcript_id "ACTR3"; transcript_version "1"; gene_name "ACTR3"; gene_source "ensembl"; gene_biotype "protein_coding"; transcript_name "ACTR3"; transcript_source "ensembl"; transcript_biotype "protein_coding"
NC_019459.2	Gnomon	exon	177808393	177962737	.	-	.	gene_id "XLOC_019093__XLOC_019108___ACTR3_NC_019459.2"; gene_version "1"; transcript_id "ACTR3_NC_019459.2"; transcript_version "1"; gene_name "ACTR3_NC_019459.2"; gene_source "ensembl"; gene_biotype "protein_coding"; transcript_name "ACTR3_NC_019459.2"; transcript_source "ensembl"; transcript_biotype "protein_coding"
NC_019461.2	Gnomon	exon	114245433	114630956	.	+	.	gene_id "XLOC_032503__XLOC_032519___ACTR3B"; gene_version "1"; transcript_id "ACTR3B"; transcript_version "1"; gene_name "ACTR3B"; gene_source "ensembl"; gene_biotype "protein_coding"; transcript_name "ACTR3B"; transcript_source "ensembl"; transcript_biotype "protein_coding"
NC_019470.2	Gnomon	exon	67039770	67065407	.	+	.	gene_id "XLOC_066258___ACTR5"; gene_version "1"; transcript_id "ACTR5"; transcript_version "1"; gene_name "ACTR5"; gene_source "ensembl"; gene_biotype "protein_coding"; transcript_name "ACTR5"; transcript_source "ensembl"; transcript_biotype "protein_coding"
NC_019460.2	Gnomon	exon	169000123	169026395	.	+	.	gene_id "XLOC_023934___ACTR6"; gene_version "1"; transcript_id "ACTR6"; transcript_version "1"; gene_name "ACTR6"; gene_source "ensembl"; gene_biotype "protein_coding"; transcript_name "ACTR6"; transcript_source "ensembl"; transcript_biotype "protein_coding"
NC_019476.2	Gnomon	exon	47030147	47045925	.	+	.	gene_id "XLOC_084707___ACTR8"; gene_version "1"; transcript_id "ACTR8"; transcript_version "1"; gene_name "ACTR8"; gene_source "ensembl"; gene_biotype "protein_coding"; transcript_name "ACTR8"; transcript_source "ensembl"; transcript_biotype "protein_coding"
NC_019469.2	Gnomon	exon	48007821	48026271	.	+	.	gene_id "XLOC_062739___ACTRT2"; gene_version "1"; transcript_id "ACTRT2"; transcript_version "1"; gene_name "ACTRT2"; gene_source "ensembl"; gene_biotype "protein_coding"; transcript_name "ACTRT2"; transcript_source "ensembl"; transcript_biotype "protein_coding"
NC_019469.2	Gnomon	exon	48020929	48023192	.	-	.	gene_id "XLOC_064215___ACTRT2_NC_019469.2"; gene_version "1"; transcript_id "ACTRT2_NC_019469.2"; transcript_version "1"; gene_name "ACTRT2_NC_019469.2"; gene_source "ensembl"; gene_biotype "protein_coding"; transcript_name "ACTRT2_NC_019469.2"; transcript_source "ensembl"; transcript_biotype "protein_coding"
NC_019458.2	Gnomon	exon	215477818	215485980	.	+	.	gene_id "XLOC_003646___ACTRT3"; gene_version "1"; transcript_id "ACTRT3"; transcript_version "1"; gene_name "ACTRT3"; gene_source "ensembl"; gene_biotype "protein_coding"; transcript_name "ACTRT3"; transcript_source "ensembl"; transcript_biotype "protein_coding"
NC_019459.2	Gnomon	exon	150674674	150869399	.	+	.	gene_id "XLOC_013617___ACVR1"; gene_version "1"; transcript_id "ACVR1"; transcript_version "1"; gene_name "ACVR1"; gene_source "ensembl"; gene_biotype "protein_coding"; transcript_name "ACVR1"; transcript_source "ensembl"; transcript_biotype "protein_coding"
NC_019460.2	Gnomon	exon	133991610	134028873	.	-	.	gene_id "XLOC_028088___ACVR1B"; gene_version "1"; transcript_id "ACVR1B"; transcript_version "1"; gene_name "ACVR1B"; gene_source "ensembl"; gene_biotype "protein_coding"; transcript_name "ACVR1B"; transcript_source "ensembl"; transcript_biotype "protein_coding"
NC_019459.2	Gnomon	exon	151014408	151103607	.	+	.	gene_id "XLOC_013621___ACVR1C"; gene_version "1"; transcript_id "ACVR1C"; transcript_version "1"; gene_name "ACVR1C"; gene_source "ensembl"; gene_biotype "protein_coding"; transcript_name "ACVR1C"; transcript_source "ensembl"; transcript_biotype "protein_coding"
NC_019459.2	Gnomon	exon	160494926	160589607	.	-	.	gene_id "XLOC_018854___ACVR2A"; gene_version "1"; transcript_id "ACVR2A"; transcript_version "1"; gene_name "ACVR2A"; gene_source "ensembl"; gene_biotype "protein_coding"; transcript_name "ACVR2A"; transcript_source "ensembl"; transcript_biotype "protein_coding"
NC_019476.2	Gnomon	exon	11775621	11802479	.	+	.	gene_id "XLOC_083916___ACVR2B"; gene_version "1"; transcript_id "ACVR2B"; transcript_version "1"; gene_name "ACVR2B"; gene_source "ensembl"; gene_biotype "protein_coding"; transcript_name "ACVR2B"; transcript_source "ensembl"; transcript_biotype "protein_coding"
NC_019460.2	Gnomon	exon	134047781	134070599	.	-	.	gene_id "XLOC_028089___ACVRL1"; gene_version "1"; transcript_id "ACVRL1"; transcript_version "1"; gene_name "ACVRL1"; gene_source "ensembl"; gene_biotype "protein_coding"; transcript_name "ACVRL1"; transcript_source "ensembl"; transcript_biotype "protein_coding"
NC_019476.2	Gnomon	exon	48925383	48932432	.	-	.	gene_id "XLOC_086155___ACY1"; gene_version "1"; transcript_id "ACY1"; transcript_version "1"; gene_name "ACY1"; gene_source "ensembl"; gene_biotype "protein_coding"; transcript_name "ACY1"; transcript_source "ensembl"; transcript_biotype "protein_coding"
NC_019464.2	Gnomon	exon	83156204	83166678	.	+	.	gene_id "XLOC_046141___ACYP1"; gene_version "1"; transcript_id "ACYP1"; transcript_version "1"; gene_name "ACYP1"; gene_source "ensembl"; gene_biotype "protein_coding"; transcript_name "ACYP1"; transcript_source "ensembl"; transcript_biotype "protein_coding"
NC_019464.2	Gnomon	exon	83160613	83167469	.	-	.	gene_id "XLOC_048446___ACYP1_NC_019464.2"; gene_version "1"; transcript_id "ACYP1_NC_019464.2"; transcript_version "1"; gene_name "ACYP1_NC_019464.2"; gene_source "ensembl"; gene_biotype "protein_coding"; transcript_name "ACYP1_NC_019464.2"; transcript_source "ensembl"; transcript_biotype "protein_coding"
NC_019460.2	Gnomon	exon	69490529	69763905	.	+	.	gene_id "XLOC_021956__XLOC_021962___ACYP2"; gene_version "1"; transcript_id "ACYP2"; transcript_version "1"; gene_name "ACYP2"; gene_source "ensembl"; gene_biotype "protein_coding"; transcript_name "ACYP2"; transcript_source "ensembl"; transcript_biotype "protein_coding"
NC_019460.2	Gnomon	exon	69353259	69697268	.	-	.	gene_id "XLOC_026579___ACYP2_NC_019460.2"; gene_version "1"; transcript_id "ACYP2_NC_019460.2"; transcript_version "1"; gene_name "ACYP2_NC_019460.2"; gene_source "ensembl"; gene_biotype "protein_coding"; transcript_name "ACYP2_NC_019460.2"; transcript_source "ensembl"; transcript_biotype "protein_coding"
NC_019470.2	Gnomon	exon	72485767	72512176	.	-	.	gene_id "XLOC_068295___ADA"; gene_version "1"; transcript_id "ADA"; transcript_version "1"; gene_name "ADA"; gene_source "ensembl"; gene_biotype "protein_coding"; transcript_name "ADA"; transcript_source "ensembl"; transcript_biotype "protein_coding"
NC_019474.2	Gnomon	exon	34871915	34973432	.	-	.	gene_id "XLOC_079849___ADAD1"; gene_version "1"; transcript_id "ADAD1"; transcript_version "1"; gene_name "ADAD1"; gene_source "ensembl"; gene_biotype "protein_coding"; transcript_name "ADAD1"; transcript_source "ensembl"; transcript_biotype "protein_coding"
NC_019471.2	Gnomon	exon	9927177	9932327	.	+	.	gene_id "XLOC_068681___ADAD2"; gene_version "1"; transcript_id "ADAD2"; transcript_version "1"; gene_name "ADAD2"; gene_source "ensembl"; gene_biotype "protein_coding"; transcript_name "ADAD2"; transcript_source "ensembl"; transcript_biotype "protein_coding"
NC_019475.2	Gnomon	exon	53968636	53999432	.	+	.	gene_id "XLOC_081969___ADAL"; gene_version "1"; transcript_id "ADAL"; transcript_version "1"; gene_name "ADAL"; gene_source "ensembl"; gene_biotype "protein_coding"; transcript_name "ADAL"; transcript_source "ensembl"; transcript_biotype "protein_coding"
NC_019464.2	Gnomon	exon	48314006	48863287	.	+	.	gene_id "XLOC_045417___ADAM10"; gene_version "1"; transcript_id "ADAM10"; transcript_version "1"; gene_name "ADAM10"; gene_source "ensembl"; gene_biotype "protein_coding"; transcript_name "ADAM10"; transcript_source "ensembl"; transcript_biotype "protein_coding"
NC_019468.2	Gnomon	exon	43851491	43872181	.	+	.	gene_id "XLOC_059569___ADAM11"; gene_version "1"; transcript_id "ADAM11"; transcript_version "1"; gene_name "ADAM11"; gene_source "ensembl"; gene_biotype "protein_coding"; transcript_name "ADAM11"; transcript_source "ensembl"; transcript_biotype "protein_coding"
NC_019479.2	Gnomon	exon	44378526	44732190	.	-	.	gene_id "XLOC_092480___ADAM12"; gene_version "1"; transcript_id "ADAM12"; transcript_version "1"; gene_name "ADAM12"; gene_source "ensembl"; gene_biotype "protein_coding"; transcript_name "ADAM12"; transcript_source "ensembl"; transcript_biotype "protein_coding"
NC_019458.2	Gnomon	exon	103728406	103746346	.	+	.	gene_id "XLOC_002044___ADAM15"; gene_version "1"; transcript_id "ADAM15"; transcript_version "1"; gene_name "ADAM15"; gene_source "ensembl"; gene_biotype "protein_coding"; transcript_name "ADAM15"; transcript_source "ensembl"; transcript_biotype "protein_coding"
NC_019460.2	Gnomon	exon	18648657	18691707	.	-	.	gene_id "XLOC_025494___ADAM17"; gene_version "1"; transcript_id "ADAM17"; transcript_version "1"; gene_name "ADAM17"; gene_source "ensembl"; gene_biotype "protein_coding"; transcript_name "ADAM17"; transcript_source "ensembl"; transcript_biotype "protein_coding"
NC_019462.2	Gnomon	exon	66354263	66452464	.	-	.	gene_id "XLOC_039649___ADAM19"; gene_version "1"; transcript_id "ADAM19"; transcript_version "1"; gene_name "ADAM19"; gene_source "ensembl"; gene_biotype "protein_coding"; transcript_name "ADAM19"; transcript_source "ensembl"; transcript_biotype "protein_coding"
NC_019483.2	Gnomon	exon	33260811	33261769	.	+	.	gene_id "XLOC_099833___ADAM2"; gene_version "1"; transcript_id "ADAM2"; transcript_version "1"; gene_name "ADAM2"; gene_source "ensembl"; gene_biotype "protein_coding"; transcript_name "ADAM2"; transcript_source "ensembl"; transcript_biotype "protein_coding"
NC_019483.2	Gnomon	exon	33111360	33279303	.	-	.	gene_id "XLOC_100735___ADAM2_NC_019483.2"; gene_version "1"; transcript_id "ADAM2_NC_019483.2"; transcript_version "1"; gene_name "ADAM2_NC_019483.2"; gene_source "ensembl"; gene_biotype "protein_coding"; transcript_name "ADAM2_NC_019483.2"; transcript_source "ensembl"; transcript_biotype "protein_coding"
NC_019461.2	Gnomon	exon	71923284	72277055	.	+	.	gene_id "XLOC_031759___ADAM22"; gene_version "1"; transcript_id "ADAM22"; transcript_version "1"; gene_name "ADAM22"; gene_source "ensembl"; gene_biotype "protein_coding"; transcript_name "ADAM22"; transcript_source "ensembl"; transcript_biotype "protein_coding"
NC_019461.2	Gnomon	exon	72136087	72268888	.	-	.	gene_id "XLOC_034197__XLOC_034198__XLOC_034199__XLOC_034200___ADAM22_NC_019461.2"; gene_version "1"; transcript_id "ADAM22_NC_019461.2"; transcript_version "1"; gene_name "ADAM22_NC_019461.2"; gene_source "ensembl"; gene_biotype "protein_coding"; transcript_name "ADAM22_NC_019461.2"; transcript_source "ensembl"; transcript_biotype "protein_coding"
NC_019459.2	Gnomon	exon	207276022	207687064	.	+	.	gene_id "XLOC_014408___ADAM23"; gene_version "1"; transcript_id "ADAM23"; transcript_version "1"; gene_name "ADAM23"; gene_source "ensembl"; gene_biotype "protein_coding"; transcript_name "ADAM23"; transcript_source "ensembl"; transcript_biotype "protein_coding"
NC_019459.2	Gnomon	exon	207275172	207495620	.	-	.	gene_id "XLOC_019525___ADAM23_NC_019459.2"; gene_version "1"; transcript_id "ADAM23_NC_019459.2"; transcript_version "1"; gene_name "ADAM23_NC_019459.2"; gene_source "ensembl"; gene_biotype "protein_coding"; transcript_name "ADAM23_NC_019459.2"; transcript_source "ensembl"; transcript_biotype "protein_coding"
NC_019459.2	Gnomon	exon	40784858	41275842	.	+	.	gene_id "XLOC_011607__XLOC_011614___ADAM28"; gene_version "1"; transcript_id "ADAM28"; transcript_version "1"; gene_name "ADAM28"; gene_source "ensembl"; gene_biotype "protein_coding"; transcript_name "ADAM28"; transcript_source "ensembl"; transcript_biotype "protein_coding"
NC_019459.2	Gnomon	exon	41141228	41262323	.	-	.	gene_id "XLOC_016243___ADAM28_NC_019459.2"; gene_version "1"; transcript_id "ADAM28_NC_019459.2"; transcript_version "1"; gene_name "ADAM28_NC_019459.2"; gene_source "ensembl"; gene_biotype "protein_coding"; transcript_name "ADAM28_NC_019459.2"; transcript_source "ensembl"; transcript_biotype "protein_coding"
NC_019459.2	Gnomon	exon	104498420	104767269	.	+	.	gene_id "XLOC_012692___ADAM29"; gene_version "1"; transcript_id "ADAM29"; transcript_version "1"; gene_name "ADAM29"; gene_source "ensembl"; gene_biotype "protein_coding"; transcript_name "ADAM29"; transcript_source "ensembl"; transcript_biotype "protein_coding"
NC_019459.2	Gnomon	exon	104578082	105102917	.	-	.	gene_id "XLOC_017667__XLOC_017672__XLOC_017674___ADAM29_NC_019459.2"; gene_version "1"; transcript_id "ADAM29_NC_019459.2"; transcript_version "1"; gene_name "ADAM29_NC_019459.2"; gene_source "ensembl"; gene_biotype "protein_coding"; transcript_name "ADAM29_NC_019459.2"; transcript_source "ensembl"; transcript_biotype "protein_coding"
NC_019483.2	Gnomon	exon	32736803	33031461	.	+	.	gene_id "XLOC_099833___ADAM32"; gene_version "1"; transcript_id "ADAM32"; transcript_version "1"; gene_name "ADAM32"; gene_source "ensembl"; gene_biotype "protein_coding"; transcript_name "ADAM32"; transcript_source "ensembl"; transcript_biotype "protein_coding"
NC_019483.2	Gnomon	exon	32853544	32979254	.	-	.	gene_id "XLOC_100721__XLOC_100722__XLOC_100723__XLOC_100724__XLOC_100725__XLOC_100726__XLOC_100727__XLOC_100728__XLOC_100729__XLOC_100730__XLOC_100731___ADAM32_NC_019483.2"; gene_version "1"; transcript_id "ADAM32_NC_019483.2"; transcript_version "1"; gene_name "ADAM32_NC_019483.2"; gene_source "ensembl"; gene_biotype "protein_coding"; transcript_name "ADAM32_NC_019483.2"; transcript_source "ense…
NC_019470.2	Gnomon	exon	50751970	50767236	.	+	.	gene_id "XLOC_065886___ADAM33"; gene_version "1"; transcript_id "ADAM33"; transcript_version "1"; gene_name "ADAM33"; gene_source "ensembl"; gene_biotype "protein_coding"; transcript_name "ADAM33"; transcript_source "ensembl"; transcript_biotype "protein_coding"
NC_019470.2	Gnomon	exon	50759063	50771224	.	-	.	gene_id "XLOC_067843___ADAM33_NC_019470.2"; gene_version "1"; transcript_id "ADAM33_NC_019470.2"; transcript_version "1"; gene_name "ADAM33_NC_019470.2"; gene_source "ensembl"; gene_biotype "protein_coding"; transcript_name "ADAM33_NC_019470.2"; transcript_source "ensembl"; transcript_biotype "protein_coding"
NC_019459.2	Gnomon	exon	40784260	41126763	.	+	.	gene_id "XLOC_011603__XLOC_011611__XLOC_011612___ADAM7"; gene_version "1"; transcript_id "ADAM7"; transcript_version "1"; gene_name "ADAM7"; gene_source "ensembl"; gene_biotype "protein_coding"; transcript_name "ADAM7"; transcript_source "ensembl"; transcript_biotype "protein_coding"
NC_019459.2	Gnomon	exon	40843999	41108217	.	-	.	gene_id "XLOC_016239___ADAM7_NC_019459.2"; gene_version "1"; transcript_id "ADAM7_NC_019459.2"; transcript_version "1"; gene_name "ADAM7_NC_019459.2"; gene_source "ensembl"; gene_biotype "protein_coding"; transcript_name "ADAM7_NC_019459.2"; transcript_source "ensembl"; transcript_biotype "protein_coding"
NC_019483.2	Gnomon	exon	32737729	32834093	.	+	.	gene_id "XLOC_099833___ADAM9"; gene_version "1"; transcript_id "ADAM9"; transcript_version "1"; gene_name "ADAM9"; gene_source "ensembl"; gene_biotype "protein_coding"; transcript_name "ADAM9"; transcript_source "ensembl"; transcript_biotype "protein_coding"
NC_019459.2	Gnomon	exon	41141228	41163896	.	-	.	gene_id "XLOC_016243___ADAMDEC1"; gene_version "1"; transcript_id "ADAMDEC1"; transcript_version "1"; gene_name "ADAMDEC1"; gene_source "ensembl"; gene_biotype "protein_coding"; transcript_name "ADAMDEC1"; transcript_source "ensembl"; transcript_biotype "protein_coding"
NC_019458.2	Gnomon	exon	127601615	127614115	.	+	.	gene_id "XLOC_002612___ADAMTS1"; gene_version "1"; transcript_id "ADAMTS1"; transcript_version "1"; gene_name "ADAMTS1"; gene_source "ensembl"; gene_biotype "protein_coding"; transcript_name "ADAMTS1"; transcript_source "ensembl"; transcript_biotype "protein_coding"
NC_019462.2	Gnomon	exon	14793085	14794337	.	+	.	gene_id "XLOC_035534___ADAMTS10"; gene_version "1"; transcript_id "ADAMTS10"; transcript_version "1"; gene_name "ADAMTS10"; gene_source "ensembl"; gene_biotype "protein_coding"; transcript_name "ADAMTS10"; transcript_source "ensembl"; transcript_biotype "protein_coding"
NC_019462.2	Gnomon	exon	14783225	14819146	.	-	.	gene_id "XLOC_038357___ADAMTS10_NC_019462.2"; gene_version "1"; transcript_id "ADAMTS10_NC_019462.2"; transcript_version "1"; gene_name "ADAMTS10_NC_019462.2"; gene_source "ensembl"; gene_biotype "protein_coding"; transcript_name "ADAMTS10_NC_019462.2"; transcript_source "ensembl"; transcript_biotype "protein_coding"
NC_019473.2	Gnomon	exon	39778342	40197764	.	+	.	gene_id "XLOC_076008___ADAMTS12"; gene_version "1"; transcript_id "ADAMTS12"; transcript_version "1"; gene_name "ADAMTS12"; gene_source "ensembl"; gene_biotype "protein_coding"; transcript_name "ADAMTS12"; transcript_source "ensembl"; transcript_biotype "protein_coding"
NC_019473.2	Gnomon	exon	40008628	40056251	.	-	.	gene_id "XLOC_077553__XLOC_077554___ADAMTS12_NC_019473.2"; gene_version "1"; transcript_id "ADAMTS12_NC_019473.2"; transcript_version "1"; gene_name "ADAMTS12_NC_019473.2"; gene_source "ensembl"; gene_biotype "protein_coding"; transcript_name "ADAMTS12_NC_019473.2"; transcript_source "ensembl"; transcript_biotype "protein_coding"
NC_019460.2	Gnomon	exon	2443635	2476124	.	-	.	gene_id "XLOC_025091___ADAMTS13"; gene_version "1"; transcript_id "ADAMTS13"; transcript_version "1"; gene_name "ADAMTS13"; gene_source "ensembl"; gene_biotype "protein_coding"; transcript_name "ADAMTS13"; transcript_source "ensembl"; transcript_biotype "protein_coding"
NC_019482.2	Gnomon	exon	26507820	26649258	.	+	.	gene_id "XLOC_097408___ADAMTS14"; gene_version "1"; transcript_id "ADAMTS14"; transcript_version "1"; gene_name "ADAMTS14"; gene_source "ensembl"; gene_biotype "protein_coding"; transcript_name "ADAMTS14"; transcript_source "ensembl"; transcript_biotype "protein_coding"
NC_019482.2	Gnomon	exon	26510403	26599990	.	-	.	gene_id "XLOC_098752__XLOC_098753___ADAMTS14_NC_019482.2"; gene_version "1"; transcript_id "ADAMTS14_NC_019482.2"; transcript_version "1"; gene_name "ADAMTS14_NC_019482.2"; gene_source "ensembl"; gene_biotype "protein_coding"; transcript_name "ADAMTS14_NC_019482.2"; transcript_source "ensembl"; transcript_biotype "protein_coding"
NC_019478.2	Gnomon	exon	35663862	35696205	.	+	.	gene_id "XLOC_089395___ADAMTS15"; gene_version "1"; transcript_id "ADAMTS15"; transcript_version "1"; gene_name "ADAMTS15"; gene_source "ensembl"; gene_biotype "protein_coding"; transcript_name "ADAMTS15"; transcript_source "ensembl"; transcript_biotype "protein_coding"
NC_019478.2	Gnomon	exon	35659000	35668671	.	-	.	gene_id "XLOC_090549___ADAMTS15_NC_019478.2"; gene_version "1"; transcript_id "ADAMTS15_NC_019478.2"; transcript_version "1"; gene_name "ADAMTS15_NC_019478.2"; gene_source "ensembl"; gene_biotype "protein_coding"; transcript_name "ADAMTS15_NC_019478.2"; transcript_source "ensembl"; transcript_biotype "protein_coding"
NC_019473.2	Gnomon	exon	67687413	67950039	.	+	.	gene_id "XLOC_076265__XLOC_076266__XLOC_076267__XLOC_076268___ADAMTS16"; gene_version "1"; transcript_id "ADAMTS16"; transcript_version "1"; gene_name "ADAMTS16"; gene_source "ensembl"; gene_biotype "protein_coding"; transcript_name "ADAMTS16"; transcript_source "ensembl"; transcript_biotype "protein_coding"
NC_019473.2	Gnomon	exon	67527978	67899675	.	-	.	gene_id "XLOC_077841___ADAMTS16_NC_019473.2"; gene_version "1"; transcript_id "ADAMTS16_NC_019473.2"; transcript_version "1"; gene_name "ADAMTS16_NC_019473.2"; gene_source "ensembl"; gene_biotype "protein_coding"; transcript_name "ADAMTS16_NC_019473.2"; transcript_source "ensembl"; transcript_biotype "protein_coding"
NC_019475.2	Gnomon	exon	4986245	5947216	.	+	.	gene_id "XLOC_080905___ADAMTS17"; gene_version "1"; transcript_id "ADAMTS17"; transcript_version "1"; gene_name "ADAMTS17"; gene_source "ensembl"; gene_biotype "protein_coding"; transcript_name "ADAMTS17"; transcript_source "ensembl"; transcript_biotype "protein_coding"
NC_019475.2	Gnomon	exon	5363445	5562664	.	-	.	gene_id "XLOC_082369___ADAMTS17_NC_019475.2"; gene_version "1"; transcript_id "ADAMTS17_NC_019475.2"; transcript_version "1"; gene_name "ADAMTS17_NC_019475.2"; gene_source "ensembl"; gene_biotype "protein_coding"; transcript_name "ADAMTS17_NC_019475.2"; transcript_source "ensembl"; transcript_biotype "protein_coding"
NC_019462.2	Gnomon	exon	21774106	22423325	.	+	.	gene_id "XLOC_035751__XLOC_035775__XLOC_035776__XLOC_035777__XLOC_035778__XLOC_035779__XLOC_035780__XLOC_035781__XLOC_035782__XLOC_035783___ADAMTS19"; gene_version "1"; transcript_id "ADAMTS19"; transcript_version "1"; gene_name "ADAMTS19"; gene_source "ensembl"; gene_biotype "protein_coding"; transcript_name "ADAMTS19"; transcript_source "ensembl"; transcript_biotype "protein_coding"
NC_019462.2	Gnomon	exon	21823725	22171909	.	-	.	gene_id "XLOC_038516___ADAMTS19_NC_019462.2"; gene_version "1"; transcript_id "ADAMTS19_NC_019462.2"; transcript_version "1"; gene_name "ADAMTS19_NC_019462.2"; gene_source "ensembl"; gene_biotype "protein_coding"; transcript_name "ADAMTS19_NC_019462.2"; transcript_source "ensembl"; transcript_biotype "protein_coding"
NC_019462.2	Gnomon	exon	1565101	1952325	.	+	.	gene_id "XLOC_035136___ADAMTS2"; gene_version "1"; transcript_id "ADAMTS2"; transcript_version "1"; gene_name "ADAMTS2"; gene_source "ensembl"; gene_biotype "protein_coding"; transcript_name "ADAMTS2"; transcript_source "ensembl"; transcript_biotype "protein_coding"
NC_019462.2	Gnomon	exon	1946838	1961814	.	-	.	gene_id "XLOC_037951___ADAMTS2_NC_019462.2"; gene_version "1"; transcript_id "ADAMTS2_NC_019462.2"; transcript_version "1"; gene_name "ADAMTS2_NC_019462.2"; gene_source "ensembl"; gene_biotype "protein_coding"; transcript_name "ADAMTS2_NC_019462.2"; transcript_source "ensembl"; transcript_biotype "protein_coding"
NC_019460.2	Gnomon	exon	142639436	143074123	.	+	.	gene_id "XLOC_023419___ADAMTS20"; gene_version "1"; transcript_id "ADAMTS20"; transcript_version "1"; gene_name "ADAMTS20"; gene_source "ensembl"; gene_biotype "protein_coding"; transcript_name "ADAMTS20"; transcript_source "ensembl"; transcript_biotype "protein_coding"
NC_019460.2	Gnomon	exon	142634672	143211803	.	-	.	gene_id "XLOC_028287__XLOC_028289__XLOC_028290___ADAMTS20_NC_019460.2"; gene_version "1"; transcript_id "ADAMTS20_NC_019460.2"; transcript_version "1"; gene_name "ADAMTS20_NC_019460.2"; gene_source "ensembl"; gene_biotype "protein_coding"; transcript_name "ADAMTS20_NC_019460.2"; transcript_source "ensembl"; transcript_biotype "protein_coding"
NC_019463.2	Gnomon	exon	86985830	87338058	.	-	.	gene_id "XLOC_043575___ADAMTS3"; gene_version "1"; transcript_id "ADAMTS3"; transcript_version "1"; gene_name "ADAMTS3"; gene_source "ensembl"; gene_biotype "protein_coding"; transcript_name "ADAMTS3"; transcript_source "ensembl"; transcript_biotype "protein_coding"
NC_019458.2	Gnomon	exon	110595059	110604036	.	-	.	gene_id "XLOC_007167___ADAMTS4"; gene_version "1"; transcript_id "ADAMTS4"; transcript_version "1"; gene_name "ADAMTS4"; gene_source "ensembl"; gene_biotype "protein_coding"; transcript_name "ADAMTS4"; transcript_source "ensembl"; transcript_biotype "protein_coding"
NC_019458.2	Gnomon	exon	127445033	127502805	.	+	.	gene_id "XLOC_002609___ADAMTS5"; gene_version "1"; transcript_id "ADAMTS5"; transcript_version "1"; gene_name "ADAMTS5"; gene_source "ensembl"; gene_biotype "protein_coding"; transcript_name "ADAMTS5"; transcript_source "ensembl"; transcript_biotype "protein_coding"
NC_019473.2	Gnomon	exon	13994291	14330578	.	+	.	gene_id "XLOC_075512___ADAMTS6"; gene_version "1"; transcript_id "ADAMTS6"; transcript_version "1"; gene_name "ADAMTS6"; gene_source "ensembl"; gene_biotype "protein_coding"; transcript_name "ADAMTS6"; transcript_source "ensembl"; transcript_biotype "protein_coding"
NC_019475.2	Gnomon	exon	29348813	29411454	.	+	.	gene_id "XLOC_081322___ADAMTS7"; gene_version "1"; transcript_id "ADAMTS7"; transcript_version "1"; gene_name "ADAMTS7"; gene_source "ensembl"; gene_biotype "protein_coding"; transcript_name "ADAMTS7"; transcript_source "ensembl"; transcript_biotype "protein_coding"
NC_019475.2	Gnomon	exon	29339700	29349340	.	-	.	gene_id "XLOC_082928__XLOC_082929___ADAMTS7_NC_019475.2"; gene_version "1"; transcript_id "ADAMTS7_NC_019475.2"; transcript_version "1"; gene_name "ADAMTS7_NC_019475.2"; gene_source "ensembl"; gene_biotype "protein_coding"; transcript_name "ADAMTS7_NC_019475.2"; transcript_source "ensembl"; transcript_biotype "protein_coding"
NC_019478.2	Gnomon	exon	35570244	35647920	.	+	.	gene_id "XLOC_089391___ADAMTS8"; gene_version "1"; transcript_id "ADAMTS8"; transcript_version "1"; gene_name "ADAMTS8"; gene_source "ensembl"; gene_biotype "protein_coding"; transcript_name "ADAMTS8"; transcript_source "ensembl"; transcript_biotype "protein_coding"
NC_019478.2	Gnomon	exon	35622702	35641179	.	-	.	gene_id "XLOC_090548___ADAMTS8_NC_019478.2"; gene_version "1"; transcript_id "ADAMTS8_NC_019478.2"; transcript_version "1"; gene_name "ADAMTS8_NC_019478.2"; gene_source "ensembl"; gene_biotype "protein_coding"; transcript_name "ADAMTS8_NC_019478.2"; transcript_source "ensembl"; transcript_biotype "protein_coding"
NC_019476.2	Gnomon	exon	36796251	36959350	.	+	.	gene_id "XLOC_084595___ADAMTS9"; gene_version "1"; transcript_id "ADAMTS9"; transcript_version "1"; gene_name "ADAMTS9"; gene_source "ensembl"; gene_biotype "protein_coding"; transcript_name "ADAMTS9"; transcript_source "ensembl"; transcript_biotype "protein_coding"
NC_019476.2	Gnomon	exon	36077328	36922735	.	-	.	gene_id "XLOC_085951__XLOC_085974__XLOC_085975__XLOC_085976___ADAMTS9_NC_019476.2"; gene_version "1"; transcript_id "ADAMTS9_NC_019476.2"; transcript_version "1"; gene_name "ADAMTS9_NC_019476.2"; gene_source "ensembl"; gene_biotype "protein_coding"; transcript_name "ADAMTS9_NC_019476.2"; transcript_source "ensembl"; transcript_biotype "protein_coding"
NC_019459.2	Gnomon	exon	85409157	86936183	.	+	.	gene_id "XLOC_012381___ADAMTSL1"; gene_version "1"; transcript_id "ADAMTSL1"; transcript_version "1"; gene_name "ADAMTSL1"; gene_source "ensembl"; gene_biotype "protein_coding"; transcript_name "ADAMTSL1"; transcript_source "ensembl"; transcript_biotype "protein_coding"
NC_019459.2	Gnomon	exon	85938651	86146082	.	-	.	gene_id "XLOC_017342__XLOC_017343__XLOC_017344__XLOC_017345__XLOC_017346___ADAMTSL1_NC_019459.2"; gene_version "1"; transcript_id "ADAMTSL1_NC_019459.2"; transcript_version "1"; gene_name "ADAMTSL1_NC_019459.2"; gene_source "ensembl"; gene_biotype "protein_coding"; transcript_name "ADAMTSL1_NC_019459.2"; transcript_source "ensembl"; transcript_biotype "protein_coding"
NC_019460.2	Gnomon	exon	2257893	2379546	.	-	.	gene_id "XLOC_025086__XLOC_025088___ADAMTSL2"; gene_version "1"; transcript_id "ADAMTSL2"; transcript_version "1"; gene_name "ADAMTSL2"; gene_source "ensembl"; gene_biotype "protein_coding"; transcript_name "ADAMTSL2"; transcript_source "ensembl"; transcript_biotype "protein_coding"
NC_019475.2	Gnomon	exon	22903962	23363920	.	+	.	gene_id "XLOC_081162___ADAMTSL3"; gene_version "1"; transcript_id "ADAMTSL3"; transcript_version "1"; gene_name "ADAMTSL3"; gene_source "ensembl"; gene_biotype "protein_coding"; transcript_name "ADAMTSL3"; transcript_source "ensembl"; transcript_biotype "protein_coding"
NC_019475.2	Gnomon	exon	23067629	23082085	.	-	.	gene_id "XLOC_082792___ADAMTSL3_NC_019475.2"; gene_version "1"; transcript_id "ADAMTSL3_NC_019475.2"; transcript_version "1"; gene_name "ADAMTSL3_NC_019475.2"; gene_source "ensembl"; gene_biotype "protein_coding"; transcript_name "ADAMTSL3_NC_019475.2"; transcript_source "ensembl"; transcript_biotype "protein_coding"
NC_019458.2	Gnomon	exon	99351735	99373246	.	+	.	gene_id "XLOC_001882___ADAMTSL4"; gene_version "1"; transcript_id "ADAMTSL4"; transcript_version "1"; gene_name "ADAMTSL4"; gene_source "ensembl"; gene_biotype "protein_coding"; transcript_name "ADAMTSL4"; transcript_source "ensembl"; transcript_biotype "protein_coding"
NC_019462.2	Gnomon	exon	41232476	41241317	.	-	.	gene_id "XLOC_039102___ADAMTSL5"; gene_version "1"; transcript_id "ADAMTSL5"; transcript_version "1"; gene_name "ADAMTSL5"; gene_source "ensembl"; gene_biotype "protein_coding"; transcript_name "ADAMTSL5"; transcript_source "ensembl"; transcript_biotype "protein_coding"
NC_019468.2	Gnomon	exon	17600611	17636327	.	-	.	gene_id "XLOC_060472___ADAP2"; gene_version "1"; transcript_id "ADAP2"; transcript_version "1"; gene_name "ADAP2"; gene_source "ensembl"; gene_biotype "protein_coding"; transcript_name "ADAP2"; transcript_source "ensembl"; transcript_biotype "protein_coding"
NC_019458.2	Gnomon	exon	103283162	103311538	.	-	.	gene_id "XLOC_006879___ADAR"; gene_version "1"; transcript_id "ADAR"; transcript_version "1"; gene_name "ADAR"; gene_source "ensembl"; gene_biotype "protein_coding"; transcript_name "ADAR"; transcript_source "ensembl"; transcript_biotype "protein_coding"
NC_019458.2	Gnomon	exon	262813099	262988734	.	+	.	gene_id "XLOC_004464___ADARB1"; gene_version "1"; transcript_id "ADARB1"; transcript_version "1"; gene_name "ADARB1"; gene_source "ensembl"; gene_biotype "protein_coding"; transcript_name "ADARB1"; transcript_source "ensembl"; transcript_biotype "protein_coding"
NC_019471.2	Gnomon	exon	2252382	2291151	.	-	.	gene_id "XLOC_070362___ADAT1"; gene_version "1"; transcript_id "ADAT1"; transcript_version "1"; gene_name "ADAT1"; gene_source "ensembl"; gene_biotype "protein_coding"; transcript_name "ADAT1"; transcript_source "ensembl"; transcript_biotype "protein_coding"
NC_019465.2	Gnomon	exon	67689895	67745636	.	+	.	gene_id "XLOC_050018___ADAT2"; gene_version "1"; transcript_id "ADAT2"; transcript_version "1"; gene_name "ADAT2"; gene_source "ensembl"; gene_biotype "protein_coding"; transcript_name "ADAT2"; transcript_source "ensembl"; transcript_biotype "protein_coding"
NC_019465.2	Gnomon	exon	67733145	67767593	.	-	.	gene_id "XLOC_051808___ADAT2_NC_019465.2"; gene_version "1"; transcript_id "ADAT2_NC_019465.2"; transcript_version "1"; gene_name "ADAT2_NC_019465.2"; gene_source "ensembl"; gene_biotype "protein_coding"; transcript_name "ADAT2_NC_019465.2"; transcript_source "ensembl"; transcript_biotype "protein_coding"
NC_019462.2	Gnomon	exon	41542938	41547123	.	+	.	gene_id "XLOC_036307___ADAT3"; gene_version "1"; transcript_id "ADAT3"; transcript_version "1"; gene_name "ADAT3"; gene_source "ensembl"; gene_biotype "protein_coding"; transcript_name "ADAT3"; transcript_source "ensembl"; transcript_biotype "protein_coding"
NC_019461.2	Gnomon	exon	103731369	103746759	.	+	.	gene_id "XLOC_032249___ADCK2"; gene_version "1"; transcript_id "ADCK2"; transcript_version "1"; gene_name "ADCK2"; gene_source "ensembl"; gene_biotype "protein_coding"; transcript_name "ADCK2"; transcript_source "ensembl"; transcript_biotype "protein_coding"
NC_019469.2	Gnomon	exon	27989315	28037328	.	+	.	gene_id "XLOC_062361___ADCK3"; gene_version "1"; transcript_id "ADCK3"; transcript_version "1"; gene_name "ADCK3"; gene_source "ensembl"; gene_biotype "protein_coding"; transcript_name "ADCK3"; transcript_source "ensembl"; transcript_biotype "protein_coding"
NC_019471.2	Gnomon	exon	49016690	49034910	.	-	.	gene_id "XLOC_071209___ADCK4"; gene_version "1"; transcript_id "ADCK4"; transcript_version "1"; gene_name "ADCK4"; gene_source "ensembl"; gene_biotype "protein_coding"; transcript_name "ADCK4"; transcript_source "ensembl"; transcript_biotype "protein_coding"
NC_019466.2	Gnomon	exon	13455558	13469059	.	-	.	gene_id "XLOC_054085___ADCK5"; gene_version "1"; transcript_id "ADCK5"; transcript_version "1"; gene_name "ADCK5"; gene_source "ensembl"; gene_biotype "protein_coding"; transcript_name "ADCK5"; transcript_source "ensembl"; transcript_biotype "protein_coding"
NC_019461.2	Gnomon	exon	76168124	76542692	.	-	.	gene_id "XLOC_034323__XLOC_034324___ADCY1"; gene_version "1"; transcript_id "ADCY1"; transcript_version "1"; gene_name "ADCY1"; gene_source "ensembl"; gene_biotype "protein_coding"; transcript_name "ADCY1"; transcript_source "ensembl"; transcript_biotype "protein_coding"
NC_019458.2	Gnomon	exon	117908229	117969754	.	+	.	gene_id "XLOC_002410__XLOC_002412__XLOC_002413__XLOC_002414__XLOC_002415__XLOC_002416__XLOC_002417__XLOC_002418___ADCY10"; gene_version "1"; transcript_id "ADCY10"; transcript_version "1"; gene_name "ADCY10"; gene_source "ensembl"; gene_biotype "protein_coding"; transcript_name "ADCY10"; transcript_source "ensembl"; transcript_biotype "protein_coding"
NC_019458.2	Gnomon	exon	117908080	118063468	.	-	.	gene_id "XLOC_007312___ADCY10_NC_019458.2"; gene_version "1"; transcript_id "ADCY10_NC_019458.2"; transcript_version "1"; gene_name "ADCY10_NC_019458.2"; gene_source "ensembl"; gene_biotype "protein_coding"; transcript_name "ADCY10_NC_019458.2"; transcript_source "ensembl"; transcript_biotype "protein_coding"
NC_019473.2	Gnomon	exon	65363777	65700872	.	+	.	gene_id "XLOC_076225__XLOC_076226__XLOC_076227__XLOC_076228__XLOC_076229__XLOC_076230___ADCY2"; gene_version "1"; transcript_id "ADCY2"; transcript_version "1"; gene_name "ADCY2"; gene_source "ensembl"; gene_biotype "protein_coding"; transcript_name "ADCY2"; transcript_source "ensembl"; transcript_biotype "protein_coding"
NC_019473.2	Gnomon	exon	65281587	65724661	.	-	.	gene_id "XLOC_077790___ADCY2_NC_019473.2"; gene_version "1"; transcript_id "ADCY2_NC_019473.2"; transcript_version "1"; gene_name "ADCY2_NC_019473.2"; gene_source "ensembl"; gene_biotype "protein_coding"; transcript_name "ADCY2_NC_019473.2"; transcript_source "ensembl"; transcript_biotype "protein_coding"
NC_019460.2	Gnomon	exon	32091711	32180715	.	-	.	gene_id "XLOC_025832___ADCY3"; gene_version "1"; transcript_id "ADCY3"; transcript_version "1"; gene_name "ADCY3"; gene_source "ensembl"; gene_biotype "protein_coding"; transcript_name "ADCY3"; transcript_source "ensembl"; transcript_biotype "protein_coding"
NC_019464.2	Gnomon	exon	20443617	20465387	.	+	.	gene_id "XLOC_044686___ADCY4"; gene_version "1"; transcript_id "ADCY4"; transcript_version "1"; gene_name "ADCY4"; gene_source "ensembl"; gene_biotype "protein_coding"; transcript_name "ADCY4"; transcript_source "ensembl"; transcript_biotype "protein_coding"
NC_019458.2	Gnomon	exon	185801123	185938341	.	-	.	gene_id "XLOC_008672___ADCY5"; gene_version "1"; transcript_id "ADCY5"; transcript_version "1"; gene_name "ADCY5"; gene_source "ensembl"; gene_biotype "protein_coding"; transcript_name "ADCY5"; transcript_source "ensembl"; transcript_biotype "protein_coding"
NC_019460.2	Gnomon	exon	137031638	137055468	.	+	.	gene_id "XLOC_023269___ADCY6"; gene_version "1"; transcript_id "ADCY6"; transcript_version "1"; gene_name "ADCY6"; gene_source "ensembl"; gene_biotype "protein_coding"; transcript_name "ADCY6"; transcript_source "ensembl"; transcript_biotype "protein_coding"
NC_019471.2	Gnomon	exon	18099755	18171608	.	+	.	gene_id "XLOC_068871___ADCY7"; gene_version "1"; transcript_id "ADCY7"; transcript_version "1"; gene_name "ADCY7"; gene_source "ensembl"; gene_biotype "protein_coding"; transcript_name "ADCY7"; transcript_source "ensembl"; transcript_biotype "protein_coding"
NC_019471.2	Gnomon	exon	18141863	18150991	.	-	.	gene_id "XLOC_070628___ADCY7_NC_019471.2"; gene_version "1"; transcript_id "ADCY7_NC_019471.2"; transcript_version "1"; gene_name "ADCY7_NC_019471.2"; gene_source "ensembl"; gene_biotype "protein_coding"; transcript_name "ADCY7_NC_019471.2"; transcript_source "ensembl"; transcript_biotype "protein_coding"
NC_019466.2	Gnomon	exon	22639302	22905262	.	+	.	gene_id "XLOC_052550___ADCY8"; gene_version "1"; transcript_id "ADCY8"; transcript_version "1"; gene_name "ADCY8"; gene_source "ensembl"; gene_biotype "protein_coding"; transcript_name "ADCY8"; transcript_source "ensembl"; transcript_biotype "protein_coding"
NC_019466.2	Gnomon	exon	22640187	22899432	.	-	.	gene_id "XLOC_054223__XLOC_054224__XLOC_054225__XLOC_054226__XLOC_054227___ADCY8_NC_019466.2"; gene_version "1"; transcript_id "ADCY8_NC_019466.2"; transcript_version "1"; gene_name "ADCY8_NC_019466.2"; gene_source "ensembl"; gene_biotype "protein_coding"; transcript_name "ADCY8_NC_019466.2"; transcript_source "ensembl"; transcript_biotype "protein_coding"
NC_019481.2	Gnomon	exon	3280674	3283125	.	+	.	gene_id "XLOC_095014___ADCY9"; gene_version "1"; transcript_id "ADCY9"; transcript_version "1"; gene_name "ADCY9"; gene_source "ensembl"; gene_biotype "protein_coding"; transcript_name "ADCY9"; transcript_source "ensembl"; transcript_biotype "protein_coding"
NC_019481.2	Gnomon	exon	3261054	3375209	.	-	.	gene_id "XLOC_095958___ADCY9_NC_019481.2"; gene_version "1"; transcript_id "ADCY9_NC_019481.2"; transcript_version "1"; gene_name "ADCY9_NC_019481.2"; gene_source "ensembl"; gene_biotype "protein_coding"; transcript_name "ADCY9_NC_019481.2"; transcript_source "ensembl"; transcript_biotype "protein_coding"
NC_019480.2	Gnomon	exon	35943751	36011564	.	+	.	gene_id "XLOC_093122__XLOC_093124___ADCYAP1"; gene_version "1"; transcript_id "ADCYAP1"; transcript_version "1"; gene_name "ADCYAP1"; gene_source "ensembl"; gene_biotype "protein_coding"; transcript_name "ADCYAP1"; transcript_source "ensembl"; transcript_biotype "protein_coding"
NC_019480.2	Gnomon	exon	35943024	36047812	.	-	.	gene_id "XLOC_094281___ADCYAP1_NC_019480.2"; gene_version "1"; transcript_id "ADCYAP1_NC_019480.2"; transcript_version "1"; gene_name "ADCYAP1_NC_019480.2"; gene_source "ensembl"; gene_biotype "protein_coding"; transcript_name "ADCYAP1_NC_019480.2"; transcript_source "ensembl"; transcript_biotype "protein_coding"
NC_019461.2	Gnomon	exon	65185254	65307129	.	-	.	gene_id "XLOC_034052___ADCYAP1R1"; gene_version "1"; transcript_id "ADCYAP1R1"; transcript_version "1"; gene_name "ADCYAP1R1"; gene_source "ensembl"; gene_biotype "protein_coding"; transcript_name "ADCYAP1R1"; transcript_source "ensembl"; transcript_biotype "protein_coding"
NC_019463.2	Gnomon	exon	115107618	115198558	.	-	.	gene_id "XLOC_044151___ADD1"; gene_version "1"; transcript_id "ADD1"; transcript_version "1"; gene_name "ADD1"; gene_source "ensembl"; gene_biotype "protein_coding"; transcript_name "ADD1"; transcript_source "ensembl"; transcript_biotype "protein_coding"
NC_019460.2	Gnomon	exon	92490009	92718965	.	-	.	gene_id "XLOC_026994__XLOC_026996___ADD2"; gene_version "1"; transcript_id "ADD2"; transcript_version "1"; gene_name "ADD2"; gene_source "ensembl"; gene_biotype "protein_coding"; transcript_name "ADD2"; transcript_source "ensembl"; transcript_biotype "protein_coding"
NC_019479.2	Gnomon	exon	29473586	29621883	.	+	.	gene_id "XLOC_091379___ADD3"; gene_version "1"; transcript_id "ADD3"; transcript_version "1"; gene_name "ADD3"; gene_source "ensembl"; gene_biotype "protein_coding"; transcript_name "ADD3"; transcript_source "ensembl"; transcript_biotype "protein_coding"
NC_019465.2	Gnomon	exon	70647618	70995444	.	+	.	gene_id "XLOC_050043___ADGB"; gene_version "1"; transcript_id "ADGB"; transcript_version "1"; gene_name "ADGB"; gene_source "ensembl"; gene_biotype "protein_coding"; transcript_name "ADGB"; transcript_source "ensembl"; transcript_biotype "protein_coding"
NC_019465.2	Gnomon	exon	70635726	71190129	.	-	.	gene_id "XLOC_051879__XLOC_051881___ADGB_NC_019465.2"; gene_version "1"; transcript_id "ADGB_NC_019465.2"; transcript_version "1"; gene_name "ADGB_NC_019465.2"; gene_source "ensembl"; gene_biotype "protein_coding"; transcript_name "ADGB_NC_019465.2"; transcript_source "ensembl"; transcript_biotype "protein_coding"
NC_019483.2	Gnomon	exon	31696014	31732633	.	+	.	gene_id "XLOC_099810___ADGRA2"; gene_version "1"; transcript_id "ADGRA2"; transcript_version "1"; gene_name "ADGRA2"; gene_source "ensembl"; gene_biotype "protein_coding"; transcript_name "ADGRA2"; transcript_source "ensembl"; transcript_biotype "protein_coding"
NC_019483.2	Gnomon	exon	31696480	31697616	.	-	.	gene_id "XLOC_100700___ADGRA2_NC_019483.2"; gene_version "1"; transcript_id "ADGRA2_NC_019483.2"; transcript_version "1"; gene_name "ADGRA2_NC_019483.2"; gene_source "ensembl"; gene_biotype "protein_coding"; transcript_name "ADGRA2_NC_019483.2"; transcript_source "ensembl"; transcript_biotype "protein_coding"
NC_019463.2	Gnomon	exon	41622634	41862636	.	+	.	gene_id "XLOC_041346__XLOC_041349___ADGRA3"; gene_version "1"; transcript_id "ADGRA3"; transcript_version "1"; gene_name "ADGRA3"; gene_source "ensembl"; gene_biotype "protein_coding"; transcript_name "ADGRA3"; transcript_source "ensembl"; transcript_biotype "protein_coding"
NC_019463.2	Gnomon	exon	41775968	41875815	.	-	.	gene_id "XLOC_043012___ADGRA3_NC_019463.2"; gene_version "1"; transcript_id "ADGRA3_NC_019463.2"; transcript_version "1"; gene_name "ADGRA3_NC_019463.2"; gene_source "ensembl"; gene_biotype "protein_coding"; transcript_name "ADGRA3_NC_019463.2"; transcript_source "ensembl"; transcript_biotype "protein_coding"
NC_019466.2	Gnomon	exon	14611737	14614653	.	+	.	gene_id "XLOC_052457___ADGRB1"; gene_version "1"; transcript_id "ADGRB1"; transcript_version "1"; gene_name "ADGRB1"; gene_source "ensembl"; gene_biotype "protein_coding"; transcript_name "ADGRB1"; transcript_source "ensembl"; transcript_biotype "protein_coding"
NC_019466.2	Gnomon	exon	14579211	14649614	.	-	.	gene_id "XLOC_054124___ADGRB1_NC_019466.2"; gene_version "1"; transcript_id "ADGRB1_NC_019466.2"; transcript_version "1"; gene_name "ADGRB1_NC_019466.2"; gene_source "ensembl"; gene_biotype "protein_coding"; transcript_name "ADGRB1_NC_019466.2"; transcript_source "ensembl"; transcript_biotype "protein_coding"
NC_019459.2	Gnomon	exon	234806135	234839045	.	+	.	gene_id "XLOC_014905___ADGRB2"; gene_version "1"; transcript_id "ADGRB2"; transcript_version "1"; gene_name "ADGRB2"; gene_source "ensembl"; gene_biotype "protein_coding"; transcript_name "ADGRB2"; transcript_source "ensembl"; transcript_biotype "protein_coding"
NC_019466.2	Gnomon	exon	4978351	5447583	.	+	.	gene_id "XLOC_052335__XLOC_052340__XLOC_052341__XLOC_052342___ADGRB3"; gene_version "1"; transcript_id "ADGRB3"; transcript_version "1"; gene_name "ADGRB3"; gene_source "ensembl"; gene_biotype "protein_coding"; transcript_name "ADGRB3"; transcript_source "ensembl"; transcript_biotype "protein_coding"
NC_019466.2	Gnomon	exon	4968696	5721083	.	-	.	gene_id "XLOC_053982___ADGRB3_NC_019466.2"; gene_version "1"; transcript_id "ADGRB3_NC_019466.2"; transcript_version "1"; gene_name "ADGRB3_NC_019466.2"; gene_source "ensembl"; gene_biotype "protein_coding"; transcript_name "ADGRB3_NC_019466.2"; transcript_source "ensembl"; transcript_biotype "protein_coding"
NC_019474.2	Gnomon	exon	45508191	45783519	.	-	.	gene_id "XLOC_080005___ADGRD1"; gene_version "1"; transcript_id "ADGRD1"; transcript_version "1"; gene_name "ADGRD1"; gene_source "ensembl"; gene_biotype "protein_coding"; transcript_name "ADGRD1"; transcript_source "ensembl"; transcript_biotype "protein_coding"
NC_019460.2	Gnomon	exon	11255394	11273633	.	-	.	gene_id "XLOC_025326___ADGRD2"; gene_version "1"; transcript_id "ADGRD2"; transcript_version "1"; gene_name "ADGRD2"; gene_source "ensembl"; gene_biotype "protein_coding"; transcript_name "ADGRD2"; transcript_source "ensembl"; transcript_biotype "protein_coding"
NC_019462.2	Gnomon	exon	14972197	15157307	.	+	.	gene_id "XLOC_035542__XLOC_035545__XLOC_035548___ADGRE1"; gene_version "1"; transcript_id "ADGRE1"; transcript_version "1"; gene_name "ADGRE1"; gene_source "ensembl"; gene_biotype "protein_coding"; transcript_name "ADGRE1"; transcript_source "ensembl"; transcript_biotype "protein_coding"
NC_019462.2	Gnomon	exon	14949476	15245204	.	-	.	gene_id "XLOC_038363__XLOC_038367___ADGRE1_NC_019462.2"; gene_version "1"; transcript_id "ADGRE1_NC_019462.2"; transcript_version "1"; gene_name "ADGRE1_NC_019462.2"; gene_source "ensembl"; gene_biotype "protein_coding"; transcript_name "ADGRE1_NC_019462.2"; transcript_source "ensembl"; transcript_biotype "protein_coding"
NC_019462.2	Gnomon	exon	8728951	9043874	.	+	.	gene_id "XLOC_035342__XLOC_035362___ADGRE2"; gene_version "1"; transcript_id "ADGRE2"; transcript_version "1"; gene_name "ADGRE2"; gene_source "ensembl"; gene_biotype "protein_coding"; transcript_name "ADGRE2"; transcript_source "ensembl"; transcript_biotype "protein_coding"
NC_019462.2	Gnomon	exon	9153793	9216866	.	+	.	gene_id "XLOC_035368___ADGRE3"; gene_version "1"; transcript_id "ADGRE3"; transcript_version "1"; gene_name "ADGRE3"; gene_source "ensembl"; gene_biotype "protein_coding"; transcript_name "ADGRE3"; transcript_source "ensembl"; transcript_biotype "protein_coding"
NC_019462.2	Gnomon	exon	9167997	9168226	.	-	.	gene_id "XLOC_038171___ADGRE3_NC_019462.2"; gene_version "1"; transcript_id "ADGRE3_NC_019462.2"; transcript_version "1"; gene_name "ADGRE3_NC_019462.2"; gene_source "ensembl"; gene_biotype "protein_coding"; transcript_name "ADGRE3_NC_019462.2"; transcript_source "ensembl"; transcript_biotype "protein_coding"
NC_019462.2	Gnomon	exon	9394600	9412401	.	-	.	gene_id "XLOC_038178___ADGRE5"; gene_version "1"; transcript_id "ADGRE5"; transcript_version "1"; gene_name "ADGRE5"; gene_source "ensembl"; gene_biotype "protein_coding"; transcript_name "ADGRE5"; transcript_source "ensembl"; transcript_biotype "protein_coding"
NC_019477.2	Gnomon	exon	20186229	20216375	.	-	.	gene_id "XLOC_088016___ADGRF1"; gene_version "1"; transcript_id "ADGRF1"; transcript_version "1"; gene_name "ADGRF1"; gene_source "ensembl"; gene_biotype "protein_coding"; transcript_name "ADGRF1"; transcript_source "ensembl"; transcript_biotype "protein_coding"
NC_019477.2	Gnomon	exon	20673904	20714538	.	+	.	gene_id "XLOC_086936___ADGRF2"; gene_version "1"; transcript_id "ADGRF2"; transcript_version "1"; gene_name "ADGRF2"; gene_source "ensembl"; gene_biotype "protein_coding"; transcript_name "ADGRF2"; transcript_source "ensembl"; transcript_biotype "protein_coding"
NC_019477.2	Gnomon	exon	20696108	20696580	.	-	.	gene_id "XLOC_088022___ADGRF2_NC_019477.2"; gene_version "1"; transcript_id "ADGRF2_NC_019477.2"; transcript_version "1"; gene_name "ADGRF2_NC_019477.2"; gene_source "ensembl"; gene_biotype "protein_coding"; transcript_name "ADGRF2_NC_019477.2"; transcript_source "ensembl"; transcript_biotype "protein_coding"
NC_019460.2	Gnomon	exon	33298048	33309723	.	-	.	gene_id "XLOC_025854___ADGRF3"; gene_version "1"; transcript_id "ADGRF3"; transcript_version "1"; gene_name "ADGRF3"; gene_source "ensembl"; gene_biotype "protein_coding"; transcript_name "ADGRF3"; transcript_source "ensembl"; transcript_biotype "protein_coding"
NC_019477.2	Gnomon	exon	20715278	20745570	.	+	.	gene_id "XLOC_086937___ADGRF4"; gene_version "1"; transcript_id "ADGRF4"; transcript_version "1"; gene_name "ADGRF4"; gene_source "ensembl"; gene_biotype "protein_coding"; transcript_name "ADGRF4"; transcript_source "ensembl"; transcript_biotype "protein_coding"
NC_019477.2	Gnomon	exon	19945992	20104331	.	-	.	gene_id "XLOC_088003___ADGRF5"; gene_version "1"; transcript_id "ADGRF5"; transcript_version "1"; gene_name "ADGRF5"; gene_source "ensembl"; gene_biotype "protein_coding"; transcript_name "ADGRF5"; transcript_source "ensembl"; transcript_biotype "protein_coding"
NC_019471.2	Gnomon	exon	24965880	25002078	.	+	.	gene_id "XLOC_068983___ADGRG1"; gene_version "1"; transcript_id "ADGRG1"; transcript_version "1"; gene_name "ADGRG1"; gene_source "ensembl"; gene_biotype "protein_coding"; transcript_name "ADGRG1"; transcript_source "ensembl"; transcript_biotype "protein_coding"
NC_019471.2	Gnomon	exon	24960856	24966622	.	-	.	gene_id "XLOC_070738___ADGRG1_NC_019471.2"; gene_version "1"; transcript_id "ADGRG1_NC_019471.2"; transcript_version "1"; gene_name "ADGRG1_NC_019471.2"; gene_source "ensembl"; gene_biotype "protein_coding"; transcript_name "ADGRG1_NC_019471.2"; transcript_source "ensembl"; transcript_biotype "protein_coding"
NC_019484.2	Gnomon	exon	16596786	16627829	.	+	.	gene_id "XLOC_101400___ADGRG2"; gene_version "1"; transcript_id "ADGRG2"; transcript_version "1"; gene_name "ADGRG2"; gene_source "ensembl"; gene_biotype "protein_coding"; transcript_name "ADGRG2"; transcript_source "ensembl"; transcript_biotype "protein_coding"
NC_019484.2	Gnomon	exon	16466821	16598998	.	-	.	gene_id "XLOC_103650___ADGRG2_NC_019484.2"; gene_version "1"; transcript_id "ADGRG2_NC_019484.2"; transcript_version "1"; gene_name "ADGRG2_NC_019484.2"; gene_source "ensembl"; gene_biotype "protein_coding"; transcript_name "ADGRG2_NC_019484.2"; transcript_source "ensembl"; transcript_biotype "protein_coding"
NC_019471.2	Gnomon	exon	25004341	25032846	.	+	.	gene_id "XLOC_068984___ADGRG3"; gene_version "1"; transcript_id "ADGRG3"; transcript_version "1"; gene_name "ADGRG3"; gene_source "ensembl"; gene_biotype "protein_coding"; transcript_name "ADGRG3"; transcript_source "ensembl"; transcript_biotype "protein_coding"
NC_019471.2	Gnomon	exon	25007482	25007916	.	-	.	gene_id "XLOC_070739___ADGRG3_NC_019471.2"; gene_version "1"; transcript_id "ADGRG3_NC_019471.2"; transcript_version "1"; gene_name "ADGRG3_NC_019471.2"; gene_source "ensembl"; gene_biotype "protein_coding"; transcript_name "ADGRG3_NC_019471.2"; transcript_source "ensembl"; transcript_biotype "protein_coding"
NC_019471.2	Gnomon	exon	24887624	24914955	.	+	.	gene_id "XLOC_068982___ADGRG5"; gene_version "1"; transcript_id "ADGRG5"; transcript_version "1"; gene_name "ADGRG5"; gene_source "ensembl"; gene_biotype "protein_coding"; transcript_name "ADGRG5"; transcript_source "ensembl"; transcript_biotype "protein_coding"
NC_019465.2	Gnomon	exon	66638898	66803760	.	+	.	gene_id "XLOC_050005___ADGRG6"; gene_version "1"; transcript_id "ADGRG6"; transcript_version "1"; gene_name "ADGRG6"; gene_source "ensembl"; gene_biotype "protein_coding"; transcript_name "ADGRG6"; transcript_source "ensembl"; transcript_biotype "protein_coding"
NC_019458.2	Gnomon	exon	163304711	163384818	.	+	.	gene_id "XLOC_002944___ADGRG7"; gene_version "1"; transcript_id "ADGRG7"; transcript_version "1"; gene_name "ADGRG7"; gene_source "ensembl"; gene_biotype "protein_coding"; transcript_name "ADGRG7"; transcript_source "ensembl"; transcript_biotype "protein_coding"
NC_019462.2	Gnomon	exon	9549682	9610084	.	+	.	gene_id "XLOC_035379___ADGRL1"; gene_version "1"; transcript_id "ADGRL1"; transcript_version "1"; gene_name "ADGRL1"; gene_source "ensembl"; gene_biotype "protein_coding"; transcript_name "ADGRL1"; transcript_source "ensembl"; transcript_biotype "protein_coding"
NC_019462.2	Gnomon	exon	9606993	9626415	.	-	.	gene_id "XLOC_038186___ADGRL1_NC_019462.2"; gene_version "1"; transcript_id "ADGRL1_NC_019462.2"; transcript_version "1"; gene_name "ADGRL1_NC_019462.2"; gene_source "ensembl"; gene_biotype "protein_coding"; transcript_name "ADGRL1_NC_019462.2"; transcript_source "ensembl"; transcript_biotype "protein_coding"
NC_019458.2	Gnomon	exon	57568050	57987131	.	+	.	gene_id "XLOC_001025___ADGRL2"; gene_version "1"; transcript_id "ADGRL2"; transcript_version "1"; gene_name "ADGRL2"; gene_source "ensembl"; gene_biotype "protein_coding"; transcript_name "ADGRL2"; transcript_source "ensembl"; transcript_biotype "protein_coding"
NC_019463.2	Gnomon	exon	76563989	77498166	.	+	.	gene_id "XLOC_041698___ADGRL3"; gene_version "1"; transcript_id "ADGRL3"; transcript_version "1"; gene_name "ADGRL3"; gene_source "ensembl"; gene_biotype "protein_coding"; transcript_name "ADGRL3"; transcript_source "ensembl"; transcript_biotype "protein_coding"
NC_019458.2	Gnomon	exon	54622409	54763390	.	-	.	gene_id "XLOC_005802___ADGRL4"; gene_version "1"; transcript_id "ADGRL4"; transcript_version "1"; gene_name "ADGRL4"; gene_source "ensembl"; gene_biotype "protein_coding"; transcript_name "ADGRL4"; transcript_source "ensembl"; transcript_biotype "protein_coding"
NC_019462.2	Gnomon	exon	87395891	87736262	.	+	.	gene_id "XLOC_037537___ADGRV1"; gene_version "1"; transcript_id "ADGRV1"; transcript_version "1"; gene_name "ADGRV1"; gene_source "ensembl"; gene_biotype "protein_coding"; transcript_name "ADGRV1"; transcript_source "ensembl"; transcript_biotype "protein_coding"
NC_019462.2	Gnomon	exon	87606980	87611341	.	-	.	gene_id "XLOC_039999___ADGRV1_NC_019462.2"; gene_version "1"; transcript_id "ADGRV1_NC_019462.2"; transcript_version "1"; gene_name "ADGRV1_NC_019462.2"; gene_source "ensembl"; gene_biotype "protein_coding"; transcript_name "ADGRV1_NC_019462.2"; transcript_source "ensembl"; transcript_biotype "protein_coding"
NC_019463.2	Gnomon	exon	25267563	25287845	.	+	.	gene_id "XLOC_041117___ADH1C"; gene_version "1"; transcript_id "ADH1C"; transcript_version "1"; gene_name "ADH1C"; gene_source "ensembl"; gene_biotype "protein_coding"; transcript_name "ADH1C"; transcript_source "ensembl"; transcript_biotype "protein_coding"
NC_019463.2	Gnomon	exon	25281215	25281599	.	-	.	gene_id "XLOC_042689___ADH1C_NC_019463.2"; gene_version "1"; transcript_id "ADH1C_NC_019463.2"; transcript_version "1"; gene_name "ADH1C_NC_019463.2"; gene_source "ensembl"; gene_biotype "protein_coding"; transcript_name "ADH1C_NC_019463.2"; transcript_source "ensembl"; transcript_biotype "protein_coding"
NC_019466.2	Gnomon	exon	43230673	43418923	.	+	.	gene_id "XLOC_052908___ADHFE1"; gene_version "1"; transcript_id "ADHFE1"; transcript_version "1"; gene_name "ADHFE1"; gene_source "ensembl"; gene_biotype "protein_coding"; transcript_name "ADHFE1"; transcript_source "ensembl"; transcript_biotype "protein_coding"
NC_019459.2	Gnomon	exon	1855460	1874280	.	-	.	gene_id "XLOC_015257___ADI1"; gene_version "1"; transcript_id "ADI1"; transcript_version "1"; gene_name "ADI1"; gene_source "ensembl"; gene_biotype "protein_coding"; transcript_name "ADI1"; transcript_source "ensembl"; transcript_biotype "protein_coding"
NC_019470.2	Gnomon	exon	66946279	66954675	.	+	.	gene_id "XLOC_066248___ADIG"; gene_version "1"; transcript_id "ADIG"; transcript_version "1"; gene_name "ADIG"; gene_source "ensembl"; gene_biotype "protein_coding"; transcript_name "ADIG"; transcript_source "ensembl"; transcript_biotype "protein_coding"
NC_019458.2	Gnomon	exon	198448010	198473203	.	-	.	gene_id "XLOC_009008___ADIPOQ"; gene_version "1"; transcript_id "ADIPOQ"; transcript_version "1"; gene_name "ADIPOQ"; gene_source "ensembl"; gene_biotype "protein_coding"; transcript_name "ADIPOQ"; transcript_source "ensembl"; transcript_biotype "protein_coding"
NC_019469.2	Gnomon	exon	77882647	77898011	.	+	.	gene_id "XLOC_063304___ADIPOR1"; gene_version "1"; transcript_id "ADIPOR1"; transcript_version "1"; gene_name "ADIPOR1"; gene_source "ensembl"; gene_biotype "protein_coding"; transcript_name "ADIPOR1"; transcript_source "ensembl"; transcript_biotype "protein_coding"
NC_019460.2	Gnomon	exon	211934195	212072824	.	+	.	gene_id "XLOC_024722___ADIPOR2"; gene_version "1"; transcript_id "ADIPOR2"; transcript_version "1"; gene_name "ADIPOR2"; gene_source "ensembl"; gene_biotype "protein_coding"; transcript_name "ADIPOR2"; transcript_source "ensembl"; transcript_biotype "protein_coding"
NC_019482.2	Gnomon	exon	41056054	41058705	.	+	.	gene_id "XLOC_097851___ADIRF"; gene_version "1"; transcript_id "ADIRF"; transcript_version "1"; gene_name "ADIRF"; gene_source "ensembl"; gene_biotype "protein_coding"; transcript_name "ADIRF"; transcript_source "ensembl"; transcript_biotype "protein_coding"
NC_019482.2	Gnomon	exon	29581450	30339095	.	+	.	gene_id "XLOC_097456___ADK"; gene_version "1"; transcript_id "ADK"; transcript_version "1"; gene_name "ADK"; gene_source "ensembl"; gene_biotype "protein_coding"; transcript_name "ADK"; transcript_source "ensembl"; transcript_biotype "protein_coding"
NC_019472.2	Gnomon	exon	41843917	41849826	.	-	.	gene_id "XLOC_074263___ADM"; gene_version "1"; transcript_id "ADM"; transcript_version "1"; gene_name "ADM"; gene_source "ensembl"; gene_biotype "protein_coding"; transcript_name "ADM"; transcript_source "ensembl"; transcript_biotype "protein_coding"
NC_019460.2	Gnomon	exon	223703043	223704331	.	+	.	gene_id "XLOC_024971___ADM2"; gene_version "1"; transcript_id "ADM2"; transcript_version "1"; gene_name "ADM2"; gene_source "ensembl"; gene_biotype "protein_coding"; transcript_name "ADM2"; transcript_source "ensembl"; transcript_biotype "protein_coding"
NC_019471.2	Gnomon	exon	55002555	55003585	.	+	.	gene_id "XLOC_069902___ADM5"; gene_version "1"; transcript_id "ADM5"; transcript_version "1"; gene_name "ADM5"; gene_source "ensembl"; gene_biotype "protein_coding"; transcript_name "ADM5"; transcript_source "ensembl"; transcript_biotype "protein_coding"
NC_019470.2	Gnomon	exon	78223250	78256423	.	-	.	gene_id "XLOC_068441___ADNP"; gene_version "1"; transcript_id "ADNP"; transcript_version "1"; gene_name "ADNP"; gene_source "ensembl"; gene_biotype "protein_coding"; transcript_name "ADNP"; transcript_source "ensembl"; transcript_biotype "protein_coding"
NC_019480.2	Gnomon	exon	371994	413737	.	-	.	gene_id "XLOC_093626___ADNP2"; gene_version "1"; transcript_id "ADNP2"; transcript_version "1"; gene_name "ADNP2"; gene_source "ensembl"; gene_biotype "protein_coding"; transcript_name "ADNP2"; transcript_source "ensembl"; transcript_biotype "protein_coding"
NC_019482.2	Gnomon	exon	18709440	18710212	.	+	.	gene_id "XLOC_097320___ADO"; gene_version "1"; transcript_id "ADO"; transcript_version "1"; gene_name "ADO"; gene_source "ensembl"; gene_biotype "protein_coding"; transcript_name "ADO"; transcript_source "ensembl"; transcript_biotype "protein_coding"
NC_019482.2	Gnomon	exon	18698605	18710280	.	-	.	gene_id "XLOC_098486___ADO_NC_019482.2"; gene_version "1"; transcript_id "ADO_NC_019482.2"; transcript_version "1"; gene_name "ADO_NC_019482.2"; gene_source "ensembl"; gene_biotype "protein_coding"; transcript_name "ADO_NC_019482.2"; transcript_source "ensembl"; transcript_biotype "protein_coding"
NC_019469.2	Gnomon	exon	302576	353337	.	+	.	gene_id "XLOC_061783___ADORA1"; gene_version "1"; transcript_id "ADORA1"; transcript_version "1"; gene_name "ADORA1"; gene_source "ensembl"; gene_biotype "protein_coding"; transcript_name "ADORA1"; transcript_source "ensembl"; transcript_biotype "protein_coding"
NC_019474.2	Gnomon	exon	70837739	70848014	.	-	.	gene_id "XLOC_080689___ADORA2A"; gene_version "1"; transcript_id "ADORA2A"; transcript_version "1"; gene_name "ADORA2A"; gene_source "ensembl"; gene_biotype "protein_coding"; transcript_name "ADORA2A"; transcript_source "ensembl"; transcript_biotype "protein_coding"
NC_019468.2	Gnomon	exon	33001770	33002769	.	+	.	gene_id "XLOC_059231___ADORA2B"; gene_version "1"; transcript_id "ADORA2B"; transcript_version "1"; gene_name "ADORA2B"; gene_source "ensembl"; gene_biotype "protein_coding"; transcript_name "ADORA2B"; transcript_source "ensembl"; transcript_biotype "protein_coding"
NC_019468.2	Gnomon	exon	32992199	33020278	.	-	.	gene_id "XLOC_060939___ADORA2B_NC_019468.2"; gene_version "1"; transcript_id "ADORA2B_NC_019468.2"; transcript_version "1"; gene_name "ADORA2B_NC_019468.2"; gene_source "ensembl"; gene_biotype "protein_coding"; transcript_name "ADORA2B_NC_019468.2"; transcript_source "ensembl"; transcript_biotype "protein_coding"
NC_019464.2	Gnomon	exon	19160708	19202283	.	-	.	gene_id "XLOC_046726___ADPGK"; gene_version "1"; transcript_id "ADPGK"; transcript_version "1"; gene_name "ADPGK"; gene_source "ensembl"; gene_biotype "protein_coding"; transcript_name "ADPGK"; transcript_source "ensembl"; transcript_biotype "protein_coding"
NC_019458.2	Gnomon	exon	182477166	182493266	.	+	.	gene_id "XLOC_003159___ADPRH"; gene_version "1"; transcript_id "ADPRH"; transcript_version "1"; gene_name "ADPRH"; gene_source "ensembl"; gene_biotype "protein_coding"; transcript_name "ADPRH"; transcript_source "ensembl"; transcript_biotype "protein_coding"
NC_019458.2	Gnomon	exon	182478038	182481909	.	-	.	gene_id "XLOC_008546___ADPRH_NC_019458.2"; gene_version "1"; transcript_id "ADPRH_NC_019458.2"; transcript_version "1"; gene_name "ADPRH_NC_019458.2"; gene_source "ensembl"; gene_biotype "protein_coding"; transcript_name "ADPRH_NC_019458.2"; transcript_source "ensembl"; transcript_biotype "protein_coding"
NC_019467.2	Gnomon	exon	85898659	85913758	.	-	.	gene_id "XLOC_058439___ADPRHL1"; gene_version "1"; transcript_id "ADPRHL1"; transcript_version "1"; gene_name "ADPRHL1"; gene_source "ensembl"; gene_biotype "protein_coding"; transcript_name "ADPRHL1"; transcript_source "ensembl"; transcript_biotype "protein_coding"
NC_019458.2	Gnomon	exon	10749900	10757080	.	+	.	gene_id "XLOC_000206___ADPRHL2"; gene_version "1"; transcript_id "ADPRHL2"; transcript_version "1"; gene_name "ADPRHL2"; gene_source "ensembl"; gene_biotype "protein_coding"; transcript_name "ADPRHL2"; transcript_source "ensembl"; transcript_biotype "protein_coding"
NC_019468.2	Gnomon	exon	29178357	29196139	.	+	.	gene_id "XLOC_059093___ADPRM"; gene_version "1"; transcript_id "ADPRM"; transcript_version "1"; gene_name "ADPRM"; gene_source "ensembl"; gene_biotype "protein_coding"; transcript_name "ADPRM"; transcript_source "ensembl"; transcript_biotype "protein_coding"
NC_019459.2	Gnomon	exon	38478772	38802177	.	+	.	gene_id "XLOC_011567___ADRA1A"; gene_version "1"; transcript_id "ADRA1A"; transcript_version "1"; gene_name "ADRA1A"; gene_source "ensembl"; gene_biotype "protein_coding"; transcript_name "ADRA1A"; transcript_source "ensembl"; transcript_biotype "protein_coding"
NC_019459.2	Gnomon	exon	38351324	38754426	.	-	.	gene_id "XLOC_016177__XLOC_016181__XLOC_016186__XLOC_016187__XLOC_016188__XLOC_016189___ADRA1A_NC_019459.2"; gene_version "1"; transcript_id "ADRA1A_NC_019459.2"; transcript_version "1"; gene_name "ADRA1A_NC_019459.2"; gene_source "ensembl"; gene_biotype "protein_coding"; transcript_name "ADRA1A_NC_019459.2"; transcript_source "ensembl"; transcript_biotype "protein_coding"
NC_019462.2	Gnomon	exon	68502457	68838697	.	+	.	gene_id "XLOC_037079___ADRA1B"; gene_version "1"; transcript_id "ADRA1B"; transcript_version "1"; gene_name "ADRA1B"; gene_source "ensembl"; gene_biotype "protein_coding"; transcript_name "ADRA1B"; transcript_source "ensembl"; transcript_biotype "protein_coding"
NC_019462.2	Gnomon	exon	68470921	68834285	.	-	.	gene_id "XLOC_039684__XLOC_039685__XLOC_039698__XLOC_039699__XLOC_039700__XLOC_039701__XLOC_039702___ADRA1B_NC_019462.2"; gene_version "1"; transcript_id "ADRA1B_NC_019462.2"; transcript_version "1"; gene_name "ADRA1B_NC_019462.2"; gene_source "ensembl"; gene_biotype "protein_coding"; transcript_name "ADRA1B_NC_019462.2"; transcript_source "ensembl"; transcript_biotype "protein_coding"
NC_019470.2	Gnomon	exon	50109150	50189994	.	+	.	gene_id "XLOC_065876___ADRA1D"; gene_version "1"; transcript_id "ADRA1D"; transcript_version "1"; gene_name "ADRA1D"; gene_source "ensembl"; gene_biotype "protein_coding"; transcript_name "ADRA1D"; transcript_source "ensembl"; transcript_biotype "protein_coding"
NC_019470.2	Gnomon	exon	50155755	50170093	.	-	.	gene_id "XLOC_067822__XLOC_067823__XLOC_067824___ADRA1D_NC_019470.2"; gene_version "1"; transcript_id "ADRA1D_NC_019470.2"; transcript_version "1"; gene_name "ADRA1D_NC_019470.2"; gene_source "ensembl"; gene_biotype "protein_coding"; transcript_name "ADRA1D_NC_019470.2"; transcript_source "ensembl"; transcript_biotype "protein_coding"
NC_019479.2	Gnomon	exon	30448622	30472748	.	+	.	gene_id "XLOC_091393__XLOC_091396___ADRA2A"; gene_version "1"; transcript_id "ADRA2A"; transcript_version "1"; gene_name "ADRA2A"; gene_source "ensembl"; gene_biotype "protein_coding"; transcript_name "ADRA2A"; transcript_source "ensembl"; transcript_biotype "protein_coding"
NC_019479.2	Gnomon	exon	30455275	30532274	.	-	.	gene_id "XLOC_092239___ADRA2A_NC_019479.2"; gene_version "1"; transcript_id "ADRA2A_NC_019479.2"; transcript_version "1"; gene_name "ADRA2A_NC_019479.2"; gene_source "ensembl"; gene_biotype "protein_coding"; transcript_name "ADRA2A_NC_019479.2"; transcript_source "ensembl"; transcript_biotype "protein_coding"
NC_019460.2	Gnomon	exon	103991792	103995458	.	+	.	gene_id "XLOC_022493___ADRA2B"; gene_version "1"; transcript_id "ADRA2B"; transcript_version "1"; gene_name "ADRA2B"; gene_source "ensembl"; gene_biotype "protein_coding"; transcript_name "ADRA2B"; transcript_source "ensembl"; transcript_biotype "protein_coding"
NC_019463.2	Gnomon	exon	114406310	114455456	.	-	.	gene_id "XLOC_044126___ADRA2C"; gene_version "1"; transcript_id "ADRA2C"; transcript_version "1"; gene_name "ADRA2C"; gene_source "ensembl"; gene_biotype "protein_coding"; transcript_name "ADRA2C"; transcript_source "ensembl"; transcript_biotype "protein_coding"
NC_019479.2	Gnomon	exon	33434669	33437899	.	+	.	gene_id "XLOC_091476___ADRB1"; gene_version "1"; transcript_id "ADRB1"; transcript_version "1"; gene_name "ADRB1"; gene_source "ensembl"; gene_biotype "protein_coding"; transcript_name "ADRB1"; transcript_source "ensembl"; transcript_biotype "protein_coding"
NC_019479.2	Gnomon	exon	33367617	33436470	.	-	.	gene_id "XLOC_092275___ADRB1_NC_019479.2"; gene_version "1"; transcript_id "ADRB1_NC_019479.2"; transcript_version "1"; gene_name "ADRB1_NC_019479.2"; gene_source "ensembl"; gene_biotype "protein_coding"; transcript_name "ADRB1_NC_019479.2"; transcript_source "ensembl"; transcript_biotype "protein_coding"
NC_019462.2	Gnomon	exon	57395360	57676969	.	+	.	gene_id "XLOC_036679__XLOC_036687__XLOC_036688___ADRB2"; gene_version "1"; transcript_id "ADRB2"; transcript_version "1"; gene_name "ADRB2"; gene_source "ensembl"; gene_biotype "protein_coding"; transcript_name "ADRB2"; transcript_source "ensembl"; transcript_biotype "protein_coding"
NC_019462.2	Gnomon	exon	57579764	57825571	.	-	.	gene_id "XLOC_039471___ADRB2_NC_019462.2"; gene_version "1"; transcript_id "ADRB2_NC_019462.2"; transcript_version "1"; gene_name "ADRB2_NC_019462.2"; gene_source "ensembl"; gene_biotype "protein_coding"; transcript_name "ADRB2_NC_019462.2"; transcript_source "ensembl"; transcript_biotype "protein_coding"
NC_019483.2	Gnomon	exon	31829914	31847834	.	+	.	gene_id "XLOC_099813___ADRB3"; gene_version "1"; transcript_id "ADRB3"; transcript_version "1"; gene_name "ADRB3"; gene_source "ensembl"; gene_biotype "protein_coding"; transcript_name "ADRB3"; transcript_source "ensembl"; transcript_biotype "protein_coding"
NC_019483.2	Gnomon	exon	31817127	31836342	.	-	.	gene_id "XLOC_100703___ADRB3_NC_019483.2"; gene_version "1"; transcript_id "ADRB3_NC_019483.2"; transcript_version "1"; gene_name "ADRB3_NC_019483.2"; gene_source "ensembl"; gene_biotype "protein_coding"; transcript_name "ADRB3_NC_019483.2"; transcript_source "ensembl"; transcript_biotype "protein_coding"
NC_019478.2	Gnomon	exon	44371987	44390542	.	+	.	gene_id "XLOC_089669___ADRBK1"; gene_version "1"; transcript_id "ADRBK1"; transcript_version "1"; gene_name "ADRBK1"; gene_source "ensembl"; gene_biotype "protein_coding"; transcript_name "ADRBK1"; transcript_source "ensembl"; transcript_biotype "protein_coding"
NC_019474.2	Gnomon	exon	65086597	65211417	.	+	.	gene_id "XLOC_079037___ADRBK2"; gene_version "1"; transcript_id "ADRBK2"; transcript_version "1"; gene_name "ADRBK2"; gene_source "ensembl"; gene_biotype "protein_coding"; transcript_name "ADRBK2"; transcript_source "ensembl"; transcript_biotype "protein_coding"
NC_019474.2	Gnomon	exon	65120997	65140404	.	-	.	gene_id "XLOC_080548__XLOC_080549__XLOC_080550__XLOC_080551___ADRBK2_NC_019474.2"; gene_version "1"; transcript_id "ADRBK2_NC_019474.2"; transcript_version "1"; gene_name "ADRBK2_NC_019474.2"; gene_source "ensembl"; gene_biotype "protein_coding"; transcript_name "ADRBK2_NC_019474.2"; transcript_source "ensembl"; transcript_biotype "protein_coding"
NC_019470.2	Gnomon	exon	54158631	54166710	.	-	.	gene_id "XLOC_067950___ADRM1"; gene_version "1"; transcript_id "ADRM1"; transcript_version "1"; gene_name "ADRM1"; gene_source "ensembl"; gene_biotype "protein_coding"; transcript_name "ADRM1"; transcript_source "ensembl"; transcript_biotype "protein_coding"
NC_019460.2	Gnomon	exon	215421665	215445310	.	+	.	gene_id "XLOC_024808___ADSL"; gene_version "1"; transcript_id "ADSL"; transcript_version "1"; gene_name "ADSL"; gene_source "ensembl"; gene_biotype "protein_coding"; transcript_name "ADSL"; transcript_source "ensembl"; transcript_biotype "protein_coding"
NC_019469.2	Gnomon	exon	30803404	31027852	.	+	.	gene_id "XLOC_062410___ADSS"; gene_version "1"; transcript_id "ADSS"; transcript_version "1"; gene_name "ADSS"; gene_source "ensembl"; gene_biotype "protein_coding"; transcript_name "ADSS"; transcript_source "ensembl"; transcript_biotype "protein_coding"
NC_019475.2	Gnomon	exon	67738414	67756360	.	+	.	gene_id "XLOC_082223___ADSSL1"; gene_version "1"; transcript_id "ADSSL1"; transcript_version "1"; gene_name "ADSSL1"; gene_source "ensembl"; gene_biotype "protein_coding"; transcript_name "ADSSL1"; transcript_source "ensembl"; transcript_biotype "protein_coding"
NC_019461.2	Gnomon	exon	77201864	77211949	.	-	.	gene_id "XLOC_034343___AEBP1"; gene_version "1"; transcript_id "AEBP1"; transcript_version "1"; gene_name "AEBP1"; gene_source "ensembl"; gene_biotype "protein_coding"; transcript_name "AEBP1"; transcript_source "ensembl"; transcript_biotype "protein_coding"
NC_019460.2	Gnomon	exon	194757470	195083619	.	-	.	gene_id "XLOC_029516___AEBP2"; gene_version "1"; transcript_id "AEBP2"; transcript_version "1"; gene_name "AEBP2"; gene_source "ensembl"; gene_biotype "protein_coding"; transcript_name "AEBP2"; transcript_source "ensembl"; transcript_biotype "protein_coding"
NC_019475.2	Gnomon	exon	18765829	18774896	.	+	.	gene_id "XLOC_081094___AEN"; gene_version "1"; transcript_id "AEN"; transcript_version "1"; gene_name "AEN"; gene_source "ensembl"; gene_biotype "protein_coding"; transcript_name "AEN"; transcript_source "ensembl"; transcript_biotype "protein_coding"
NC_019462.2	Gnomon	exon	18205486	18238509	.	+	.	gene_id "XLOC_035648___AES"; gene_version "1"; transcript_id "AES"; transcript_version "1"; gene_name "AES"; gene_source "ensembl"; gene_biotype "protein_coding"; transcript_name "AES"; transcript_source "ensembl"; transcript_biotype "protein_coding"
NC_019463.2	Gnomon	exon	113409554	113509593	.	-	.	gene_id "XLOC_044117___AFAP1"; gene_version "1"; transcript_id "AFAP1"; transcript_version "1"; gene_name "AFAP1"; gene_source "ensembl"; gene_biotype "protein_coding"; transcript_name "AFAP1"; transcript_source "ensembl"; transcript_biotype "protein_coding"
NC_019462.2	Gnomon	exon	58109034	58191341	.	+	.	gene_id "XLOC_036698___AFAP1L1"; gene_version "1"; transcript_id "AFAP1L1"; transcript_version "1"; gene_name "AFAP1L1"; gene_source "ensembl"; gene_biotype "protein_coding"; transcript_name "AFAP1L1"; transcript_source "ensembl"; transcript_biotype "protein_coding"
NC_019462.2	Gnomon	exon	58109253	58171239	.	-	.	gene_id "XLOC_039481__XLOC_039482__XLOC_039483__XLOC_039484__XLOC_039485__XLOC_039486__XLOC_039487__XLOC_039488__XLOC_039489__XLOC_039490__XLOC_039491__XLOC_039492__XLOC_039493__XLOC_039494__XLOC_039495__XLOC_039496__XLOC_039497__XLOC_039498___AFAP1L1_NC_019462.2"; gene_version "1"; transcript_id "AFAP1L1_NC_019462.2"; transcript_version "1"; gene_name "AFAP1L1_NC_019462.2"; gene_source "ensembl"…
NC_019479.2	Gnomon	exon	33665283	33705260	.	-	.	gene_id "XLOC_092283___AFAP1L2"; gene_version "1"; transcript_id "AFAP1L2"; transcript_version "1"; gene_name "AFAP1L2"; gene_source "ensembl"; gene_biotype "protein_coding"; transcript_name "AFAP1L2"; transcript_source "ensembl"; transcript_biotype "protein_coding"
NC_019463.2	Gnomon	exon	101230802	101573353	.	+	.	gene_id "XLOC_041868___AFF1"; gene_version "1"; transcript_id "AFF1"; transcript_version "1"; gene_name "AFF1"; gene_source "ensembl"; gene_biotype "protein_coding"; transcript_name "AFF1"; transcript_source "ensembl"; transcript_biotype "protein_coding"
NC_019484.2	Gnomon	exon	81472136	81723518	.	+	.	gene_id "XLOC_102290__XLOC_102292__XLOC_102293___AFF2"; gene_version "1"; transcript_id "AFF2"; transcript_version "1"; gene_name "AFF2"; gene_source "ensembl"; gene_biotype "protein_coding"; transcript_name "AFF2"; transcript_source "ensembl"; transcript_biotype "protein_coding"
NC_019484.2	Gnomon	exon	81488425	82055827	.	-	.	gene_id "XLOC_104999___AFF2_NC_019484.2"; gene_version "1"; transcript_id "AFF2_NC_019484.2"; transcript_version "1"; gene_name "AFF2_NC_019484.2"; gene_source "ensembl"; gene_biotype "protein_coding"; transcript_name "AFF2_NC_019484.2"; transcript_source "ensembl"; transcript_biotype "protein_coding"
NC_019460.2	Gnomon	exon	100714613	101586004	.	+	.	gene_id "XLOC_022437___AFF3"; gene_version "1"; transcript_id "AFF3"; transcript_version "1"; gene_name "AFF3"; gene_source "ensembl"; gene_biotype "protein_coding"; transcript_name "AFF3"; transcript_source "ensembl"; transcript_biotype "protein_coding"
NC_019460.2	Gnomon	exon	100789992	101174340	.	-	.	gene_id "XLOC_027188__XLOC_027190__XLOC_027193__XLOC_027194__XLOC_027195__XLOC_027196__XLOC_027197___AFF3_NC_019460.2"; gene_version "1"; transcript_id "AFF3_NC_019460.2"; transcript_version "1"; gene_name "AFF3_NC_019460.2"; gene_source "ensembl"; gene_biotype "protein_coding"; transcript_name "AFF3_NC_019460.2"; transcript_source "ensembl"; transcript_biotype "protein_coding"
NC_019462.2	Gnomon	exon	41766845	41858992	.	-	.	gene_id "XLOC_039117___AFF4"; gene_version "1"; transcript_id "AFF4"; transcript_version "1"; gene_name "AFF4"; gene_source "ensembl"; gene_biotype "protein_coding"; transcript_name "AFF4"; transcript_source "ensembl"; transcript_biotype "protein_coding"
NC_019480.2	Gnomon	exon	43125134	43143377	.	-	.	gene_id "XLOC_094444___AFG3L2"; gene_version "1"; transcript_id "AFG3L2"; transcript_version "1"; gene_name "AFG3L2"; gene_source "ensembl"; gene_biotype "protein_coding"; transcript_name "AFG3L2"; transcript_source "ensembl"; transcript_biotype "protein_coding"
NC_019463.2	Gnomon	exon	88109500	88131832	.	+	.	gene_id "XLOC_041745___AFM"; gene_version "1"; transcript_id "AFM"; transcript_version "1"; gene_name "AFM"; gene_source "ensembl"; gene_biotype "protein_coding"; transcript_name "AFM"; transcript_source "ensembl"; transcript_biotype "protein_coding"
NC_019468.2	Gnomon	exon	52881274	52903677	.	-	.	gene_id "XLOC_061453___AFMID"; gene_version "1"; transcript_id "AFMID"; transcript_version "1"; gene_name "AFMID"; gene_source "ensembl"; gene_biotype "protein_coding"; transcript_name "AFMID"; transcript_source "ensembl"; transcript_biotype "protein_coding"
NC_019463.2	Gnomon	exon	88077652	88099699	.	+	.	gene_id "XLOC_041744___AFP"; gene_version "1"; transcript_id "AFP"; transcript_version "1"; gene_name "AFP"; gene_source "ensembl"; gene_biotype "protein_coding"; transcript_name "AFP"; transcript_source "ensembl"; transcript_biotype "protein_coding"
NC_019460.2	Gnomon	exon	43501984	43577990	.	-	.	gene_id "XLOC_026017___AFTPH"; gene_version "1"; transcript_id "AFTPH"; transcript_version "1"; gene_name "AFTPH"; gene_source "ensembl"; gene_biotype "protein_coding"; transcript_name "AFTPH"; transcript_source "ensembl"; transcript_biotype "protein_coding"
NC_019483.2	Gnomon	exon	7406125	7423950	.	+	.	gene_id "XLOC_099327___AGA"; gene_version "1"; transcript_id "AGA"; transcript_version "1"; gene_name "AGA"; gene_source "ensembl"; gene_biotype "protein_coding"; transcript_name "AGA"; transcript_source "ensembl"; transcript_biotype "protein_coding"
NC_019483.2	Gnomon	exon	7393756	7406175	.	-	.	gene_id "XLOC_100244___AGA_NC_019483.2"; gene_version "1"; transcript_id "AGA_NC_019483.2"; transcript_version "1"; gene_name "AGA_NC_019483.2"; gene_source "ensembl"; gene_biotype "protein_coding"; transcript_name "AGA_NC_019483.2"; transcript_source "ensembl"; transcript_biotype "protein_coding"
NC_019458.2	Gnomon	exon	4824924	5354902	.	-	.	gene_id "XLOC_004867___AGAP1"; gene_version "1"; transcript_id "AGAP1"; transcript_version "1"; gene_name "AGAP1"; gene_source "ensembl"; gene_biotype "protein_coding"; transcript_name "AGAP1"; transcript_source "ensembl"; transcript_biotype "protein_coding"
NC_019460.2	Gnomon	exon	161429282	161453935	.	+	.	gene_id "XLOC_023720___AGAP2"; gene_version "1"; transcript_id "AGAP2"; transcript_version "1"; gene_name "AGAP2"; gene_source "ensembl"; gene_biotype "protein_coding"; transcript_name "AGAP2"; transcript_source "ensembl"; transcript_biotype "protein_coding"
NC_019460.2	Gnomon	exon	161429646	161432096	.	-	.	gene_id "XLOC_028712___AGAP2_NC_019460.2"; gene_version "1"; transcript_id "AGAP2_NC_019460.2"; transcript_version "1"; gene_name "AGAP2_NC_019460.2"; gene_source "ensembl"; gene_biotype "protein_coding"; transcript_name "AGAP2_NC_019460.2"; transcript_source "ensembl"; transcript_biotype "protein_coding"
NC_019461.2	Gnomon	exon	113027792	113091517	.	+	.	gene_id "XLOC_032484___AGAP3"; gene_version "1"; transcript_id "AGAP3"; transcript_version "1"; gene_name "AGAP3"; gene_source "ensembl"; gene_biotype "protein_coding"; transcript_name "AGAP3"; transcript_source "ensembl"; transcript_biotype "protein_coding"
NC_019475.2	Gnomon	exon	15710376	16764055	.	+	.	gene_id "XLOC_081073___AGBL1"; gene_version "1"; transcript_id "AGBL1"; transcript_version "1"; gene_name "AGBL1"; gene_source "ensembl"; gene_biotype "protein_coding"; transcript_name "AGBL1"; transcript_source "ensembl"; transcript_biotype "protein_coding"
NC_019475.2	Gnomon	exon	16379864	17030469	.	-	.	gene_id "XLOC_082616__XLOC_082617__XLOC_082618__XLOC_082619__XLOC_082620__XLOC_082621___AGBL1_NC_019475.2"; gene_version "1"; transcript_id "AGBL1_NC_019475.2"; transcript_version "1"; gene_name "AGBL1_NC_019475.2"; gene_source "ensembl"; gene_biotype "protein_coding"; transcript_name "AGBL1_NC_019475.2"; transcript_source "ensembl"; transcript_biotype "protein_coding"
NC_019472.2	Gnomon	exon	75571669	75604390	.	-	.	gene_id "XLOC_075026___AGBL2"; gene_version "1"; transcript_id "AGBL2"; transcript_version "1"; gene_name "AGBL2"; gene_source "ensembl"; gene_biotype "protein_coding"; transcript_name "AGBL2"; transcript_source "ensembl"; transcript_biotype "protein_coding"
NC_019461.2	Gnomon	exon	98637189	98770928	.	+	.	gene_id "XLOC_032179___AGBL3"; gene_version "1"; transcript_id "AGBL3"; transcript_version "1"; gene_name "AGBL3"; gene_source "ensembl"; gene_biotype "protein_coding"; transcript_name "AGBL3"; transcript_source "ensembl"; transcript_biotype "protein_coding"
NC_019461.2	Gnomon	exon	98659209	98716689	.	-	.	gene_id "XLOC_034675__XLOC_034676__XLOC_034677__XLOC_034678__XLOC_034679__XLOC_034680__XLOC_034681__XLOC_034682___AGBL3_NC_019461.2"; gene_version "1"; transcript_id "AGBL3_NC_019461.2"; transcript_version "1"; gene_name "AGBL3_NC_019461.2"; gene_source "ensembl"; gene_biotype "protein_coding"; transcript_name "AGBL3_NC_019461.2"; transcript_source "ensembl"; transcript_biotype "protein_coding"
NC_019458.2	Gnomon	exon	23471777	24236643	.	+	.	gene_id "XLOC_000466__XLOC_000467__XLOC_000468__XLOC_000469__XLOC_000470__XLOC_000471__XLOC_000472__XLOC_000473__XLOC_000474__XLOC_000475__XLOC_000476__XLOC_000477__XLOC_000478__XLOC_000479__XLOC_000480___AGBL4"; gene_version "1"; transcript_id "AGBL4"; transcript_version "1"; gene_name "AGBL4"; gene_source "ensembl"; gene_biotype "protein_coding"; transcript_name "AGBL4"; transcript_source "ense…
NC_019458.2	Gnomon	exon	22703272	24303596	.	-	.	gene_id "XLOC_005270___AGBL4_NC_019458.2"; gene_version "1"; transcript_id "AGBL4_NC_019458.2"; transcript_version "1"; gene_name "AGBL4_NC_019458.2"; gene_source "ensembl"; gene_biotype "protein_coding"; transcript_name "AGBL4_NC_019458.2"; transcript_source "ensembl"; transcript_biotype "protein_coding"
NC_019460.2	Gnomon	exon	33936031	33955216	.	+	.	gene_id "XLOC_021354___AGBL5"; gene_version "1"; transcript_id "AGBL5"; transcript_version "1"; gene_name "AGBL5"; gene_source "ensembl"; gene_biotype "protein_coding"; transcript_name "AGBL5"; transcript_source "ensembl"; transcript_biotype "protein_coding"
NC_019477.2	Gnomon	exon	26248562	26252252	.	+	.	gene_id "XLOC_087055___AGER"; gene_version "1"; transcript_id "AGER"; transcript_version "1"; gene_name "AGER"; gene_source "ensembl"; gene_biotype "protein_coding"; transcript_name "AGER"; transcript_source "ensembl"; transcript_biotype "protein_coding"
NC_019459.2	Gnomon	exon	228692024	229020951	.	+	.	gene_id "XLOC_014784__XLOC_014786___AGFG1"; gene_version "1"; transcript_id "AGFG1"; transcript_version "1"; gene_name "AGFG1"; gene_source "ensembl"; gene_biotype "protein_coding"; transcript_name "AGFG1"; transcript_source "ensembl"; transcript_biotype "protein_coding"
NC_019481.2	Gnomon	exon	35845357	35875942	.	-	.	gene_id "XLOC_096718___AGFG2"; gene_version "1"; transcript_id "AGFG2"; transcript_version "1"; gene_name "AGFG2"; gene_source "ensembl"; gene_biotype "protein_coding"; transcript_name "AGFG2"; transcript_source "ensembl"; transcript_biotype "protein_coding"
NC_019464.2	Gnomon	exon	7986842	8034155	.	+	.	gene_id "XLOC_044459___AGGF1"; gene_version "1"; transcript_id "AGGF1"; transcript_version "1"; gene_name "AGGF1"; gene_source "ensembl"; gene_biotype "protein_coding"; transcript_name "AGGF1"; transcript_source "ensembl"; transcript_biotype "protein_coding"
NC_019461.2	Gnomon	exon	104522531	104638040	.	+	.	gene_id "XLOC_032257___AGK"; gene_version "1"; transcript_id "AGK"; transcript_version "1"; gene_name "AGK"; gene_source "ensembl"; gene_biotype "protein_coding"; transcript_name "AGK"; transcript_source "ensembl"; transcript_biotype "protein_coding"
NC_019458.2	Gnomon	exon	76299000	76382307	.	+	.	gene_id "XLOC_001404___AGL"; gene_version "1"; transcript_id "AGL"; transcript_version "1"; gene_name "AGL"; gene_source "ensembl"; gene_biotype "protein_coding"; transcript_name "AGL"; transcript_source "ensembl"; transcript_biotype "protein_coding"
NC_019458.2	Gnomon	exon	76342252	76342804	.	-	.	gene_id "XLOC_006295___AGL_NC_019458.2"; gene_version "1"; transcript_id "AGL_NC_019458.2"; transcript_version "1"; gene_name "AGL_NC_019458.2"; gene_source "ensembl"; gene_biotype "protein_coding"; transcript_name "AGL_NC_019458.2"; transcript_source "ensembl"; transcript_biotype "protein_coding"
NC_019469.2	Gnomon	exon	49940461	49950311	.	+	.	gene_id "XLOC_062802___AGMAT"; gene_version "1"; transcript_id "AGMAT"; transcript_version "1"; gene_name "AGMAT"; gene_source "ensembl"; gene_biotype "protein_coding"; transcript_name "AGMAT"; transcript_source "ensembl"; transcript_biotype "protein_coding"
NC_019461.2	Gnomon	exon	23740307	23812349	.	+	.	gene_id "XLOC_030715__XLOC_030716___AGMO"; gene_version "1"; transcript_id "AGMO"; transcript_version "1"; gene_name "AGMO"; gene_source "ensembl"; gene_biotype "protein_coding"; transcript_name "AGMO"; transcript_source "ensembl"; transcript_biotype "protein_coding"
NC_019461.2	Gnomon	exon	23470597	24021242	.	-	.	gene_id "XLOC_033016___AGMO_NC_019461.2"; gene_version "1"; transcript_id "AGMO_NC_019461.2"; transcript_version "1"; gene_name "AGMO_NC_019461.2"; gene_source "ensembl"; gene_biotype "protein_coding"; transcript_name "AGMO_NC_019461.2"; transcript_source "ensembl"; transcript_biotype "protein_coding"
NC_019458.2	Gnomon	exon	10569364	10606062	.	+	.	gene_id "XLOC_000204___AGO1"; gene_version "1"; transcript_id "AGO1"; transcript_version "1"; gene_name "AGO1"; gene_source "ensembl"; gene_biotype "protein_coding"; transcript_name "AGO1"; transcript_source "ensembl"; transcript_biotype "protein_coding"
NC_019466.2	Gnomon	exon	15862388	15945325	.	+	.	gene_id "XLOC_052477___AGO2"; gene_version "1"; transcript_id "AGO2"; transcript_version "1"; gene_name "AGO2"; gene_source "ensembl"; gene_biotype "protein_coding"; transcript_name "AGO2"; transcript_source "ensembl"; transcript_biotype "protein_coding"
NC_019458.2	Gnomon	exon	10569364	10738174	.	+	.	gene_id "XLOC_000204___AGO3"; gene_version "1"; transcript_id "AGO3"; transcript_version "1"; gene_name "AGO3"; gene_source "ensembl"; gene_biotype "protein_coding"; transcript_name "AGO3"; transcript_source "ensembl"; transcript_biotype "protein_coding"
NC_019458.2	Gnomon	exon	10497632	10562388	.	+	.	gene_id "XLOC_000201___AGO4"; gene_version "1"; transcript_id "AGO4"; transcript_version "1"; gene_name "AGO4"; gene_source "ensembl"; gene_biotype "protein_coding"; transcript_name "AGO4"; transcript_source "ensembl"; transcript_biotype "protein_coding"
NC_019477.2	Gnomon	exon	26255211	26267194	.	+	.	gene_id "XLOC_087056___AGPAT1"; gene_version "1"; transcript_id "AGPAT1"; transcript_version "1"; gene_name "AGPAT1"; gene_source "ensembl"; gene_biotype "protein_coding"; transcript_name "AGPAT1"; transcript_source "ensembl"; transcript_biotype "protein_coding"
NC_019460.2	Gnomon	exon	2667247	2698330	.	+	.	gene_id "XLOC_020639___AGPAT2"; gene_version "1"; transcript_id "AGPAT2"; transcript_version "1"; gene_name "AGPAT2"; gene_source "ensembl"; gene_biotype "protein_coding"; transcript_name "AGPAT2"; transcript_source "ensembl"; transcript_biotype "protein_coding"
NC_019458.2	Gnomon	exon	261850052	261943732	.	+	.	gene_id "XLOC_004428___AGPAT3"; gene_version "1"; transcript_id "AGPAT3"; transcript_version "1"; gene_name "AGPAT3"; gene_source "ensembl"; gene_biotype "protein_coding"; transcript_name "AGPAT3"; transcript_source "ensembl"; transcript_biotype "protein_coding"
NC_019458.2	Gnomon	exon	261878241	261878865	.	-	.	gene_id "XLOC_010347___AGPAT3_NC_019458.2"; gene_version "1"; transcript_id "AGPAT3_NC_019458.2"; transcript_version "1"; gene_name "AGPAT3_NC_019458.2"; gene_source "ensembl"; gene_biotype "protein_coding"; transcript_name "AGPAT3_NC_019458.2"; transcript_source "ensembl"; transcript_biotype "protein_coding"
NC_019465.2	Gnomon	exon	83380887	83519448	.	-	.	gene_id "XLOC_052068___AGPAT4"; gene_version "1"; transcript_id "AGPAT4"; transcript_version "1"; gene_name "AGPAT4"; gene_source "ensembl"; gene_biotype "protein_coding"; transcript_name "AGPAT4"; transcript_source "ensembl"; transcript_biotype "protein_coding"
NC_019483.2	Gnomon	exon	5444450	5553494	.	+	.	gene_id "XLOC_099227___AGPAT5"; gene_version "1"; transcript_id "AGPAT5"; transcript_version "1"; gene_name "AGPAT5"; gene_source "ensembl"; gene_biotype "protein_coding"; transcript_name "AGPAT5"; transcript_source "ensembl"; transcript_biotype "protein_coding"
NC_019459.2	Gnomon	exon	131206915	131563510	.	-	.	gene_id "XLOC_018160___AGPS"; gene_version "1"; transcript_id "AGPS"; transcript_version "1"; gene_name "AGPS"; gene_source "ensembl"; gene_biotype "protein_coding"; transcript_name "AGPS"; transcript_source "ensembl"; transcript_biotype "protein_coding"
NC_019461.2	Gnomon	exon	25352329	25365479	.	-	.	gene_id "XLOC_033040___AGR2"; gene_version "1"; transcript_id "AGR2"; transcript_version "1"; gene_name "AGR2"; gene_source "ensembl"; gene_biotype "protein_coding"; transcript_name "AGR2"; transcript_source "ensembl"; transcript_biotype "protein_coding"
NC_019461.2	Gnomon	exon	25409780	25420474	.	+	.	gene_id "XLOC_030747__XLOC_030748___AGR3"; gene_version "1"; transcript_id "AGR3"; transcript_version "1"; gene_name "AGR3"; gene_source "ensembl"; gene_biotype "protein_coding"; transcript_name "AGR3"; transcript_source "ensembl"; transcript_biotype "protein_coding"
NC_019461.2	Gnomon	exon	25382566	25423227	.	-	.	gene_id "XLOC_033041__XLOC_033043___AGR3_NC_019461.2"; gene_version "1"; transcript_id "AGR3_NC_019461.2"; transcript_version "1"; gene_name "AGR3_NC_019461.2"; gene_source "ensembl"; gene_biotype "protein_coding"; transcript_name "AGR3_NC_019461.2"; transcript_source "ensembl"; transcript_biotype "protein_coding"
NC_019469.2	Gnomon	exon	49447186	49456008	.	+	.	gene_id "XLOC_062784__XLOC_062785___AGRN"; gene_version "1"; transcript_id "AGRN"; transcript_version "1"; gene_name "AGRN"; gene_source "ensembl"; gene_biotype "protein_coding"; transcript_name "AGRN"; transcript_source "ensembl"; transcript_biotype "protein_coding"
NC_019469.2	Gnomon	exon	49424448	49464459	.	-	.	gene_id "XLOC_064263___AGRN_NC_019469.2"; gene_version "1"; transcript_id "AGRN_NC_019469.2"; transcript_version "1"; gene_name "AGRN_NC_019469.2"; gene_source "ensembl"; gene_biotype "protein_coding"; transcript_name "AGRN_NC_019469.2"; transcript_source "ensembl"; transcript_biotype "protein_coding"
NC_019471.2	Gnomon	exon	34332751	34360670	.	+	.	gene_id "XLOC_069258___AGRP"; gene_version "1"; transcript_id "AGRP"; transcript_version "1"; gene_name "AGRP"; gene_source "ensembl"; gene_biotype "protein_coding"; transcript_name "AGRP"; transcript_source "ensembl"; transcript_biotype "protein_coding"
NC_019471.2	Gnomon	exon	34333101	34334170	.	-	.	gene_id "XLOC_070882___AGRP_NC_019471.2"; gene_version "1"; transcript_id "AGRP_NC_019471.2"; transcript_version "1"; gene_name "AGRP_NC_019471.2"; gene_source "ensembl"; gene_biotype "protein_coding"; transcript_name "AGRP_NC_019471.2"; transcript_source "ensembl"; transcript_biotype "protein_coding"
NC_019482.2	Gnomon	exon	45154626	45166698	.	+	.	gene_id "XLOC_097942___AGT"; gene_version "1"; transcript_id "AGT"; transcript_version "1"; gene_name "AGT"; gene_source "ensembl"; gene_biotype "protein_coding"; transcript_name "AGT"; transcript_source "ensembl"; transcript_biotype "protein_coding"
NC_019482.2	Gnomon	exon	45161980	45165301	.	-	.	gene_id "XLOC_099138__XLOC_099139___AGT_NC_019482.2"; gene_version "1"; transcript_id "AGT_NC_019482.2"; transcript_version "1"; gene_name "AGT_NC_019482.2"; gene_source "ensembl"; gene_biotype "protein_coding"; transcript_name "AGT_NC_019482.2"; transcript_source "ensembl"; transcript_biotype "protein_coding"
NC_019459.2	Gnomon	exon	33770767	34147826	.	+	.	gene_id "XLOC_011479___AGTPBP1"; gene_version "1"; transcript_id "AGTPBP1"; transcript_version "1"; gene_name "AGTPBP1"; gene_source "ensembl"; gene_biotype "protein_coding"; transcript_name "AGTPBP1"; transcript_source "ensembl"; transcript_biotype "protein_coding"
NC_019458.2	Gnomon	exon	237245962	237432169	.	+	.	gene_id "XLOC_003937__XLOC_003985__XLOC_003986___AGTR1"; gene_version "1"; transcript_id "AGTR1"; transcript_version "1"; gene_name "AGTR1"; gene_source "ensembl"; gene_biotype "protein_coding"; transcript_name "AGTR1"; transcript_source "ensembl"; transcript_biotype "protein_coding"
NC_019458.2	Gnomon	exon	237235578	237431675	.	-	.	gene_id "XLOC_009828___AGTR1_NC_019458.2"; gene_version "1"; transcript_id "AGTR1_NC_019458.2"; transcript_version "1"; gene_name "AGTR1_NC_019458.2"; gene_source "ensembl"; gene_biotype "protein_coding"; transcript_name "AGTR1_NC_019458.2"; transcript_source "ensembl"; transcript_biotype "protein_coding"
NC_019484.2	Gnomon	exon	110073542	110180974	.	+	.	gene_id "XLOC_102896___AGTR2"; gene_version "1"; transcript_id "AGTR2"; transcript_version "1"; gene_name "AGTR2"; gene_source "ensembl"; gene_biotype "protein_coding"; transcript_name "AGTR2"; transcript_source "ensembl"; transcript_biotype "protein_coding"
NC_019484.2	Gnomon	exon	110010142	110082410	.	-	.	gene_id "XLOC_105533__XLOC_105536__XLOC_105537___AGTR2_NC_019484.2"; gene_version "1"; transcript_id "AGTR2_NC_019484.2"; transcript_version "1"; gene_name "AGTR2_NC_019484.2"; gene_source "ensembl"; gene_biotype "protein_coding"; transcript_name "AGTR2_NC_019484.2"; transcript_source "ensembl"; transcript_biotype "protein_coding"
NC_019469.2	Gnomon	exon	39982429	40003618	.	-	.	gene_id "XLOC_064081___AGTRAP"; gene_version "1"; transcript_id "AGTRAP"; transcript_version "1"; gene_name "AGTRAP"; gene_source "ensembl"; gene_biotype "protein_coding"; transcript_name "AGTRAP"; transcript_source "ensembl"; transcript_biotype "protein_coding"
NC_019458.2	Gnomon	exon	747098	764765	.	-	.	gene_id "XLOC_004757___AGXT"; gene_version "1"; transcript_id "AGXT"; transcript_version "1"; gene_name "AGXT"; gene_source "ensembl"; gene_biotype "protein_coding"; transcript_name "AGXT"; transcript_source "ensembl"; transcript_biotype "protein_coding"
NC_019473.2	Gnomon	exon	39055568	39098945	.	+	.	gene_id "XLOC_075993___AGXT2"; gene_version "1"; transcript_id "AGXT2"; transcript_version "1"; gene_name "AGXT2"; gene_source "ensembl"; gene_biotype "protein_coding"; transcript_name "AGXT2"; transcript_source "ensembl"; transcript_biotype "protein_coding"
NC_019473.2	Gnomon	exon	38986845	39071777	.	-	.	gene_id "XLOC_077500__XLOC_077502___AGXT2_NC_019473.2"; gene_version "1"; transcript_id "AGXT2_NC_019473.2"; transcript_version "1"; gene_name "AGXT2_NC_019473.2"; gene_source "ensembl"; gene_biotype "protein_coding"; transcript_name "AGXT2_NC_019473.2"; transcript_source "ensembl"; transcript_biotype "protein_coding"
NC_019469.2	Gnomon	exon	28483786	28753866	.	+	.	gene_id "XLOC_062377___AHCTF1"; gene_version "1"; transcript_id "AHCTF1"; transcript_version "1"; gene_name "AHCTF1"; gene_source "ensembl"; gene_biotype "protein_coding"; transcript_name "AHCTF1"; transcript_source "ensembl"; transcript_biotype "protein_coding"
NC_019470.2	Gnomon	exon	63143406	63159173	.	-	.	gene_id "XLOC_068145___AHCY"; gene_version "1"; transcript_id "AHCY"; transcript_version "1"; gene_name "AHCY"; gene_source "ensembl"; gene_biotype "protein_coding"; transcript_name "AHCY"; transcript_source "ensembl"; transcript_biotype "protein_coding"
NC_019458.2	Gnomon	exon	86327367	86375890	.	+	.	gene_id "XLOC_001521___AHCYL1"; gene_version "1"; transcript_id "AHCYL1"; transcript_version "1"; gene_name "AHCYL1"; gene_source "ensembl"; gene_biotype "protein_coding"; transcript_name "AHCYL1"; transcript_source "ensembl"; transcript_biotype "protein_coding"
NC_019461.2	Gnomon	exon	93131026	93367664	.	+	.	gene_id "XLOC_032068___AHCYL2"; gene_version "1"; transcript_id "AHCYL2"; transcript_version "1"; gene_name "AHCYL2"; gene_source "ensembl"; gene_biotype "protein_coding"; transcript_name "AHCYL2"; transcript_source "ensembl"; transcript_biotype "protein_coding"
NC_019459.2	Gnomon	exon	238610602	238649443	.	+	.	gene_id "XLOC_014990___AHDC1"; gene_version "1"; transcript_id "AHDC1"; transcript_version "1"; gene_name "AHDC1"; gene_source "ensembl"; gene_biotype "protein_coding"; transcript_name "AHDC1"; transcript_source "ensembl"; transcript_biotype "protein_coding"
NC_019465.2	Gnomon	exon	60256628	60580128	.	-	.	gene_id "XLOC_051636___AHI1"; gene_version "1"; transcript_id "AHI1"; transcript_version "1"; gene_name "AHI1"; gene_source "ensembl"; gene_biotype "protein_coding"; transcript_name "AHI1"; transcript_source "ensembl"; transcript_biotype "protein_coding"
NC_019478.2	Gnomon	exon	40080001	40192967	.	-	.	gene_id "XLOC_090645___AHNAK"; gene_version "1"; transcript_id "AHNAK"; transcript_version "1"; gene_name "AHNAK"; gene_source "ensembl"; gene_biotype "protein_coding"; transcript_name "AHNAK"; transcript_source "ensembl"; transcript_biotype "protein_coding"
NC_019475.2	Gnomon	exon	67897520	67983786	.	-	.	gene_id "XLOC_083616__XLOC_083619___AHNAK2"; gene_version "1"; transcript_id "AHNAK2"; transcript_version "1"; gene_name "AHNAK2"; gene_source "ensembl"; gene_biotype "protein_coding"; transcript_name "AHNAK2"; transcript_source "ensembl"; transcript_biotype "protein_coding"
NC_019461.2	Gnomon	exon	25812722	26175779	.	+	.	gene_id "XLOC_030778___AHR"; gene_version "1"; transcript_id "AHR"; transcript_version "1"; gene_name "AHR"; gene_source "ensembl"; gene_biotype "protein_coding"; transcript_name "AHR"; transcript_source "ensembl"; transcript_biotype "protein_coding"
NC_019473.2	Gnomon	exon	70555459	70634414	.	+	.	gene_id "XLOC_076306___AHRR"; gene_version "1"; transcript_id "AHRR"; transcript_version "1"; gene_name "AHRR"; gene_source "ensembl"; gene_biotype "protein_coding"; transcript_name "AHRR"; transcript_source "ensembl"; transcript_biotype "protein_coding"
NC_019473.2	Gnomon	exon	70576880	70578044	.	-	.	gene_id "XLOC_077899___AHRR_NC_019473.2"; gene_version "1"; transcript_id "AHRR_NC_019473.2"; transcript_version "1"; gene_name "AHRR_NC_019473.2"; gene_source "ensembl"; gene_biotype "protein_coding"; transcript_name "AHRR_NC_019473.2"; transcript_source "ensembl"; transcript_biotype "protein_coding"
NC_019464.2	Gnomon	exon	85545399	85553225	.	+	.	gene_id "XLOC_046210___AHSA1"; gene_version "1"; transcript_id "AHSA1"; transcript_version "1"; gene_name "AHSA1"; gene_source "ensembl"; gene_biotype "protein_coding"; transcript_name "AHSA1"; transcript_source "ensembl"; transcript_biotype "protein_coding"
NC_019460.2	Gnomon	exon	46665296	46670547	.	-	.	gene_id "XLOC_026127___AHSA2"; gene_version "1"; transcript_id "AHSA2"; transcript_version "1"; gene_name "AHSA2"; gene_source "ensembl"; gene_biotype "protein_coding"; transcript_name "AHSA2"; transcript_source "ensembl"; transcript_biotype "protein_coding"
NC_019458.2	Gnomon	exon	198648369	198655473	.	-	.	gene_id "XLOC_009017___AHSG"; gene_version "1"; transcript_id "AHSG"; transcript_version "1"; gene_name "AHSG"; gene_source "ensembl"; gene_biotype "protein_coding"; transcript_name "AHSG"; transcript_source "ensembl"; transcript_biotype "protein_coding"
NC_019481.2	Gnomon	exon	27524804	27530513	.	+	.	gene_id "XLOC_095502___AHSP"; gene_version "1"; transcript_id "AHSP"; transcript_version "1"; gene_name "AHSP"; gene_source "ensembl"; gene_biotype "protein_coding"; transcript_name "AHSP"; transcript_source "ensembl"; transcript_biotype "protein_coding"
NC_019460.2	Gnomon	exon	205766059	205778020	.	+	.	gene_id "XLOC_024624___AICDA"; gene_version "1"; transcript_id "AICDA"; transcript_version "1"; gene_name "AICDA"; gene_source "ensembl"; gene_biotype "protein_coding"; transcript_name "AICDA"; transcript_source "ensembl"; transcript_biotype "protein_coding"
NC_019469.2	Gnomon	exon	24171085	24230461	.	-	.	gene_id "XLOC_063780___AIDA"; gene_version "1"; transcript_id "AIDA"; transcript_version "1"; gene_name "AIDA"; gene_source "ensembl"; gene_biotype "protein_coding"; transcript_name "AIDA"; transcript_source "ensembl"; transcript_biotype "protein_coding"
NC_019477.2	Gnomon	exon	26735070	26737463	.	-	.	gene_id "XLOC_088153___AIF1"; gene_version "1"; transcript_id "AIF1"; transcript_version "1"; gene_name "AIF1"; gene_source "ensembl"; gene_biotype "protein_coding"; transcript_name "AIF1"; transcript_source "ensembl"; transcript_biotype "protein_coding"
NC_019460.2	Gnomon	exon	5495045	5520973	.	-	.	gene_id "XLOC_025148___AIF1L"; gene_version "1"; transcript_id "AIF1L"; transcript_version "1"; gene_name "AIF1L"; gene_source "ensembl"; gene_biotype "protein_coding"; transcript_name "AIF1L"; transcript_source "ensembl"; transcript_biotype "protein_coding"
NC_019484.2	Gnomon	exon	108100628	108134472	.	-	.	gene_id "XLOC_105471___AIFM1"; gene_version "1"; transcript_id "AIFM1"; transcript_version "1"; gene_name "AIFM1"; gene_source "ensembl"; gene_biotype "protein_coding"; transcript_name "AIFM1"; transcript_source "ensembl"; transcript_biotype "protein_coding"
NC_019482.2	Gnomon	exon	26034060	26073661	.	-	.	gene_id "XLOC_098736___AIFM2"; gene_version "1"; transcript_id "AIFM2"; transcript_version "1"; gene_name "AIFM2"; gene_source "ensembl"; gene_biotype "protein_coding"; transcript_name "AIFM2"; transcript_source "ensembl"; transcript_biotype "protein_coding"
NC_019474.2	Gnomon	exon	71553483	71564934	.	-	.	gene_id "XLOC_080726___AIFM3"; gene_version "1"; transcript_id "AIFM3"; transcript_version "1"; gene_name "AIFM3"; gene_source "ensembl"; gene_biotype "protein_coding"; transcript_name "AIFM3"; transcript_source "ensembl"; transcript_biotype "protein_coding"
NC_019465.2	Gnomon	exon	67382202	67636389	.	+	.	gene_id "XLOC_050012___AIG1"; gene_version "1"; transcript_id "AIG1"; transcript_version "1"; gene_name "AIG1"; gene_source "ensembl"; gene_biotype "protein_coding"; transcript_name "AIG1"; transcript_source "ensembl"; transcript_biotype "protein_coding"
NC_019465.2	Gnomon	exon	30493610	30618253	.	+	.	gene_id "XLOC_049368___AIM1"; gene_version "1"; transcript_id "AIM1"; transcript_version "1"; gene_name "AIM1"; gene_source "ensembl"; gene_biotype "protein_coding"; transcript_name "AIM1"; transcript_source "ensembl"; transcript_biotype "protein_coding"
NC_019465.2	Gnomon	exon	30428598	30666666	.	-	.	gene_id "XLOC_051091___AIM1_NC_019465.2"; gene_version "1"; transcript_id "AIM1_NC_019465.2"; transcript_version "1"; gene_name "AIM1_NC_019465.2"; gene_source "ensembl"; gene_biotype "protein_coding"; transcript_name "AIM1_NC_019465.2"; transcript_source "ensembl"; transcript_biotype "protein_coding"
NC_019459.2	Gnomon	exon	239649898	239670236	.	+	.	gene_id "XLOC_015025___AIM1L"; gene_version "1"; transcript_id "AIM1L"; transcript_version "1"; gene_name "AIM1L"; gene_source "ensembl"; gene_biotype "protein_coding"; transcript_name "AIM1L"; transcript_source "ensembl"; transcript_biotype "protein_coding"
NC_019459.2	Gnomon	exon	239639223	239677329	.	-	.	gene_id "XLOC_020254___AIM1L_NC_019459.2"; gene_version "1"; transcript_id "AIM1L_NC_019459.2"; transcript_version "1"; gene_name "AIM1L_NC_019459.2"; gene_source "ensembl"; gene_biotype "protein_coding"; transcript_name "AIM1L_NC_019459.2"; transcript_source "ensembl"; transcript_biotype "protein_coding"
NC_019458.2	Gnomon	exon	108093738	108106183	.	-	.	gene_id "XLOC_007028___AIM2"; gene_version "1"; transcript_id "AIM2"; transcript_version "1"; gene_name "AIM2"; gene_source "ensembl"; gene_biotype "protein_coding"; transcript_name "AIM2"; transcript_source "ensembl"; transcript_biotype "protein_coding"
NC_019463.2	Gnomon	exon	18813695	18986936	.	-	.	gene_id "XLOC_042558___AIMP1"; gene_version "1"; transcript_id "AIMP1"; transcript_version "1"; gene_name "AIMP1"; gene_source "ensembl"; gene_biotype "protein_coding"; transcript_name "AIMP1"; transcript_source "ensembl"; transcript_biotype "protein_coding"
NC_019481.2	Gnomon	exon	37875631	37883234	.	+	.	gene_id "XLOC_095683___AIMP2"; gene_version "1"; transcript_id "AIMP2"; transcript_version "1"; gene_name "AIMP2"; gene_source "ensembl"; gene_biotype "protein_coding"; transcript_name "AIMP2"; transcript_source "ensembl"; transcript_biotype "protein_coding"
NC_019478.2	Gnomon	exon	44547390	44554441	.	+	.	gene_id "XLOC_089684___AIP"; gene_version "1"; transcript_id "AIP"; transcript_version "1"; gene_name "AIP"; gene_source "ensembl"; gene_biotype "protein_coding"; transcript_name "AIP"; transcript_source "ensembl"; transcript_biotype "protein_coding"
NC_019468.2	Gnomon	exon	25007908	25017501	.	+	.	gene_id "XLOC_058988___AIPL1"; gene_version "1"; transcript_id "AIPL1"; transcript_version "1"; gene_name "AIPL1"; gene_source "ensembl"; gene_biotype "protein_coding"; transcript_name "AIPL1"; transcript_source "ensembl"; transcript_biotype "protein_coding"
NC_019458.2	Gnomon	exon	262212759	262224523	.	+	.	gene_id "XLOC_004446___AIRE"; gene_version "1"; transcript_id "AIRE"; transcript_version "1"; gene_name "AIRE"; gene_source "ensembl"; gene_biotype "protein_coding"; transcript_name "AIRE"; transcript_source "ensembl"; transcript_biotype "protein_coding"
NC_019458.2	Gnomon	exon	262207928	262213143	.	-	.	gene_id "XLOC_010355___AIRE_NC_019458.2"; gene_version "1"; transcript_id "AIRE_NC_019458.2"; transcript_version "1"; gene_name "AIRE_NC_019458.2"; gene_source "ensembl"; gene_biotype "protein_coding"; transcript_name "AIRE_NC_019458.2"; transcript_source "ensembl"; transcript_biotype "protein_coding"
NC_019469.2	Gnomon	exon	46543539	46678101	.	-	.	gene_id "XLOC_064191___AJAP1"; gene_version "1"; transcript_id "AJAP1"; transcript_version "1"; gene_name "AJAP1"; gene_source "ensembl"; gene_biotype "protein_coding"; transcript_name "AJAP1"; transcript_source "ensembl"; transcript_biotype "protein_coding"
NC_019464.2	Gnomon	exon	21474730	21497173	.	+	.	gene_id "XLOC_044726___AJUBA"; gene_version "1"; transcript_id "AJUBA"; transcript_version "1"; gene_name "AJUBA"; gene_source "ensembl"; gene_biotype "protein_coding"; transcript_name "AJUBA"; transcript_source "ensembl"; transcript_biotype "protein_coding"
NC_019460.2	Gnomon	exon	8205279	8219821	.	+	.	gene_id "XLOC_020825___AK1"; gene_version "1"; transcript_id "AK1"; transcript_version "1"; gene_name "AK1"; gene_source "ensembl"; gene_biotype "protein_coding"; transcript_name "AK1"; transcript_source "ensembl"; transcript_biotype "protein_coding"
NC_019460.2	Gnomon	exon	8214884	8216043	.	-	.	gene_id "XLOC_025255___AK1_NC_019460.2"; gene_version "1"; transcript_id "AK1_NC_019460.2"; transcript_version "1"; gene_name "AK1_NC_019460.2"; gene_source "ensembl"; gene_biotype "protein_coding"; transcript_name "AK1_NC_019460.2"; transcript_source "ensembl"; transcript_biotype "protein_coding"
NC_019459.2	Gnomon	exon	233738631	233762903	.	+	.	gene_id "XLOC_014860___AK2"; gene_version "1"; transcript_id "AK2"; transcript_version "1"; gene_name "AK2"; gene_source "ensembl"; gene_biotype "protein_coding"; transcript_name "AK2"; transcript_source "ensembl"; transcript_biotype "protein_coding"
NC_019459.2	Gnomon	exon	72495450	72531224	.	-	.	gene_id "XLOC_017100___AK3"; gene_version "1"; transcript_id "AK3"; transcript_version "1"; gene_name "AK3"; gene_source "ensembl"; gene_biotype "protein_coding"; transcript_name "AK3"; transcript_source "ensembl"; transcript_biotype "protein_coding"
NC_019458.2	Gnomon	exon	40069975	40363813	.	+	.	gene_id "XLOC_000793___AK4"; gene_version "1"; transcript_id "AK4"; transcript_version "1"; gene_name "AK4"; gene_source "ensembl"; gene_biotype "protein_coding"; transcript_name "AK4"; transcript_source "ensembl"; transcript_biotype "protein_coding"
NC_019458.2	Gnomon	exon	52981044	53312552	.	+	.	gene_id "XLOC_000899___AK5"; gene_version "1"; transcript_id "AK5"; transcript_version "1"; gene_name "AK5"; gene_source "ensembl"; gene_biotype "protein_coding"; transcript_name "AK5"; transcript_source "ensembl"; transcript_biotype "protein_coding"
NC_019458.2	Gnomon	exon	52999167	53244566	.	-	.	gene_id "XLOC_005766__XLOC_005768__XLOC_005769__XLOC_005770__XLOC_005771___AK5_NC_019458.2"; gene_version "1"; transcript_id "AK5_NC_019458.2"; transcript_version "1"; gene_name "AK5_NC_019458.2"; gene_source "ensembl"; gene_biotype "protein_coding"; transcript_name "AK5_NC_019458.2"; transcript_source "ensembl"; transcript_biotype "protein_coding"
NC_019473.2	Gnomon	exon	10369558	10388541	.	+	.	gene_id "XLOC_075464___AK6"; gene_version "1"; transcript_id "AK6"; transcript_version "1"; gene_name "AK6"; gene_source "ensembl"; gene_biotype "protein_coding"; transcript_name "AK6"; transcript_source "ensembl"; transcript_biotype "protein_coding"
NC_019475.2	Gnomon	exon	59886763	59956494	.	+	.	gene_id "XLOC_082078___AK7"; gene_version "1"; transcript_id "AK7"; transcript_version "1"; gene_name "AK7"; gene_source "ensembl"; gene_biotype "protein_coding"; transcript_name "AK7"; transcript_source "ensembl"; transcript_biotype "protein_coding"
NC_019475.2	Gnomon	exon	59946648	59958846	.	-	.	gene_id "XLOC_083467__XLOC_083468___AK7_NC_019475.2"; gene_version "1"; transcript_id "AK7_NC_019475.2"; transcript_version "1"; gene_name "AK7_NC_019475.2"; gene_source "ensembl"; gene_biotype "protein_coding"; transcript_name "AK7_NC_019475.2"; transcript_source "ensembl"; transcript_biotype "protein_coding"
NC_019460.2	Gnomon	exon	3915264	4050039	.	+	.	gene_id "XLOC_020695___AK8"; gene_version "1"; transcript_id "AK8"; transcript_version "1"; gene_name "AK8"; gene_source "ensembl"; gene_biotype "protein_coding"; transcript_name "AK8"; transcript_source "ensembl"; transcript_biotype "protein_coding"
NC_019460.2	Gnomon	exon	4039115	4047474	.	-	.	gene_id "XLOC_025128___AK8_NC_019460.2"; gene_version "1"; transcript_id "AK8_NC_019460.2"; transcript_version "1"; gene_name "AK8_NC_019460.2"; gene_source "ensembl"; gene_biotype "protein_coding"; transcript_name "AK8_NC_019460.2"; transcript_source "ensembl"; transcript_biotype "protein_coding"
NC_019465.2	Gnomon	exon	27635788	27758889	.	+	.	gene_id "XLOC_049306___AK9"; gene_version "1"; transcript_id "AK9"; transcript_version "1"; gene_name "AK9"; gene_source "ensembl"; gene_biotype "protein_coding"; transcript_name "AK9"; transcript_source "ensembl"; transcript_biotype "protein_coding"
NC_019465.2	Gnomon	exon	27637003	27722757	.	-	.	gene_id "XLOC_051016__XLOC_051017___AK9_NC_019465.2"; gene_version "1"; transcript_id "AK9_NC_019465.2"; transcript_version "1"; gene_name "AK9_NC_019465.2"; gene_source "ensembl"; gene_biotype "protein_coding"; transcript_name "AK9_NC_019465.2"; transcript_source "ensembl"; transcript_biotype "protein_coding"
NC_019468.2	Gnomon	exon	7473133	7512843	.	+	.	gene_id "XLOC_058558___AKAP1"; gene_version "1"; transcript_id "AKAP1"; transcript_version "1"; gene_name "AKAP1"; gene_source "ensembl"; gene_biotype "protein_coding"; transcript_name "AKAP1"; transcript_source "ensembl"; transcript_biotype "protein_coding"
NC_019468.2	Gnomon	exon	33249656	33300172	.	+	.	gene_id "XLOC_059235___AKAP10"; gene_version "1"; transcript_id "AKAP10"; transcript_version "1"; gene_name "AKAP10"; gene_source "ensembl"; gene_biotype "protein_coding"; transcript_name "AKAP10"; transcript_source "ensembl"; transcript_biotype "protein_coding"
NC_019468.2	Gnomon	exon	33246650	33253958	.	-	.	gene_id "XLOC_060948___AKAP10_NC_019468.2"; gene_version "1"; transcript_id "AKAP10_NC_019468.2"; transcript_version "1"; gene_name "AKAP10_NC_019468.2"; gene_source "ensembl"; gene_biotype "protein_coding"; transcript_name "AKAP10_NC_019468.2"; transcript_source "ensembl"; transcript_biotype "protein_coding"
NC_019467.2	Gnomon	exon	12753888	12926173	.	+	.	gene_id "XLOC_055851___AKAP11"; gene_version "1"; transcript_id "AKAP11"; transcript_version "1"; gene_name "AKAP11"; gene_source "ensembl"; gene_biotype "protein_coding"; transcript_name "AKAP11"; transcript_source "ensembl"; transcript_biotype "protein_coding"
NC_019467.2	Gnomon	exon	12746176	12754367	.	-	.	gene_id "XLOC_057217___AKAP11_NC_019467.2"; gene_version "1"; transcript_id "AKAP11_NC_019467.2"; transcript_version "1"; gene_name "AKAP11_NC_019467.2"; gene_source "ensembl"; gene_biotype "protein_coding"; transcript_name "AKAP11_NC_019467.2"; transcript_source "ensembl"; transcript_biotype "protein_coding"
NC_019465.2	Gnomon	exon	74761223	74982479	.	+	.	gene_id "XLOC_050083___AKAP12"; gene_version "1"; transcript_id "AKAP12"; transcript_version "1"; gene_name "AKAP12"; gene_source "ensembl"; gene_biotype "protein_coding"; transcript_name "AKAP12"; transcript_source "ensembl"; transcript_biotype "protein_coding"
NC_019484.2	Gnomon	exon	108739410	108752116	.	-	.	gene_id "XLOC_105485___AKAP14"; gene_version "1"; transcript_id "AKAP14"; transcript_version "1"; gene_name "AKAP14"; gene_source "ensembl"; gene_biotype "protein_coding"; transcript_name "AKAP14"; transcript_source "ensembl"; transcript_biotype "protein_coding"
NC_019484.2	Gnomon	exon	714349	733338	.	+	.	gene_id "XLOC_101062__XLOC_101063___AKAP17A"; gene_version "1"; transcript_id "AKAP17A"; transcript_version "1"; gene_name "AKAP17A"; gene_source "ensembl"; gene_biotype "protein_coding"; transcript_name "AKAP17A"; transcript_source "ensembl"; transcript_biotype "protein_coding"
NC_019460.2	Gnomon	exon	209228416	209255831	.	+	.	gene_id "XLOC_024672___AKAP3"; gene_version "1"; transcript_id "AKAP3"; transcript_version "1"; gene_name "AKAP3"; gene_source "ensembl"; gene_biotype "protein_coding"; transcript_name "AKAP3"; transcript_source "ensembl"; transcript_biotype "protein_coding"
NC_019484.2	Gnomon	exon	51960876	51986413	.	+	.	gene_id "XLOC_101860___AKAP4"; gene_version "1"; transcript_id "AKAP4"; transcript_version "1"; gene_name "AKAP4"; gene_source "ensembl"; gene_biotype "protein_coding"; transcript_name "AKAP4"; transcript_source "ensembl"; transcript_biotype "protein_coding"
NC_019464.2	Gnomon	exon	73483888	73492353	.	+	.	gene_id "XLOC_045980___AKAP5"; gene_version "1"; transcript_id "AKAP5"; transcript_version "1"; gene_name "AKAP5"; gene_source "ensembl"; gene_biotype "protein_coding"; transcript_name "AKAP5"; transcript_source "ensembl"; transcript_biotype "protein_coding"
NC_019475.2	Gnomon	exon	41366614	42073462	.	+	.	gene_id "XLOC_081787___AKAP6"; gene_version "1"; transcript_id "AKAP6"; transcript_version "1"; gene_name "AKAP6"; gene_source "ensembl"; gene_biotype "protein_coding"; transcript_name "AKAP6"; transcript_source "ensembl"; transcript_biotype "protein_coding"
NC_019475.2	Gnomon	exon	41567641	41699948	.	-	.	gene_id "XLOC_083131__XLOC_083132__XLOC_083133___AKAP6_NC_019475.2"; gene_version "1"; transcript_id "AKAP6_NC_019475.2"; transcript_version "1"; gene_name "AKAP6_NC_019475.2"; gene_source "ensembl"; gene_biotype "protein_coding"; transcript_name "AKAP6_NC_019475.2"; transcript_source "ensembl"; transcript_biotype "protein_coding"
NC_019465.2	Gnomon	exon	56315548	56673378	.	+	.	gene_id "XLOC_049740__XLOC_049741___AKAP7"; gene_version "1"; transcript_id "AKAP7"; transcript_version "1"; gene_name "AKAP7"; gene_source "ensembl"; gene_biotype "protein_coding"; transcript_name "AKAP7"; transcript_source "ensembl"; transcript_biotype "protein_coding"
NC_019465.2	Gnomon	exon	56298293	56429820	.	-	.	gene_id "XLOC_051503__XLOC_051515___AKAP7_NC_019465.2"; gene_version "1"; transcript_id "AKAP7_NC_019465.2"; transcript_version "1"; gene_name "AKAP7_NC_019465.2"; gene_source "ensembl"; gene_biotype "protein_coding"; transcript_name "AKAP7_NC_019465.2"; transcript_source "ensembl"; transcript_biotype "protein_coding"
NC_019462.2	Gnomon	exon	7511159	7532272	.	+	.	gene_id "XLOC_035287___AKAP8"; gene_version "1"; transcript_id "AKAP8"; transcript_version "1"; gene_name "AKAP8"; gene_source "ensembl"; gene_biotype "protein_coding"; transcript_name "AKAP8"; transcript_source "ensembl"; transcript_biotype "protein_coding"
NC_019462.2	Gnomon	exon	7480118	7532272	.	+	.	gene_id "XLOC_035287___AKAP8L"; gene_version "1"; transcript_id "AKAP8L"; transcript_version "1"; gene_name "AKAP8L"; gene_source "ensembl"; gene_biotype "protein_coding"; transcript_name "AKAP8L"; transcript_source "ensembl"; transcript_biotype "protein_coding"
NC_019461.2	Gnomon	exon	9170010	9338992	.	+	.	gene_id "XLOC_030428___AKAP9"; gene_version "1"; transcript_id "AKAP9"; transcript_version "1"; gene_name "AKAP9"; gene_source "ensembl"; gene_biotype "protein_coding"; transcript_name "AKAP9"; transcript_source "ensembl"; transcript_biotype "protein_coding"
NC_019472.2	Gnomon	exon	43135921	43143920	.	-	.	gene_id "XLOC_074285___AKIP1"; gene_version "1"; transcript_id "AKIP1"; transcript_version "1"; gene_name "AKIP1"; gene_source "ensembl"; gene_biotype "protein_coding"; transcript_name "AKIP1"; transcript_source "ensembl"; transcript_biotype "protein_coding"
NC_019458.2	Gnomon	exon	13469518	13478636	.	+	.	gene_id "XLOC_000250___AKIRIN1"; gene_version "1"; transcript_id "AKIRIN1"; transcript_version "1"; gene_name "AKIRIN1"; gene_source "ensembl"; gene_biotype "protein_coding"; transcript_name "AKIRIN1"; transcript_source "ensembl"; transcript_biotype "protein_coding"
NC_019465.2	Gnomon	exon	49333458	49366273	.	+	.	gene_id "XLOC_049586___AKIRIN2"; gene_version "1"; transcript_id "AKIRIN2"; transcript_version "1"; gene_name "AKIRIN2"; gene_source "ensembl"; gene_biotype "protein_coding"; transcript_name "AKIRIN2"; transcript_source "ensembl"; transcript_biotype "protein_coding"
NC_019459.2	Gnomon	exon	9331987	9389103	.	+	.	gene_id "XLOC_011001___AKNA"; gene_version "1"; transcript_id "AKNA"; transcript_version "1"; gene_name "AKNA"; gene_source "ensembl"; gene_biotype "protein_coding"; transcript_name "AKNA"; transcript_source "ensembl"; transcript_biotype "protein_coding"
NC_019459.2	Gnomon	exon	9385746	9386053	.	-	.	gene_id "XLOC_015382___AKNA_NC_019459.2"; gene_version "1"; transcript_id "AKNA_NC_019459.2"; transcript_version "1"; gene_name "AKNA_NC_019459.2"; gene_source "ensembl"; gene_biotype "protein_coding"; transcript_name "AKNA_NC_019459.2"; transcript_source "ensembl"; transcript_biotype "protein_coding"
NC_019458.2	Gnomon	exon	85197066	85254800	.	-	.	gene_id "XLOC_006395___AKNAD1"; gene_version "1"; transcript_id "AKNAD1"; transcript_version "1"; gene_name "AKNAD1"; gene_source "ensembl"; gene_biotype "protein_coding"; transcript_name "AKNAD1"; transcript_source "ensembl"; transcript_biotype "protein_coding"
NC_019458.2	Gnomon	exon	19941666	19952763	.	+	.	gene_id "XLOC_000401___AKR1A1"; gene_version "1"; transcript_id "AKR1A1"; transcript_version "1"; gene_name "AKR1A1"; gene_source "ensembl"; gene_biotype "protein_coding"; transcript_name "AKR1A1"; transcript_source "ensembl"; transcript_biotype "protein_coding"
NC_019461.2	Gnomon	exon	98084023	98101151	.	-	.	gene_id "XLOC_034670___AKR1B1"; gene_version "1"; transcript_id "AKR1B1"; transcript_version "1"; gene_name "AKR1B1"; gene_source "ensembl"; gene_biotype "protein_coding"; transcript_name "AKR1B1"; transcript_source "ensembl"; transcript_biotype "protein_coding"
NC_019461.2	Gnomon	exon	101492676	101578042	.	+	.	gene_id "XLOC_032221__XLOC_032222__XLOC_032223___AKR1D1"; gene_version "1"; transcript_id "AKR1D1"; transcript_version "1"; gene_name "AKR1D1"; gene_source "ensembl"; gene_biotype "protein_coding"; transcript_name "AKR1D1"; transcript_source "ensembl"; transcript_biotype "protein_coding"
NC_019461.2	Gnomon	exon	101531845	101539416	.	-	.	gene_id "XLOC_034749__XLOC_034750__XLOC_034751___AKR1D1_NC_019461.2"; gene_version "1"; transcript_id "AKR1D1_NC_019461.2"; transcript_version "1"; gene_name "AKR1D1_NC_019461.2"; gene_source "ensembl"; gene_biotype "protein_coding"; transcript_name "AKR1D1_NC_019461.2"; transcript_source "ensembl"; transcript_biotype "protein_coding"
NC_019470.2	Gnomon	exon	42959686	42975114	.	-	.	gene_id "XLOC_067675___AKR1E2"; gene_version "1"; transcript_id "AKR1E2"; transcript_version "1"; gene_name "AKR1E2"; gene_source "ensembl"; gene_biotype "protein_coding"; transcript_name "AKR1E2"; transcript_source "ensembl"; transcript_biotype "protein_coding"
NC_019459.2	Gnomon	exon	246171883	246176379	.	+	.	gene_id "XLOC_015181___AKR7A2"; gene_version "1"; transcript_id "AKR7A2"; transcript_version "1"; gene_name "AKR7A2"; gene_source "ensembl"; gene_biotype "protein_coding"; transcript_name "AKR7A2"; transcript_source "ensembl"; transcript_biotype "protein_coding"
NC_019475.2	Gnomon	exon	67771834	67860528	.	-	.	gene_id "XLOC_083612___AKT1"; gene_version "1"; transcript_id "AKT1"; transcript_version "1"; gene_name "AKT1"; gene_source "ensembl"; gene_biotype "protein_coding"; transcript_name "AKT1"; transcript_source "ensembl"; transcript_biotype "protein_coding"
NC_019471.2	Gnomon	exon	55123993	55142268	.	-	.	gene_id "XLOC_071415___AKT1S1"; gene_version "1"; transcript_id "AKT1S1"; transcript_version "1"; gene_name "AKT1S1"; gene_source "ensembl"; gene_biotype "protein_coding"; transcript_name "AKT1S1"; transcript_source "ensembl"; transcript_biotype "protein_coding"
NC_019471.2	Gnomon	exon	48669226	48715950	.	-	.	gene_id "XLOC_071203___AKT2"; gene_version "1"; transcript_id "AKT2"; transcript_version "1"; gene_name "AKT2"; gene_source "ensembl"; gene_biotype "protein_coding"; transcript_name "AKT2"; transcript_source "ensembl"; transcript_biotype "protein_coding"
NC_019469.2	Gnomon	exon	31417677	31703424	.	+	.	gene_id "XLOC_062419___AKT3"; gene_version "1"; transcript_id "AKT3"; transcript_version "1"; gene_name "AKT3"; gene_source "ensembl"; gene_biotype "protein_coding"; transcript_name "AKT3"; transcript_source "ensembl"; transcript_biotype "protein_coding"
NC_019471.2	Gnomon	exon	21253010	21273795	.	-	.	gene_id "XLOC_070673___AKTIP"; gene_version "1"; transcript_id "AKTIP"; transcript_version "1"; gene_name "AKTIP"; gene_source "ensembl"; gene_biotype "protein_coding"; transcript_name "AKTIP"; transcript_source "ensembl"; transcript_biotype "protein_coding"
NC_019459.2	Gnomon	exon	10295234	10312697	.	+	.	gene_id "XLOC_011009___ALAD"; gene_version "1"; transcript_id "ALAD"; transcript_version "1"; gene_name "ALAD"; gene_source "ensembl"; gene_biotype "protein_coding"; transcript_name "ALAD"; transcript_source "ensembl"; transcript_biotype "protein_coding"
NC_019476.2	Gnomon	exon	48662832	48680960	.	-	.	gene_id "XLOC_086139___ALAS1"; gene_version "1"; transcript_id "ALAS1"; transcript_version "1"; gene_name "ALAS1"; gene_source "ensembl"; gene_biotype "protein_coding"; transcript_name "ALAS1"; transcript_source "ensembl"; transcript_biotype "protein_coding"
NC_019484.2	Gnomon	exon	47831369	47858491	.	+	.	gene_id "XLOC_101718___ALAS2"; gene_version "1"; transcript_id "ALAS2"; transcript_version "1"; gene_name "ALAS2"; gene_source "ensembl"; gene_biotype "protein_coding"; transcript_name "ALAS2"; transcript_source "ensembl"; transcript_biotype "protein_coding"
NC_019463.2	Gnomon	exon	88047280	88065170	.	+	.	gene_id "XLOC_041743___ALB"; gene_version "1"; transcript_id "ALB"; transcript_version "1"; gene_name "ALB"; gene_source "ensembl"; gene_biotype "protein_coding"; transcript_name "ALB"; transcript_source "ensembl"; transcript_biotype "protein_coding"
NC_019458.2	Gnomon	exon	168214106	168446988	.	+	.	gene_id "XLOC_002982___ALCAM"; gene_version "1"; transcript_id "ALCAM"; transcript_version "1"; gene_name "ALCAM"; gene_source "ensembl"; gene_biotype "protein_coding"; transcript_name "ALCAM"; transcript_source "ensembl"; transcript_biotype "protein_coding"
NC_019471.2	Gnomon	exon	54826192	54841996	.	+	.	gene_id "XLOC_069893___ALDH16A1"; gene_version "1"; transcript_id "ALDH16A1"; transcript_version "1"; gene_name "ALDH16A1"; gene_source "ensembl"; gene_biotype "protein_coding"; transcript_name "ALDH16A1"; transcript_source "ensembl"; transcript_biotype "protein_coding"
NC_019479.2	Gnomon	exon	16305786	16351688	.	-	.	gene_id "XLOC_091924___ALDH18A1"; gene_version "1"; transcript_id "ALDH18A1"; transcript_version "1"; gene_name "ALDH18A1"; gene_source "ensembl"; gene_biotype "protein_coding"; transcript_name "ALDH18A1"; transcript_source "ensembl"; transcript_biotype "protein_coding"
NC_019459.2	Gnomon	exon	63267287	63323060	.	+	.	gene_id "XLOC_012101___ALDH1A1"; gene_version "1"; transcript_id "ALDH1A1"; transcript_version "1"; gene_name "ALDH1A1"; gene_source "ensembl"; gene_biotype "protein_coding"; transcript_name "ALDH1A1"; transcript_source "ensembl"; transcript_biotype "protein_coding"
NC_019464.2	Gnomon	exon	49075333	49289792	.	+	.	gene_id "XLOC_045429__XLOC_045433___ALDH1A2"; gene_version "1"; transcript_id "ALDH1A2"; transcript_version "1"; gene_name "ALDH1A2"; gene_source "ensembl"; gene_biotype "protein_coding"; transcript_name "ALDH1A2"; transcript_source "ensembl"; transcript_biotype "protein_coding"
NC_019464.2	Gnomon	exon	49224931	49516361	.	-	.	gene_id "XLOC_047521___ALDH1A2_NC_019464.2"; gene_version "1"; transcript_id "ALDH1A2_NC_019464.2"; transcript_version "1"; gene_name "ALDH1A2_NC_019464.2"; gene_source "ensembl"; gene_biotype "protein_coding"; transcript_name "ALDH1A2_NC_019464.2"; transcript_source "ensembl"; transcript_biotype "protein_coding"
NC_019475.2	Gnomon	exon	4694632	4757189	.	-	.	gene_id "XLOC_082349___ALDH1A3"; gene_version "1"; transcript_id "ALDH1A3"; transcript_version "1"; gene_name "ALDH1A3"; gene_source "ensembl"; gene_biotype "protein_coding"; transcript_name "ALDH1A3"; transcript_source "ensembl"; transcript_biotype "protein_coding"
NC_019459.2	Gnomon	exon	50162418	50164072	.	+	.	gene_id "XLOC_011802__XLOC_011803___ALDH1B1"; gene_version "1"; transcript_id "ALDH1B1"; transcript_version "1"; gene_name "ALDH1B1"; gene_source "ensembl"; gene_biotype "protein_coding"; transcript_name "ALDH1B1"; transcript_source "ensembl"; transcript_biotype "protein_coding"
NC_019459.2	Gnomon	exon	50137431	50456650	.	-	.	gene_id "XLOC_016518__XLOC_016521___ALDH1B1_NC_019459.2"; gene_version "1"; transcript_id "ALDH1B1_NC_019459.2"; transcript_version "1"; gene_name "ALDH1B1_NC_019459.2"; gene_source "ensembl"; gene_biotype "protein_coding"; transcript_name "ALDH1B1_NC_019459.2"; transcript_source "ensembl"; transcript_biotype "protein_coding"
NC_019476.2	Gnomon	exon	59694470	59718840	.	-	.	gene_id "XLOC_086500___ALDH1L1"; gene_version "1"; transcript_id "ALDH1L1"; transcript_version "1"; gene_name "ALDH1L1"; gene_source "ensembl"; gene_biotype "protein_coding"; transcript_name "ALDH1L1"; transcript_source "ensembl"; transcript_biotype "protein_coding"
NC_019460.2	Gnomon	exon	173407232	173470784	.	-	.	gene_id "XLOC_029015___ALDH1L2"; gene_version "1"; transcript_id "ALDH1L2"; transcript_version "1"; gene_name "ALDH1L2"; gene_source "ensembl"; gene_biotype "protein_coding"; transcript_name "ALDH1L2"; transcript_source "ensembl"; transcript_biotype "protein_coding"
NC_019474.2	Gnomon	exon	61927833	61939985	.	+	.	gene_id "XLOC_078974___ALDH2"; gene_version "1"; transcript_id "ALDH2"; transcript_version "1"; gene_name "ALDH2"; gene_source "ensembl"; gene_biotype "protein_coding"; transcript_name "ALDH2"; transcript_source "ensembl"; transcript_biotype "protein_coding"
NC_019474.2	Gnomon	exon	61938593	61963465	.	-	.	gene_id "XLOC_080470___ALDH2_NC_019474.2"; gene_version "1"; transcript_id "ALDH2_NC_019474.2"; transcript_version "1"; gene_name "ALDH2_NC_019474.2"; gene_source "ensembl"; gene_biotype "protein_coding"; transcript_name "ALDH2_NC_019474.2"; transcript_source "ensembl"; transcript_biotype "protein_coding"
NC_019468.2	Gnomon	exon	33385386	33392051	.	+	.	gene_id "XLOC_059237___ALDH3A1"; gene_version "1"; transcript_id "ALDH3A1"; transcript_version "1"; gene_name "ALDH3A1"; gene_source "ensembl"; gene_biotype "protein_coding"; transcript_name "ALDH3A1"; transcript_source "ensembl"; transcript_biotype "protein_coding"
NC_019468.2	Gnomon	exon	33439866	33460484	.	+	.	gene_id "XLOC_059239___ALDH3A2"; gene_version "1"; transcript_id "ALDH3A2"; transcript_version "1"; gene_name "ALDH3A2"; gene_source "ensembl"; gene_biotype "protein_coding"; transcript_name "ALDH3A2"; transcript_source "ensembl"; transcript_biotype "protein_coding"
NC_019468.2	Gnomon	exon	33425916	33440359	.	-	.	gene_id "XLOC_060950___ALDH3A2_NC_019468.2"; gene_version "1"; transcript_id "ALDH3A2_NC_019468.2"; transcript_version "1"; gene_name "ALDH3A2_NC_019468.2"; gene_source "ensembl"; gene_biotype "protein_coding"; transcript_name "ALDH3A2_NC_019468.2"; transcript_source "ensembl"; transcript_biotype "protein_coding"
NC_019459.2	Gnomon	exon	246575784	246607387	.	+	.	gene_id "XLOC_015189___ALDH4A1"; gene_version "1"; transcript_id "ALDH4A1"; transcript_version "1"; gene_name "ALDH4A1"; gene_source "ensembl"; gene_biotype "protein_coding"; transcript_name "ALDH4A1"; transcript_source "ensembl"; transcript_biotype "protein_coding"
NC_019477.2	Gnomon	exon	32025394	32040893	.	+	.	gene_id "XLOC_087262__XLOC_087263__XLOC_087264__XLOC_087265___ALDH5A1"; gene_version "1"; transcript_id "ALDH5A1"; transcript_version "1"; gene_name "ALDH5A1"; gene_source "ensembl"; gene_biotype "protein_coding"; transcript_name "ALDH5A1"; transcript_source "ensembl"; transcript_biotype "protein_coding"
NC_019477.2	Gnomon	exon	32015053	32053499	.	-	.	gene_id "XLOC_088385___ALDH5A1_NC_019477.2"; gene_version "1"; transcript_id "ALDH5A1_NC_019477.2"; transcript_version "1"; gene_name "ALDH5A1_NC_019477.2"; gene_source "ensembl"; gene_biotype "protein_coding"; transcript_name "ALDH5A1_NC_019477.2"; transcript_source "ensembl"; transcript_biotype "protein_coding"
NC_019464.2	Gnomon	exon	82281112	82301772	.	-	.	gene_id "XLOC_048424___ALDH6A1"; gene_version "1"; transcript_id "ALDH6A1"; transcript_version "1"; gene_name "ALDH6A1"; gene_source "ensembl"; gene_biotype "protein_coding"; transcript_name "ALDH6A1"; transcript_source "ensembl"; transcript_biotype "protein_coding"
NC_019462.2	Gnomon	exon	24726870	24769499	.	+	.	gene_id "XLOC_035823___ALDH7A1"; gene_version "1"; transcript_id "ALDH7A1"; transcript_version "1"; gene_name "ALDH7A1"; gene_source "ensembl"; gene_biotype "protein_coding"; transcript_name "ALDH7A1"; transcript_source "ensembl"; transcript_biotype "protein_coding"
NC_019465.2	Gnomon	exon	59789930	59923688	.	+	.	gene_id "XLOC_049801___ALDH8A1"; gene_version "1"; transcript_id "ALDH8A1"; transcript_version "1"; gene_name "ALDH8A1"; gene_source "ensembl"; gene_biotype "protein_coding"; transcript_name "ALDH8A1"; transcript_source "ensembl"; transcript_biotype "protein_coding"
NC_019465.2	Gnomon	exon	59918712	59947109	.	-	.	gene_id "XLOC_051630___ALDH8A1_NC_019465.2"; gene_version "1"; transcript_id "ALDH8A1_NC_019465.2"; transcript_version "1"; gene_name "ALDH8A1_NC_019465.2"; gene_source "ensembl"; gene_biotype "protein_coding"; transcript_name "ALDH8A1_NC_019465.2"; transcript_source "ensembl"; transcript_biotype "protein_coding"
NC_019458.2	Gnomon	exon	115665156	115704100	.	-	.	gene_id "XLOC_007276___ALDH9A1"; gene_version "1"; transcript_id "ALDH9A1"; transcript_version "1"; gene_name "ALDH9A1"; gene_source "ensembl"; gene_biotype "protein_coding"; transcript_name "ALDH9A1"; transcript_source "ensembl"; transcript_biotype "protein_coding"
NC_019481.2	Gnomon	exon	26219061	26222500	.	-	.	gene_id "XLOC_096438___ALDOA"; gene_version "1"; transcript_id "ALDOA"; transcript_version "1"; gene_name "ALDOA"; gene_source "ensembl"; gene_biotype "protein_coding"; transcript_name "ALDOA"; transcript_source "ensembl"; transcript_biotype "protein_coding"
NC_019459.2	Gnomon	exon	21632432	21645803	.	+	.	gene_id "XLOC_011265___ALDOB"; gene_version "1"; transcript_id "ALDOB"; transcript_version "1"; gene_name "ALDOB"; gene_source "ensembl"; gene_biotype "protein_coding"; transcript_name "ALDOB"; transcript_source "ensembl"; transcript_biotype "protein_coding"
NC_019468.2	Gnomon	exon	19619977	19623581	.	-	.	gene_id "XLOC_060525___ALDOC"; gene_version "1"; transcript_id "ALDOC"; transcript_version "1"; gene_name "ALDOC"; gene_source "ensembl"; gene_biotype "protein_coding"; transcript_name "ALDOC"; transcript_source "ensembl"; transcript_biotype "protein_coding"
NC_019481.2	Gnomon	exon	4091633	4125253	.	+	.	gene_id "XLOC_095046___ALG1"; gene_version "1"; transcript_id "ALG1"; transcript_version "1"; gene_name "ALG1"; gene_source "ensembl"; gene_biotype "protein_coding"; transcript_name "ALG1"; transcript_source "ensembl"; transcript_biotype "protein_coding"
NC_019460.2	Gnomon	exon	180677680	180870340	.	+	.	gene_id "XLOC_024189___ALG10"; gene_version "1"; transcript_id "ALG10"; transcript_version "1"; gene_name "ALG10"; gene_source "ensembl"; gene_biotype "protein_coding"; transcript_name "ALG10"; transcript_source "ensembl"; transcript_biotype "protein_coding"
NC_019460.2	Gnomon	exon	180696386	180704741	.	-	.	gene_id "XLOC_029145___ALG10_NC_019460.2"; gene_version "1"; transcript_id "ALG10_NC_019460.2"; transcript_version "1"; gene_name "ALG10_NC_019460.2"; gene_source "ensembl"; gene_biotype "protein_coding"; transcript_name "ALG10_NC_019460.2"; transcript_source "ensembl"; transcript_biotype "protein_coding"
NC_019467.2	Gnomon	exon	21717177	21737092	.	+	.	gene_id "XLOC_056123___ALG11"; gene_version "1"; transcript_id "ALG11"; transcript_version "1"; gene_name "ALG11"; gene_source "ensembl"; gene_biotype "protein_coding"; transcript_name "ALG11"; transcript_source "ensembl"; transcript_biotype "protein_coding"
NC_019460.2	Gnomon	exon	223250781	223265150	.	-	.	gene_id "XLOC_030204___ALG12"; gene_version "1"; transcript_id "ALG12"; transcript_version "1"; gene_name "ALG12"; gene_source "ensembl"; gene_biotype "protein_coding"; transcript_name "ALG12"; transcript_source "ensembl"; transcript_biotype "protein_coding"
NC_019484.2	Gnomon	exon	116709379	116820947	.	-	.	gene_id "XLOC_105714___ALG13"; gene_version "1"; transcript_id "ALG13"; transcript_version "1"; gene_name "ALG13"; gene_source "ensembl"; gene_biotype "protein_coding"; transcript_name "ALG13"; transcript_source "ensembl"; transcript_biotype "protein_coding"
NC_019458.2	Gnomon	exon	71210986	71318719	.	+	.	gene_id "XLOC_001312__XLOC_001313___ALG14"; gene_version "1"; transcript_id "ALG14"; transcript_version "1"; gene_name "ALG14"; gene_source "ensembl"; gene_biotype "protein_coding"; transcript_name "ALG14"; transcript_source "ensembl"; transcript_biotype "protein_coding"
NC_019458.2	Gnomon	exon	71189495	71318730	.	-	.	gene_id "XLOC_006211___ALG14_NC_019458.2"; gene_version "1"; transcript_id "ALG14_NC_019458.2"; transcript_version "1"; gene_name "ALG14_NC_019458.2"; gene_source "ensembl"; gene_biotype "protein_coding"; transcript_name "ALG14_NC_019458.2"; transcript_source "ensembl"; transcript_biotype "protein_coding"
NC_019459.2	Gnomon	exon	47779958	48391605	.	+	.	gene_id "XLOC_011771___ALG2"; gene_version "1"; transcript_id "ALG2"; transcript_version "1"; gene_name "ALG2"; gene_source "ensembl"; gene_biotype "protein_coding"; transcript_name "ALG2"; transcript_source "ensembl"; transcript_biotype "protein_coding"
NC_019458.2	Gnomon	exon	200979696	200991728	.	+	.	gene_id "XLOC_003530___ALG3"; gene_version "1"; transcript_id "ALG3"; transcript_version "1"; gene_name "ALG3"; gene_source "ensembl"; gene_biotype "protein_coding"; transcript_name "ALG3"; transcript_source "ensembl"; transcript_biotype "protein_coding"
NC_019467.2	Gnomon	exon	24899172	24930982	.	+	.	gene_id "XLOC_056214___ALG5"; gene_version "1"; transcript_id "ALG5"; transcript_version "1"; gene_name "ALG5"; gene_source "ensembl"; gene_biotype "protein_coding"; transcript_name "ALG5"; transcript_source "ensembl"; transcript_biotype "protein_coding"
NC_019467.2	Gnomon	exon	24923785	24935810	.	-	.	gene_id "XLOC_057563___ALG5_NC_019467.2"; gene_version "1"; transcript_id "ALG5_NC_019467.2"; transcript_version "1"; gene_name "ALG5_NC_019467.2"; gene_source "ensembl"; gene_biotype "protein_coding"; transcript_name "ALG5_NC_019467.2"; transcript_source "ensembl"; transcript_biotype "protein_coding"
NC_019458.2	Gnomon	exon	38094728	38374275	.	+	.	gene_id "XLOC_000762___ALG6"; gene_version "1"; transcript_id "ALG6"; transcript_version "1"; gene_name "ALG6"; gene_source "ensembl"; gene_biotype "protein_coding"; transcript_name "ALG6"; transcript_source "ensembl"; transcript_biotype "protein_coding"
NC_019458.2	Gnomon	exon	38318406	38354370	.	-	.	gene_id "XLOC_005637__XLOC_005638__XLOC_005639__XLOC_005640__XLOC_005641__XLOC_005642__XLOC_005643__XLOC_005644__XLOC_005645__XLOC_005646___ALG6_NC_019458.2"; gene_version "1"; transcript_id "ALG6_NC_019458.2"; transcript_version "1"; gene_name "ALG6_NC_019458.2"; gene_source "ensembl"; gene_biotype "protein_coding"; transcript_name "ALG6_NC_019458.2"; transcript_source "ensembl"; transcript_biot…
NC_019478.2	Gnomon	exon	17283216	17315221	.	+	.	gene_id "XLOC_089081___ALG8"; gene_version "1"; transcript_id "ALG8"; transcript_version "1"; gene_name "ALG8"; gene_source "ensembl"; gene_biotype "protein_coding"; transcript_name "ALG8"; transcript_source "ensembl"; transcript_biotype "protein_coding"
NC_019472.2	Gnomon	exon	21503368	21612637	.	-	.	gene_id "XLOC_073699___ALG9"; gene_version "1"; transcript_id "ALG9"; transcript_version "1"; gene_name "ALG9"; gene_source "ensembl"; gene_biotype "protein_coding"; transcript_name "ALG9"; transcript_source "ensembl"; transcript_biotype "protein_coding"
NC_019460.2	Gnomon	exon	35990456	36739762	.	+	.	gene_id "XLOC_021418__XLOC_021419__XLOC_021420__XLOC_021421__XLOC_021422__XLOC_021423__XLOC_021424__XLOC_021425__XLOC_021426__XLOC_021427__XLOC_021428___ALK"; gene_version "1"; transcript_id "ALK"; transcript_version "1"; gene_name "ALK"; gene_source "ensembl"; gene_biotype "protein_coding"; transcript_name "ALK"; transcript_source "ensembl"; transcript_biotype "protein_coding"
NC_019460.2	Gnomon	exon	35682057	36564588	.	-	.	gene_id "XLOC_025893___ALK_NC_019460.2"; gene_version "1"; transcript_id "ALK_NC_019460.2"; transcript_version "1"; gene_name "ALK_NC_019460.2"; gene_source "ensembl"; gene_biotype "protein_coding"; transcript_name "ALK_NC_019460.2"; transcript_source "ensembl"; transcript_biotype "protein_coding"
NC_019474.2	Gnomon	exon	63663415	63670713	.	+	.	gene_id "XLOC_079015___ALKBH2"; gene_version "1"; transcript_id "ALKBH2"; transcript_version "1"; gene_name "ALKBH2"; gene_source "ensembl"; gene_biotype "protein_coding"; transcript_name "ALKBH2"; transcript_source "ensembl"; transcript_biotype "protein_coding"
NC_019472.2	Gnomon	exon	72059737	72107665	.	+	.	gene_id "XLOC_073050___ALKBH3"; gene_version "1"; transcript_id "ALKBH3"; transcript_version "1"; gene_name "ALKBH3"; gene_source "ensembl"; gene_biotype "protein_coding"; transcript_name "ALKBH3"; transcript_source "ensembl"; transcript_biotype "protein_coding"
NC_019481.2	Gnomon	exon	34466042	34486324	.	+	.	gene_id "XLOC_095596___ALKBH4"; gene_version "1"; transcript_id "ALKBH4"; transcript_version "1"; gene_name "ALKBH4"; gene_source "ensembl"; gene_biotype "protein_coding"; transcript_name "ALKBH4"; transcript_source "ensembl"; transcript_biotype "protein_coding"
NC_019468.2	Gnomon	exon	33920226	33940327	.	-	.	gene_id "XLOC_060964___ALKBH5"; gene_version "1"; transcript_id "ALKBH5"; transcript_version "1"; gene_name "ALKBH5"; gene_source "ensembl"; gene_biotype "protein_coding"; transcript_name "ALKBH5"; transcript_source "ensembl"; transcript_biotype "protein_coding"
NC_019471.2	Gnomon	exon	45688725	45700054	.	-	.	gene_id "XLOC_071116___ALKBH6"; gene_version "1"; transcript_id "ALKBH6"; transcript_version "1"; gene_name "ALKBH6"; gene_source "ensembl"; gene_biotype "protein_coding"; transcript_name "ALKBH6"; transcript_source "ensembl"; transcript_biotype "protein_coding"
NC_019462.2	Gnomon	exon	15632505	15635235	.	+	.	gene_id "XLOC_035565___ALKBH7"; gene_version "1"; transcript_id "ALKBH7"; transcript_version "1"; gene_name "ALKBH7"; gene_source "ensembl"; gene_biotype "protein_coding"; transcript_name "ALKBH7"; transcript_source "ensembl"; transcript_biotype "protein_coding"
NC_019462.2	Gnomon	exon	15630903	15633195	.	-	.	gene_id "XLOC_038377___ALKBH7_NC_019462.2"; gene_version "1"; transcript_id "ALKBH7_NC_019462.2"; transcript_version "1"; gene_name "ALKBH7_NC_019462.2"; gene_source "ensembl"; gene_biotype "protein_coding"; transcript_name "ALKBH7_NC_019462.2"; transcript_source "ensembl"; transcript_biotype "protein_coding"
NC_019472.2	Gnomon	exon	16160005	16470794	.	-	.	gene_id "XLOC_073579___ALKBH8"; gene_version "1"; transcript_id "ALKBH8"; transcript_version "1"; gene_name "ALKBH8"; gene_source "ensembl"; gene_biotype "protein_coding"; transcript_name "ALKBH8"; transcript_source "ensembl"; transcript_biotype "protein_coding"
NC_019459.2	Gnomon	exon	1958117	1986215	.	+	.	gene_id "XLOC_010869___ALLC"; gene_version "1"; transcript_id "ALLC"; transcript_version "1"; gene_name "ALLC"; gene_source "ensembl"; gene_biotype "protein_coding"; transcript_name "ALLC"; transcript_source "ensembl"; transcript_biotype "protein_coding"
NC_019460.2	Gnomon	exon	95182256	95377793	.	+	.	gene_id "XLOC_022352___ALMS1"; gene_version "1"; transcript_id "ALMS1"; transcript_version "1"; gene_name "ALMS1"; gene_source "ensembl"; gene_biotype "protein_coding"; transcript_name "ALMS1"; transcript_source "ensembl"; transcript_biotype "protein_coding"
NC_019468.2	Gnomon	exon	26371546	26385939	.	+	.	gene_id "XLOC_059025___ALOX12"; gene_version "1"; transcript_id "ALOX12"; transcript_version "1"; gene_name "ALOX12"; gene_source "ensembl"; gene_biotype "protein_coding"; transcript_name "ALOX12"; transcript_source "ensembl"; transcript_biotype "protein_coding"
NC_019468.2	Gnomon	exon	26265670	26387434	.	-	.	gene_id "XLOC_060731___ALOX12_NC_019468.2"; gene_version "1"; transcript_id "ALOX12_NC_019468.2"; transcript_version "1"; gene_name "ALOX12_NC_019468.2"; gene_source "ensembl"; gene_biotype "protein_coding"; transcript_name "ALOX12_NC_019468.2"; transcript_source "ensembl"; transcript_biotype "protein_coding"
NC_019468.2	Gnomon	exon	27158627	27251336	.	-	.	gene_id "XLOC_060762__XLOC_060764__XLOC_060767___ALOX12B"; gene_version "1"; transcript_id "ALOX12B"; transcript_version "1"; gene_name "ALOX12B"; gene_source "ensembl"; gene_biotype "protein_coding"; transcript_name "ALOX12B"; transcript_source "ensembl"; transcript_biotype "protein_coding"
NC_019468.2	Gnomon	exon	27214748	27225052	.	+	.	gene_id "XLOC_059057___ALOX15B"; gene_version "1"; transcript_id "ALOX15B"; transcript_version "1"; gene_name "ALOX15B"; gene_source "ensembl"; gene_biotype "protein_coding"; transcript_name "ALOX15B"; transcript_source "ensembl"; transcript_biotype "protein_coding"
NC_019468.2	Gnomon	exon	27211273	27237597	.	-	.	gene_id "XLOC_060765___ALOX15B_NC_019468.2"; gene_version "1"; transcript_id "ALOX15B_NC_019468.2"; transcript_version "1"; gene_name "ALOX15B_NC_019468.2"; gene_source "ensembl"; gene_biotype "protein_coding"; transcript_name "ALOX15B_NC_019468.2"; transcript_source "ensembl"; transcript_biotype "protein_coding"
NC_019482.2	Gnomon	exon	43811926	43846128	.	+	.	gene_id "XLOC_097896__XLOC_097898___ALOX5"; gene_version "1"; transcript_id "ALOX5"; transcript_version "1"; gene_name "ALOX5"; gene_source "ensembl"; gene_biotype "protein_coding"; transcript_name "ALOX5"; transcript_source "ensembl"; transcript_biotype "protein_coding"
NC_019482.2	Gnomon	exon	43815573	43862648	.	-	.	gene_id "XLOC_099082___ALOX5_NC_019482.2"; gene_version "1"; transcript_id "ALOX5_NC_019482.2"; transcript_version "1"; gene_name "ALOX5_NC_019482.2"; gene_source "ensembl"; gene_biotype "protein_coding"; transcript_name "ALOX5_NC_019482.2"; transcript_source "ensembl"; transcript_biotype "protein_coding"
NC_019467.2	Gnomon	exon	30287609	30362689	.	-	.	gene_id "XLOC_057711__XLOC_057713___ALOX5AP"; gene_version "1"; transcript_id "ALOX5AP"; transcript_version "1"; gene_name "ALOX5AP"; gene_source "ensembl"; gene_biotype "protein_coding"; transcript_name "ALOX5AP"; transcript_source "ensembl"; transcript_biotype "protein_coding"
NC_019468.2	Gnomon	exon	27260504	27282279	.	-	.	gene_id "XLOC_060768___ALOXE3"; gene_version "1"; transcript_id "ALOXE3"; transcript_version "1"; gene_name "ALOXE3"; gene_source "ensembl"; gene_biotype "protein_coding"; transcript_name "ALOXE3"; transcript_source "ensembl"; transcript_biotype "protein_coding"
NC_019463.2	Gnomon	exon	13181068	13308521	.	-	.	gene_id "XLOC_042435___ALPK1"; gene_version "1"; transcript_id "ALPK1"; transcript_version "1"; gene_name "ALPK1"; gene_source "ensembl"; gene_biotype "protein_coding"; transcript_name "ALPK1"; transcript_source "ensembl"; transcript_biotype "protein_coding"
NC_019480.2	Gnomon	exon	57779238	57923234	.	-	.	gene_id "XLOC_094688___ALPK2"; gene_version "1"; transcript_id "ALPK2"; transcript_version "1"; gene_name "ALPK2"; gene_source "ensembl"; gene_biotype "protein_coding"; transcript_name "ALPK2"; transcript_source "ensembl"; transcript_biotype "protein_coding"
NC_019475.2	Gnomon	exon	21482863	21594916	.	+	.	gene_id "XLOC_081147___ALPK3"; gene_version "1"; transcript_id "ALPK3"; transcript_version "1"; gene_name "ALPK3"; gene_source "ensembl"; gene_biotype "protein_coding"; transcript_name "ALPK3"; transcript_source "ensembl"; transcript_biotype "protein_coding"
NC_019459.2	Gnomon	exon	244070552	244099677	.	-	.	gene_id "XLOC_020346___ALPL"; gene_version "1"; transcript_id "ALPL"; transcript_version "1"; gene_name "ALPL"; gene_source "ensembl"; gene_biotype "protein_coding"; transcript_name "ALPL"; transcript_source "ensembl"; transcript_biotype "protein_coding"
NC_019459.2	Gnomon	exon	202929740	202992952	.	-	.	gene_id "XLOC_019444___ALS2"; gene_version "1"; transcript_id "ALS2"; transcript_version "1"; gene_name "ALS2"; gene_source "ensembl"; gene_biotype "protein_coding"; transcript_name "ALS2"; transcript_source "ensembl"; transcript_biotype "protein_coding"
NC_019476.2	Gnomon	exon	52733020	52759261	.	+	.	gene_id "XLOC_084851___ALS2CL"; gene_version "1"; transcript_id "ALS2CL"; transcript_version "1"; gene_name "ALS2CL"; gene_source "ensembl"; gene_biotype "protein_coding"; transcript_name "ALS2CL"; transcript_source "ensembl"; transcript_biotype "protein_coding"
NC_019459.2	Gnomon	exon	202746007	202858453	.	+	.	gene_id "XLOC_014349__XLOC_014350__XLOC_014351__XLOC_014352___ALS2CR11"; gene_version "1"; transcript_id "ALS2CR11"; transcript_version "1"; gene_name "ALS2CR11"; gene_source "ensembl"; gene_biotype "protein_coding"; transcript_name "ALS2CR11"; transcript_source "ensembl"; transcript_biotype "protein_coding"
NC_019459.2	Gnomon	exon	202730984	202853022	.	-	.	gene_id "XLOC_019441___ALS2CR11_NC_019459.2"; gene_version "1"; transcript_id "ALS2CR11_NC_019459.2"; transcript_version "1"; gene_name "ALS2CR11_NC_019459.2"; gene_source "ensembl"; gene_biotype "protein_coding"; transcript_name "ALS2CR11_NC_019459.2"; transcript_source "ensembl"; transcript_biotype "protein_coding"
NC_019459.2	Gnomon	exon	202554540	202592894	.	-	.	gene_id "XLOC_019435___ALS2CR12"; gene_version "1"; transcript_id "ALS2CR12"; transcript_version "1"; gene_name "ALS2CR12"; gene_source "ensembl"; gene_biotype "protein_coding"; transcript_name "ALS2CR12"; transcript_source "ensembl"; transcript_biotype "protein_coding"
NC_019460.2	Gnomon	exon	121205504	121231594	.	+	.	gene_id "XLOC_022926___ALX1"; gene_version "1"; transcript_id "ALX1"; transcript_version "1"; gene_name "ALX1"; gene_source "ensembl"; gene_biotype "protein_coding"; transcript_name "ALX1"; transcript_source "ensembl"; transcript_biotype "protein_coding"
NC_019458.2	Gnomon	exon	86399045	86409929	.	+	.	gene_id "XLOC_001523__XLOC_001524___ALX3"; gene_version "1"; transcript_id "ALX3"; transcript_version "1"; gene_name "ALX3"; gene_source "ensembl"; gene_biotype "protein_coding"; transcript_name "ALX3"; transcript_source "ensembl"; transcript_biotype "protein_coding"
NC_019458.2	Gnomon	exon	86387415	86409979	.	-	.	gene_id "XLOC_006431___ALX3_NC_019458.2"; gene_version "1"; transcript_id "ALX3_NC_019458.2"; transcript_version "1"; gene_name "ALX3_NC_019458.2"; gene_source "ensembl"; gene_biotype "protein_coding"; transcript_name "ALX3_NC_019458.2"; transcript_source "ensembl"; transcript_biotype "protein_coding"
NC_019472.2	Gnomon	exon	72451110	72452869	.	+	.	gene_id "XLOC_073061___ALX4"; gene_version "1"; transcript_id "ALX4"; transcript_version "1"; gene_name "ALX4"; gene_source "ensembl"; gene_biotype "protein_coding"; transcript_name "ALX4"; transcript_source "ensembl"; transcript_biotype "protein_coding"
NC_019472.2	Gnomon	exon	72172311	72504769	.	-	.	gene_id "XLOC_074931___ALX4_NC_019472.2"; gene_version "1"; transcript_id "ALX4_NC_019472.2"; transcript_version "1"; gene_name "ALX4_NC_019472.2"; gene_source "ensembl"; gene_biotype "protein_coding"; transcript_name "ALX4_NC_019472.2"; transcript_source "ensembl"; transcript_biotype "protein_coding"
NC_019468.2	Gnomon	exon	50112784	50122896	.	+	.	gene_id "XLOC_059705___ALYREF"; gene_version "1"; transcript_id "ALYREF"; transcript_version "1"; gene_name "ALYREF"; gene_source "ensembl"; gene_biotype "protein_coding"; transcript_name "ALYREF"; transcript_source "ensembl"; transcript_biotype "protein_coding"
NC_019473.2	Gnomon	exon	39689614	39705167	.	+	.	gene_id "XLOC_076005___AMACR"; gene_version "1"; transcript_id "AMACR"; transcript_version "1"; gene_name "AMACR"; gene_source "ensembl"; gene_biotype "protein_coding"; transcript_name "AMACR"; transcript_source "ensembl"; transcript_biotype "protein_coding"
NC_019463.2	Gnomon	exon	85515225	85526753	.	+	.	gene_id "XLOC_041714___AMBN"; gene_version "1"; transcript_id "AMBN"; transcript_version "1"; gene_name "AMBN"; gene_source "ensembl"; gene_biotype "protein_coding"; transcript_name "AMBN"; transcript_source "ensembl"; transcript_biotype "protein_coding"
NC_019459.2	Gnomon	exon	9633613	9646075	.	+	.	gene_id "XLOC_011004___AMBP"; gene_version "1"; transcript_id "AMBP"; transcript_version "1"; gene_name "AMBP"; gene_source "ensembl"; gene_biotype "protein_coding"; transcript_name "AMBP"; transcript_source "ensembl"; transcript_biotype "protein_coding"
NC_019472.2	Gnomon	exon	74510532	74682629	.	-	.	gene_id "XLOC_074990___AMBRA1"; gene_version "1"; transcript_id "AMBRA1"; transcript_version "1"; gene_name "AMBRA1"; gene_source "ensembl"; gene_biotype "protein_coding"; transcript_name "AMBRA1"; transcript_source "ensembl"; transcript_biotype "protein_coding"
NC_019465.2	Gnomon	exon	26494693	26536021	.	-	.	gene_id "XLOC_050994___AMD1"; gene_version "1"; transcript_id "AMD1"; transcript_version "1"; gene_name "AMD1"; gene_source "ensembl"; gene_biotype "protein_coding"; transcript_name "AMD1"; transcript_source "ensembl"; transcript_biotype "protein_coding"
NC_019460.2	Gnomon	exon	165033515	165090776	.	+	.	gene_id "XLOC_023830___AMDHD1"; gene_version "1"; transcript_id "AMDHD1"; transcript_version "1"; gene_name "AMDHD1"; gene_source "ensembl"; gene_biotype "protein_coding"; transcript_name "AMDHD1"; transcript_source "ensembl"; transcript_biotype "protein_coding"
NC_019481.2	Gnomon	exon	1985565	1999731	.	+	.	gene_id "XLOC_094961___AMDHD2"; gene_version "1"; transcript_id "AMDHD2"; transcript_version "1"; gene_name "AMDHD2"; gene_source "ensembl"; gene_biotype "protein_coding"; transcript_name "AMDHD2"; transcript_source "ensembl"; transcript_biotype "protein_coding"
NC_019484.2	Gnomon	exon	8808679	8833506	.	+	.	gene_id "XLOC_101241__XLOC_101242___AMELX"; gene_version "1"; transcript_id "AMELX"; transcript_version "1"; gene_name "AMELX"; gene_source "ensembl"; gene_biotype "protein_coding"; transcript_name "AMELX"; transcript_source "ensembl"; transcript_biotype "protein_coding"
NC_019484.2	Gnomon	exon	44406895	44435544	.	-	.	gene_id "XLOC_104262___AMER1"; gene_version "1"; transcript_id "AMER1"; transcript_version "1"; gene_name "AMER1"; gene_source "ensembl"; gene_biotype "protein_coding"; transcript_name "AMER1"; transcript_source "ensembl"; transcript_biotype "protein_coding"
NC_019459.2	Gnomon	exon	113233632	113245903	.	+	.	gene_id "XLOC_012801___AMER3"; gene_version "1"; transcript_id "AMER3"; transcript_version "1"; gene_name "AMER3"; gene_source "ensembl"; gene_biotype "protein_coding"; transcript_name "AMER3"; transcript_source "ensembl"; transcript_biotype "protein_coding"
NC_019459.2	Gnomon	exon	113147312	113238571	.	-	.	gene_id "XLOC_017807___AMER3_NC_019459.2"; gene_version "1"; transcript_id "AMER3_NC_019459.2"; transcript_version "1"; gene_name "AMER3_NC_019459.2"; gene_source "ensembl"; gene_biotype "protein_coding"; transcript_name "AMER3_NC_019459.2"; transcript_source "ensembl"; transcript_biotype "protein_coding"
NC_019471.2	Gnomon	exon	23627192	23673320	.	+	.	gene_id "XLOC_068950___AMFR"; gene_version "1"; transcript_id "AMFR"; transcript_version "1"; gene_name "AMFR"; gene_source "ensembl"; gene_biotype "protein_coding"; transcript_name "AMFR"; transcript_source "ensembl"; transcript_biotype "protein_coding"
NC_019462.2	Gnomon	exon	18899575	18902530	.	+	.	gene_id "XLOC_035677___AMH"; gene_version "1"; transcript_id "AMH"; transcript_version "1"; gene_name "AMH"; gene_source "ensembl"; gene_biotype "protein_coding"; transcript_name "AMH"; transcript_source "ensembl"; transcript_biotype "protein_coding"
NC_019460.2	Gnomon	exon	132769410	132774711	.	+	.	gene_id "XLOC_023146___AMHR2"; gene_version "1"; transcript_id "AMHR2"; transcript_version "1"; gene_name "AMHR2"; gene_source "ensembl"; gene_biotype "protein_coding"; transcript_name "AMHR2"; transcript_source "ensembl"; transcript_biotype "protein_coding"
NC_019460.2	Gnomon	exon	132771088	132778751	.	-	.	gene_id "XLOC_028035___AMHR2_NC_019460.2"; gene_version "1"; transcript_id "AMHR2_NC_019460.2"; transcript_version "1"; gene_name "AMHR2_NC_019460.2"; gene_source "ensembl"; gene_biotype "protein_coding"; transcript_name "AMHR2_NC_019460.2"; transcript_source "ensembl"; transcript_biotype "protein_coding"
NC_019458.2	Gnomon	exon	85806849	85816619	.	-	.	gene_id "XLOC_006416___AMIGO1"; gene_version "1"; transcript_id "AMIGO1"; transcript_version "1"; gene_name "AMIGO1"; gene_source "ensembl"; gene_biotype "protein_coding"; transcript_name "AMIGO1"; transcript_source "ensembl"; transcript_biotype "protein_coding"
NC_019460.2	Gnomon	exon	139073821	139077007	.	+	.	gene_id "XLOC_023323___AMIGO2"; gene_version "1"; transcript_id "AMIGO2"; transcript_version "1"; gene_name "AMIGO2"; gene_source "ensembl"; gene_biotype "protein_coding"; transcript_name "AMIGO2"; transcript_source "ensembl"; transcript_biotype "protein_coding"
NC_019460.2	Gnomon	exon	139002566	139074275	.	-	.	gene_id "XLOC_028209___AMIGO2_NC_019460.2"; gene_version "1"; transcript_id "AMIGO2_NC_019460.2"; transcript_version "1"; gene_name "AMIGO2_NC_019460.2"; gene_source "ensembl"; gene_biotype "protein_coding"; transcript_name "AMIGO2_NC_019460.2"; transcript_source "ensembl"; transcript_biotype "protein_coding"
NC_019476.2	Gnomon	exon	50443079	50445476	.	+	.	gene_id "XLOC_084780___AMIGO3"; gene_version "1"; transcript_id "AMIGO3"; transcript_version "1"; gene_name "AMIGO3"; gene_source "ensembl"; gene_biotype "protein_coding"; transcript_name "AMIGO3"; transcript_source "ensembl"; transcript_biotype "protein_coding"
NC_019484.2	Gnomon	exon	117672181	118047518	.	+	.	gene_id "XLOC_103109___AMMECR1"; gene_version "1"; transcript_id "AMMECR1"; transcript_version "1"; gene_name "AMMECR1"; gene_source "ensembl"; gene_biotype "protein_coding"; transcript_name "AMMECR1"; transcript_source "ensembl"; transcript_biotype "protein_coding"
NC_019484.2	Gnomon	exon	117934217	117972548	.	-	.	gene_id "XLOC_105751__XLOC_105774__XLOC_105775__XLOC_105776___AMMECR1_NC_019484.2"; gene_version "1"; transcript_id "AMMECR1_NC_019484.2"; transcript_version "1"; gene_name "AMMECR1_NC_019484.2"; gene_source "ensembl"; gene_biotype "protein_coding"; transcript_name "AMMECR1_NC_019484.2"; transcript_source "ensembl"; transcript_biotype "protein_coding"
NC_019459.2	Gnomon	exon	116456633	116478782	.	+	.	gene_id "XLOC_012861___AMMECR1L"; gene_version "1"; transcript_id "AMMECR1L"; transcript_version "1"; gene_name "AMMECR1L"; gene_source "ensembl"; gene_biotype "protein_coding"; transcript_name "AMMECR1L"; transcript_source "ensembl"; transcript_biotype "protein_coding"
NC_019475.2	Gnomon	exon	66212847	66223243	.	+	.	gene_id "XLOC_082173___AMN"; gene_version "1"; transcript_id "AMN"; transcript_version "1"; gene_name "AMN"; gene_source "ensembl"; gene_biotype "protein_coding"; transcript_name "AMN"; transcript_source "ensembl"; transcript_biotype "protein_coding"
NC_019475.2	Gnomon	exon	66214957	66217381	.	-	.	gene_id "XLOC_083567__XLOC_083568___AMN_NC_019475.2"; gene_version "1"; transcript_id "AMN_NC_019475.2"; transcript_version "1"; gene_name "AMN_NC_019475.2"; gene_source "ensembl"; gene_biotype "protein_coding"; transcript_name "AMN_NC_019475.2"; transcript_source "ensembl"; transcript_biotype "protein_coding"
NC_019460.2	Gnomon	exon	182551806	182926565	.	+	.	gene_id "XLOC_024230__XLOC_024233___AMN1"; gene_version "1"; transcript_id "AMN1"; transcript_version "1"; gene_name "AMN1"; gene_source "ensembl"; gene_biotype "protein_coding"; transcript_name "AMN1"; transcript_source "ensembl"; transcript_biotype "protein_coding"
NC_019460.2	Gnomon	exon	182515124	182755115	.	-	.	gene_id "XLOC_029206__XLOC_029211__XLOC_029213__XLOC_029214__XLOC_029215___AMN1_NC_019460.2"; gene_version "1"; transcript_id "AMN1_NC_019460.2"; transcript_version "1"; gene_name "AMN1_NC_019460.2"; gene_source "ensembl"; gene_biotype "protein_coding"; transcript_name "AMN1_NC_019460.2"; transcript_source "ensembl"; transcript_biotype "protein_coding"
NC_019484.2	Gnomon	exon	115490419	115557584	.	+	.	gene_id "XLOC_103043___AMOT"; gene_version "1"; transcript_id "AMOT"; transcript_version "1"; gene_name "AMOT"; gene_source "ensembl"; gene_biotype "protein_coding"; transcript_name "AMOT"; transcript_source "ensembl"; transcript_biotype "protein_coding"
NC_019484.2	Gnomon	exon	115541292	115542049	.	-	.	gene_id "XLOC_105651___AMOT_NC_019484.2"; gene_version "1"; transcript_id "AMOT_NC_019484.2"; transcript_version "1"; gene_name "AMOT_NC_019484.2"; gene_source "ensembl"; gene_biotype "protein_coding"; transcript_name "AMOT_NC_019484.2"; transcript_source "ensembl"; transcript_biotype "protein_coding"
NC_019472.2	Gnomon	exon	14984131	15088809	.	-	.	gene_id "XLOC_073550___AMOTL1"; gene_version "1"; transcript_id "AMOTL1"; transcript_version "1"; gene_name "AMOTL1"; gene_source "ensembl"; gene_biotype "protein_coding"; transcript_name "AMOTL1"; transcript_source "ensembl"; transcript_biotype "protein_coding"
NC_019458.2	Gnomon	exon	252859287	252877075	.	+	.	gene_id "XLOC_004261___AMOTL2"; gene_version "1"; transcript_id "AMOTL2"; transcript_version "1"; gene_name "AMOTL2"; gene_source "ensembl"; gene_biotype "protein_coding"; transcript_name "AMOTL2"; transcript_source "ensembl"; transcript_biotype "protein_coding"
NC_019458.2	Gnomon	exon	91064998	91087746	.	-	.	gene_id "XLOC_006526___AMPD1"; gene_version "1"; transcript_id "AMPD1"; transcript_version "1"; gene_name "AMPD1"; gene_source "ensembl"; gene_biotype "protein_coding"; transcript_name "AMPD1"; transcript_source "ensembl"; transcript_biotype "protein_coding"
NC_019458.2	Gnomon	exon	85924749	85935948	.	+	.	gene_id "XLOC_001502___AMPD2"; gene_version "1"; transcript_id "AMPD2"; transcript_version "1"; gene_name "AMPD2"; gene_source "ensembl"; gene_biotype "protein_coding"; transcript_name "AMPD2"; transcript_source "ensembl"; transcript_biotype "protein_coding"
NC_019472.2	Gnomon	exon	41651492	41655450	.	+	.	gene_id "XLOC_072478___AMPD3"; gene_version "1"; transcript_id "AMPD3"; transcript_version "1"; gene_name "AMPD3"; gene_source "ensembl"; gene_biotype "protein_coding"; transcript_name "AMPD3"; transcript_source "ensembl"; transcript_biotype "protein_coding"
NC_019472.2	Gnomon	exon	41652171	41698172	.	-	.	gene_id "XLOC_074257___AMPD3_NC_019472.2"; gene_version "1"; transcript_id "AMPD3_NC_019472.2"; transcript_version "1"; gene_name "AMPD3_NC_019472.2"; gene_source "ensembl"; gene_biotype "protein_coding"; transcript_name "AMPD3_NC_019472.2"; transcript_source "ensembl"; transcript_biotype "protein_coding"
NC_019461.2	Gnomon	exon	82328780	82607315	.	+	.	gene_id "XLOC_031960___AMPH"; gene_version "1"; transcript_id "AMPH"; transcript_version "1"; gene_name "AMPH"; gene_source "ensembl"; gene_biotype "protein_coding"; transcript_name "AMPH"; transcript_source "ensembl"; transcript_biotype "protein_coding"
NC_019461.2	Gnomon	exon	82409323	82760839	.	-	.	gene_id "XLOC_034419___AMPH_NC_019461.2"; gene_version "1"; transcript_id "AMPH_NC_019461.2"; transcript_version "1"; gene_name "AMPH_NC_019461.2"; gene_source "ensembl"; gene_biotype "protein_coding"; transcript_name "AMPH_NC_019461.2"; transcript_source "ensembl"; transcript_biotype "protein_coding"
NC_019476.2	Gnomon	exon	50645987	50655807	.	+	.	gene_id "XLOC_084782___AMT"; gene_version "1"; transcript_id "AMT"; transcript_version "1"; gene_name "AMT"; gene_source "ensembl"; gene_biotype "protein_coding"; transcript_name "AMT"; transcript_source "ensembl"; transcript_biotype "protein_coding"
NC_019463.2	Gnomon	exon	85452374	85470989	.	+	.	gene_id "XLOC_041713___AMTN"; gene_version "1"; transcript_id "AMTN"; transcript_version "1"; gene_name "AMTN"; gene_source "ensembl"; gene_biotype "protein_coding"; transcript_name "AMTN"; transcript_source "ensembl"; transcript_biotype "protein_coding"
NC_019463.2	Gnomon	exon	85417719	85471664	.	-	.	gene_id "XLOC_043533__XLOC_043536__XLOC_043537__XLOC_043538___AMTN_NC_019463.2"; gene_version "1"; transcript_id "AMTN_NC_019463.2"; transcript_version "1"; gene_name "AMTN_NC_019463.2"; gene_source "ensembl"; gene_biotype "protein_coding"; transcript_name "AMTN_NC_019463.2"; transcript_source "ensembl"; transcript_biotype "protein_coding"
NC_019481.2	Gnomon	exon	40439423	40440954	.	+	.	gene_id "XLOC_095723___AMZ1"; gene_version "1"; transcript_id "AMZ1"; transcript_version "1"; gene_name "AMZ1"; gene_source "ensembl"; gene_biotype "protein_coding"; transcript_name "AMZ1"; transcript_source "ensembl"; transcript_biotype "protein_coding"
NC_019481.2	Gnomon	exon	40435862	40442797	.	-	.	gene_id "XLOC_096829___AMZ1_NC_019481.2"; gene_version "1"; transcript_id "AMZ1_NC_019481.2"; transcript_version "1"; gene_name "AMZ1_NC_019481.2"; gene_source "ensembl"; gene_biotype "protein_coding"; transcript_name "AMZ1_NC_019481.2"; transcript_source "ensembl"; transcript_biotype "protein_coding"
NC_019468.2	Gnomon	exon	60708268	60716847	.	-	.	gene_id "XLOC_061662___AMZ2"; gene_version "1"; transcript_id "AMZ2"; transcript_version "1"; gene_name "AMZ2"; gene_source "ensembl"; gene_biotype "protein_coding"; transcript_name "AMZ2"; transcript_source "ensembl"; transcript_biotype "protein_coding"
NC_019460.2	Gnomon	exon	105472145	105792326	.	-	.	gene_id "XLOC_027295___ANAPC1"; gene_version "1"; transcript_id "ANAPC1"; transcript_version "1"; gene_name "ANAPC1"; gene_source "ensembl"; gene_biotype "protein_coding"; transcript_name "ANAPC1"; transcript_source "ensembl"; transcript_biotype "protein_coding"
NC_019474.2	Gnomon	exon	12921189	13061940	.	+	.	gene_id "XLOC_078144___ANAPC10"; gene_version "1"; transcript_id "ANAPC10"; transcript_version "1"; gene_name "ANAPC10"; gene_source "ensembl"; gene_biotype "protein_coding"; transcript_name "ANAPC10"; transcript_source "ensembl"; transcript_biotype "protein_coding"
NC_019468.2	Gnomon	exon	50105258	50112647	.	-	.	gene_id "XLOC_061403___ANAPC11"; gene_version "1"; transcript_id "ANAPC11"; transcript_version "1"; gene_name "ANAPC11"; gene_source "ensembl"; gene_biotype "protein_coding"; transcript_name "ANAPC11"; transcript_source "ensembl"; transcript_biotype "protein_coding"
NC_019458.2	Gnomon	exon	252751943	252782718	.	+	.	gene_id "XLOC_004258___ANAPC13"; gene_version "1"; transcript_id "ANAPC13"; transcript_version "1"; gene_name "ANAPC13"; gene_source "ensembl"; gene_biotype "protein_coding"; transcript_name "ANAPC13"; transcript_source "ensembl"; transcript_biotype "protein_coding"
NC_019472.2	Gnomon	exon	49850902	49854167	.	-	.	gene_id "XLOC_074517___ANAPC15"; gene_version "1"; transcript_id "ANAPC15"; transcript_version "1"; gene_name "ANAPC15"; gene_source "ensembl"; gene_biotype "protein_coding"; transcript_name "ANAPC15"; transcript_source "ensembl"; transcript_biotype "protein_coding"
NC_019482.2	Gnomon	exon	28060761	28074848	.	+	.	gene_id "XLOC_097432___ANAPC16"; gene_version "1"; transcript_id "ANAPC16"; transcript_version "1"; gene_name "ANAPC16"; gene_source "ensembl"; gene_biotype "protein_coding"; transcript_name "ANAPC16"; transcript_source "ensembl"; transcript_biotype "protein_coding"
NC_019460.2	Gnomon	exon	1727312	1735616	.	-	.	gene_id "XLOC_025064___ANAPC2"; gene_version "1"; transcript_id "ANAPC2"; transcript_version "1"; gene_name "ANAPC2"; gene_source "ensembl"; gene_biotype "protein_coding"; transcript_name "ANAPC2"; transcript_source "ensembl"; transcript_biotype "protein_coding"
NC_019463.2	Gnomon	exon	44711428	44746705	.	+	.	gene_id "XLOC_041377___ANAPC4"; gene_version "1"; transcript_id "ANAPC4"; transcript_version "1"; gene_name "ANAPC4"; gene_source "ensembl"; gene_biotype "protein_coding"; transcript_name "ANAPC4"; transcript_source "ensembl"; transcript_biotype "protein_coding"
NC_019463.2	Gnomon	exon	44740579	44740872	.	-	.	gene_id "XLOC_043078___ANAPC4_NC_019463.2"; gene_version "1"; transcript_id "ANAPC4_NC_019463.2"; transcript_version "1"; gene_name "ANAPC4_NC_019463.2"; gene_source "ensembl"; gene_biotype "protein_coding"; transcript_name "ANAPC4_NC_019463.2"; transcript_source "ensembl"; transcript_biotype "protein_coding"
NC_019474.2	Gnomon	exon	53383594	53421629	.	+	.	gene_id "XLOC_078724___ANAPC5"; gene_version "1"; transcript_id "ANAPC5"; transcript_version "1"; gene_name "ANAPC5"; gene_source "ensembl"; gene_biotype "protein_coding"; transcript_name "ANAPC5"; transcript_source "ensembl"; transcript_biotype "protein_coding"
NC_019474.2	Gnomon	exon	53829452	53865013	.	-	.	gene_id "XLOC_080245___ANAPC7"; gene_version "1"; transcript_id "ANAPC7"; transcript_version "1"; gene_name "ANAPC7"; gene_source "ensembl"; gene_biotype "protein_coding"; transcript_name "ANAPC7"; transcript_source "ensembl"; transcript_biotype "protein_coding"
NC_019464.2	Gnomon	exon	84939126	84972397	.	-	.	gene_id "XLOC_048484___ANGEL1"; gene_version "1"; transcript_id "ANGEL1"; transcript_version "1"; gene_name "ANGEL1"; gene_source "ensembl"; gene_biotype "protein_coding"; transcript_name "ANGEL1"; transcript_source "ensembl"; transcript_biotype "protein_coding"
NC_019469.2	Gnomon	exon	68631438	68650840	.	+	.	gene_id "XLOC_063113___ANGEL2"; gene_version "1"; transcript_id "ANGEL2"; transcript_version "1"; gene_name "ANGEL2"; gene_source "ensembl"; gene_biotype "protein_coding"; transcript_name "ANGEL2"; transcript_source "ensembl"; transcript_biotype "protein_coding"
NC_019466.2	Gnomon	exon	69513246	70087586	.	+	.	gene_id "XLOC_053390___ANGPT1"; gene_version "1"; transcript_id "ANGPT1"; transcript_version "1"; gene_name "ANGPT1"; gene_source "ensembl"; gene_biotype "protein_coding"; transcript_name "ANGPT1"; transcript_source "ensembl"; transcript_biotype "protein_coding"
NC_019483.2	Gnomon	exon	5241843	5298834	.	-	.	gene_id "XLOC_100156___ANGPT2"; gene_version "1"; transcript_id "ANGPT2"; transcript_version "1"; gene_name "ANGPT2"; gene_source "ensembl"; gene_biotype "protein_coding"; transcript_name "ANGPT2"; transcript_source "ensembl"; transcript_biotype "protein_coding"
NC_019470.2	Gnomon	exon	59383921	59439479	.	+	.	gene_id "XLOC_066064___ANGPT4"; gene_version "1"; transcript_id "ANGPT4"; transcript_version "1"; gene_name "ANGPT4"; gene_source "ensembl"; gene_biotype "protein_coding"; transcript_name "ANGPT4"; transcript_source "ensembl"; transcript_biotype "protein_coding"
NC_019470.2	Gnomon	exon	59245748	59416321	.	-	.	gene_id "XLOC_068065__XLOC_068076__XLOC_068077__XLOC_068078__XLOC_068079__XLOC_068080__XLOC_068081__XLOC_068082__XLOC_068083___ANGPT4_NC_019470.2"; gene_version "1"; transcript_id "ANGPT4_NC_019470.2"; transcript_version "1"; gene_name "ANGPT4_NC_019470.2"; gene_source "ensembl"; gene_biotype "protein_coding"; transcript_name "ANGPT4_NC_019470.2"; transcript_source "ensembl"; transcript_biotype "…
NC_019469.2	Gnomon	exon	58232767	58262629	.	-	.	gene_id "XLOC_064419___ANGPTL1"; gene_version "1"; transcript_id "ANGPTL1"; transcript_version "1"; gene_name "ANGPTL1"; gene_source "ensembl"; gene_biotype "protein_coding"; transcript_name "ANGPTL1"; transcript_source "ensembl"; transcript_biotype "protein_coding"
NC_019460.2	Gnomon	exon	8822867	8931610	.	+	.	gene_id "XLOC_020843___ANGPTL2"; gene_version "1"; transcript_id "ANGPTL2"; transcript_version "1"; gene_name "ANGPTL2"; gene_source "ensembl"; gene_biotype "protein_coding"; transcript_name "ANGPTL2"; transcript_source "ensembl"; transcript_biotype "protein_coding"
NC_019458.2	Gnomon	exon	37518181	37527879	.	+	.	gene_id "XLOC_000753___ANGPTL3"; gene_version "1"; transcript_id "ANGPTL3"; transcript_version "1"; gene_name "ANGPTL3"; gene_source "ensembl"; gene_biotype "protein_coding"; transcript_name "ANGPTL3"; transcript_source "ensembl"; transcript_biotype "protein_coding"
NC_019462.2	Gnomon	exon	14630839	14637454	.	+	.	gene_id "XLOC_035530___ANGPTL4"; gene_version "1"; transcript_id "ANGPTL4"; transcript_version "1"; gene_name "ANGPTL4"; gene_source "ensembl"; gene_biotype "protein_coding"; transcript_name "ANGPTL4"; transcript_source "ensembl"; transcript_biotype "protein_coding"
NC_019472.2	Gnomon	exon	6456139	6472555	.	+	.	gene_id "XLOC_071921___ANGPTL5"; gene_version "1"; transcript_id "ANGPTL5"; transcript_version "1"; gene_name "ANGPTL5"; gene_source "ensembl"; gene_biotype "protein_coding"; transcript_name "ANGPTL5"; transcript_source "ensembl"; transcript_biotype "protein_coding"
NC_019462.2	Gnomon	exon	12280203	12285490	.	-	.	gene_id "XLOC_038280___ANGPTL6"; gene_version "1"; transcript_id "ANGPTL6"; transcript_version "1"; gene_name "ANGPTL6"; gene_source "ensembl"; gene_biotype "protein_coding"; transcript_name "ANGPTL6"; transcript_source "ensembl"; transcript_biotype "protein_coding"
NC_019469.2	Gnomon	exon	40507688	40516257	.	-	.	gene_id "XLOC_064088___ANGPTL7"; gene_version "1"; transcript_id "ANGPTL7"; transcript_version "1"; gene_name "ANGPTL7"; gene_source "ensembl"; gene_biotype "protein_coding"; transcript_name "ANGPTL7"; transcript_source "ensembl"; transcript_biotype "protein_coding"
NC_019462.2	Gnomon	exon	13258531	13261639	.	+	.	gene_id "XLOC_035493___ANGPTL8"; gene_version "1"; transcript_id "ANGPTL8"; transcript_version "1"; gene_name "ANGPTL8"; gene_source "ensembl"; gene_biotype "protein_coding"; transcript_name "ANGPTL8"; transcript_source "ensembl"; transcript_biotype "protein_coding"
NC_019474.2	Gnomon	exon	43905047	43919601	.	-	.	gene_id "XLOC_079973___ANHX"; gene_version "1"; transcript_id "ANHX"; transcript_version "1"; gene_name "ANHX"; gene_source "ensembl"; gene_biotype "protein_coding"; transcript_name "ANHX"; transcript_source "ensembl"; transcript_biotype "protein_coding"
NC_019483.2	Gnomon	exon	35112581	35134359	.	+	.	gene_id "XLOC_099858___ANK1"; gene_version "1"; transcript_id "ANK1"; transcript_version "1"; gene_name "ANK1"; gene_source "ensembl"; gene_biotype "protein_coding"; transcript_name "ANK1"; transcript_source "ensembl"; transcript_biotype "protein_coding"
NC_019483.2	Gnomon	exon	35020416	35140812	.	-	.	gene_id "XLOC_100767___ANK1_NC_019483.2"; gene_version "1"; transcript_id "ANK1_NC_019483.2"; transcript_version "1"; gene_name "ANK1_NC_019483.2"; gene_source "ensembl"; gene_biotype "protein_coding"; transcript_name "ANK1_NC_019483.2"; transcript_source "ensembl"; transcript_biotype "protein_coding"
NC_019463.2	Gnomon	exon	12313470	12566645	.	-	.	gene_id "XLOC_042395___ANK2"; gene_version "1"; transcript_id "ANK2"; transcript_version "1"; gene_name "ANK2"; gene_source "ensembl"; gene_biotype "protein_coding"; transcript_name "ANK2"; transcript_source "ensembl"; transcript_biotype "protein_coding"
NC_019482.2	Gnomon	exon	15518462	15651890	.	-	.	gene_id "XLOC_098345___ANK3"; gene_version "1"; transcript_id "ANK3"; transcript_version "1"; gene_name "ANK3"; gene_source "ensembl"; gene_biotype "protein_coding"; transcript_name "ANK3"; transcript_source "ensembl"; transcript_biotype "protein_coding"
NC_019459.2	Gnomon	exon	118464217	118519110	.	-	.	gene_id "XLOC_017961___ANKAR"; gene_version "1"; transcript_id "ANKAR"; transcript_version "1"; gene_name "ANKAR"; gene_source "ensembl"; gene_biotype "protein_coding"; transcript_name "ANKAR"; transcript_source "ensembl"; transcript_biotype "protein_coding"
NC_019464.2	Gnomon	exon	11606980	11655991	.	+	.	gene_id "XLOC_044496___ANKDD1A"; gene_version "1"; transcript_id "ANKDD1A"; transcript_version "1"; gene_name "ANKDD1A"; gene_source "ensembl"; gene_biotype "protein_coding"; transcript_name "ANKDD1A"; transcript_source "ensembl"; transcript_biotype "protein_coding"
NC_019464.2	Gnomon	exon	11616623	11617175	.	-	.	gene_id "XLOC_046602___ANKDD1A_NC_019464.2"; gene_version "1"; transcript_id "ANKDD1A_NC_019464.2"; transcript_version "1"; gene_name "ANKDD1A_NC_019464.2"; gene_source "ensembl"; gene_biotype "protein_coding"; transcript_name "ANKDD1A_NC_019464.2"; transcript_source "ensembl"; transcript_biotype "protein_coding"
NC_019464.2	Gnomon	exon	6790994	6855584	.	+	.	gene_id "XLOC_044436___ANKDD1B"; gene_version "1"; transcript_id "ANKDD1B"; transcript_version "1"; gene_name "ANKDD1B"; gene_source "ensembl"; gene_biotype "protein_coding"; transcript_name "ANKDD1B"; transcript_source "ensembl"; transcript_biotype "protein_coding"
NC_019464.2	Gnomon	exon	6786007	6824016	.	-	.	gene_id "XLOC_046499___ANKDD1B_NC_019464.2"; gene_version "1"; transcript_id "ANKDD1B_NC_019464.2"; transcript_version "1"; gene_name "ANKDD1B_NC_019464.2"; gene_source "ensembl"; gene_biotype "protein_coding"; transcript_name "ANKDD1B_NC_019464.2"; transcript_source "ensembl"; transcript_biotype "protein_coding"
NC_019470.2	Gnomon	exon	2595629	2887348	.	+	.	gene_id "XLOC_064969__XLOC_064971__XLOC_064983___ANKEF1"; gene_version "1"; transcript_id "ANKEF1"; transcript_version "1"; gene_name "ANKEF1"; gene_source "ensembl"; gene_biotype "protein_coding"; transcript_name "ANKEF1"; transcript_source "ensembl"; transcript_biotype "protein_coding"
NC_019470.2	Gnomon	exon	2661461	2728871	.	-	.	gene_id "XLOC_066782__XLOC_066796__XLOC_066797__XLOC_066798___ANKEF1_NC_019470.2"; gene_version "1"; transcript_id "ANKEF1_NC_019470.2"; transcript_version "1"; gene_name "ANKEF1_NC_019470.2"; gene_source "ensembl"; gene_biotype "protein_coding"; transcript_name "ANKEF1_NC_019470.2"; transcript_source "ensembl"; transcript_biotype "protein_coding"
NC_019468.2	Gnomon	exon	6409409	6833665	.	+	.	gene_id "XLOC_058538___ANKFN1"; gene_version "1"; transcript_id "ANKFN1"; transcript_version "1"; gene_name "ANKFN1"; gene_source "ensembl"; gene_biotype "protein_coding"; transcript_name "ANKFN1"; transcript_source "ensembl"; transcript_biotype "protein_coding"
NC_019468.2	Gnomon	exon	6392616	6964975	.	-	.	gene_id "XLOC_060268__XLOC_060269__XLOC_060271__XLOC_060272__XLOC_060273__XLOC_060274___ANKFN1_NC_019468.2"; gene_version "1"; transcript_id "ANKFN1_NC_019468.2"; transcript_version "1"; gene_name "ANKFN1_NC_019468.2"; gene_source "ensembl"; gene_biotype "protein_coding"; transcript_name "ANKFN1_NC_019468.2"; transcript_source "ensembl"; transcript_biotype "protein_coding"
NC_019468.2	Gnomon	exon	24285615	24358866	.	-	.	gene_id "XLOC_060662___ANKFY1"; gene_version "1"; transcript_id "ANKFY1"; transcript_version "1"; gene_name "ANKFY1"; gene_source "ensembl"; gene_biotype "protein_coding"; transcript_name "ANKFY1"; transcript_source "ensembl"; transcript_biotype "protein_coding"
NC_019473.2	Gnomon	exon	58191108	58371008	.	+	.	gene_id "XLOC_076149___ANKH"; gene_version "1"; transcript_id "ANKH"; transcript_version "1"; gene_name "ANKH"; gene_source "ensembl"; gene_biotype "protein_coding"; transcript_name "ANKH"; transcript_source "ensembl"; transcript_biotype "protein_coding"
NC_019461.2	Gnomon	exon	9458508	9629681	.	+	.	gene_id "XLOC_030432___ANKIB1"; gene_version "1"; transcript_id "ANKIB1"; transcript_version "1"; gene_name "ANKIB1"; gene_source "ensembl"; gene_biotype "protein_coding"; transcript_name "ANKIB1"; transcript_source "ensembl"; transcript_biotype "protein_coding"
NC_019472.2	Gnomon	exon	23350367	23363975	.	+	.	gene_id "XLOC_072164___ANKK1"; gene_version "1"; transcript_id "ANKK1"; transcript_version "1"; gene_name "ANKK1"; gene_source "ensembl"; gene_biotype "protein_coding"; transcript_name "ANKK1"; transcript_source "ensembl"; transcript_biotype "protein_coding"
NC_019462.2	Gnomon	exon	5519625	5526555	.	-	.	gene_id "XLOC_038044___ANKLE1"; gene_version "1"; transcript_id "ANKLE1"; transcript_version "1"; gene_name "ANKLE1"; gene_source "ensembl"; gene_biotype "protein_coding"; transcript_name "ANKLE1"; transcript_source "ensembl"; transcript_biotype "protein_coding"
NC_019474.2	Gnomon	exon	44028060	44059316	.	+	.	gene_id "XLOC_078515___ANKLE2"; gene_version "1"; transcript_id "ANKLE2"; transcript_version "1"; gene_name "ANKLE2"; gene_source "ensembl"; gene_biotype "protein_coding"; transcript_name "ANKLE2"; transcript_source "ensembl"; transcript_biotype "protein_coding"
NC_019458.2	Gnomon	exon	954994	1001196	.	+	.	gene_id "XLOC_000037___ANKMY1"; gene_version "1"; transcript_id "ANKMY1"; transcript_version "1"; gene_name "ANKMY1"; gene_source "ensembl"; gene_biotype "protein_coding"; transcript_name "ANKMY1"; transcript_source "ensembl"; transcript_biotype "protein_coding"
NC_019461.2	Gnomon	exon	25143074	25193949	.	-	.	gene_id "XLOC_033033___ANKMY2"; gene_version "1"; transcript_id "ANKMY2"; transcript_version "1"; gene_name "ANKMY2"; gene_source "ensembl"; gene_biotype "protein_coding"; transcript_name "ANKMY2"; transcript_source "ensembl"; transcript_biotype "protein_coding"
NC_019473.2	Gnomon	exon	8083406	8093997	.	+	.	gene_id "XLOC_075427___ANKRA2"; gene_version "1"; transcript_id "ANKRA2"; transcript_version "1"; gene_name "ANKRA2"; gene_source "ensembl"; gene_biotype "protein_coding"; transcript_name "ANKRA2"; transcript_source "ensembl"; transcript_biotype "protein_coding"
NC_019479.2	Gnomon	exon	12214258	12241826	.	+	.	gene_id "XLOC_091062___ANKRD1"; gene_version "1"; transcript_id "ANKRD1"; transcript_version "1"; gene_name "ANKRD1"; gene_source "ensembl"; gene_biotype "protein_coding"; transcript_name "ANKRD1"; transcript_source "ensembl"; transcript_biotype "protein_coding"
NC_019479.2	Gnomon	exon	12221590	12231075	.	-	.	gene_id "XLOC_091849___ANKRD1_NC_019479.2"; gene_version "1"; transcript_id "ANKRD1_NC_019479.2"; transcript_version "1"; gene_name "ANKRD1_NC_019479.2"; gene_source "ensembl"; gene_biotype "protein_coding"; transcript_name "ANKRD1_NC_019479.2"; transcript_source "ensembl"; transcript_biotype "protein_coding"
NC_019467.2	Gnomon	exon	84600349	84640830	.	-	.	gene_id "XLOC_058415___ANKRD10"; gene_version "1"; transcript_id "ANKRD10"; transcript_version "1"; gene_name "ANKRD10"; gene_source "ensembl"; gene_biotype "protein_coding"; transcript_name "ANKRD10"; transcript_source "ensembl"; transcript_biotype "protein_coding"
NC_019471.2	Gnomon	exon	13802796	13927278	.	-	.	gene_id "XLOC_070553___ANKRD11"; gene_version "1"; transcript_id "ANKRD11"; transcript_version "1"; gene_name "ANKRD11"; gene_source "ensembl"; gene_biotype "protein_coding"; transcript_name "ANKRD11"; transcript_source "ensembl"; transcript_biotype "protein_coding"
NC_019480.2	Gnomon	exon	41714344	41841756	.	+	.	gene_id "XLOC_093251___ANKRD12"; gene_version "1"; transcript_id "ANKRD12"; transcript_version "1"; gene_name "ANKRD12"; gene_source "ensembl"; gene_biotype "protein_coding"; transcript_name "ANKRD12"; transcript_source "ensembl"; transcript_biotype "protein_coding"
NC_019474.2	Gnomon	exon	62903100	62915966	.	+	.	gene_id "XLOC_079001___ANKRD13A"; gene_version "1"; transcript_id "ANKRD13A"; transcript_version "1"; gene_name "ANKRD13A"; gene_source "ensembl"; gene_biotype "protein_coding"; transcript_name "ANKRD13A"; transcript_source "ensembl"; transcript_biotype "protein_coding"
NC_019474.2	Gnomon	exon	62915313	62950159	.	-	.	gene_id "XLOC_080498___ANKRD13A_NC_019474.2"; gene_version "1"; transcript_id "ANKRD13A_NC_019474.2"; transcript_version "1"; gene_name "ANKRD13A_NC_019474.2"; gene_source "ensembl"; gene_biotype "protein_coding"; transcript_name "ANKRD13A_NC_019474.2"; transcript_source "ensembl"; transcript_biotype "protein_coding"
NC_019468.2	Gnomon	exon	20436514	20457512	.	+	.	gene_id "XLOC_058879___ANKRD13B"; gene_version "1"; transcript_id "ANKRD13B"; transcript_version "1"; gene_name "ANKRD13B"; gene_source "ensembl"; gene_biotype "protein_coding"; transcript_name "ANKRD13B"; transcript_source "ensembl"; transcript_biotype "protein_coding"
NC_019468.2	Gnomon	exon	20438197	20440429	.	-	.	gene_id "XLOC_060553___ANKRD13B_NC_019468.2"; gene_version "1"; transcript_id "ANKRD13B_NC_019468.2"; transcript_version "1"; gene_name "ANKRD13B_NC_019468.2"; gene_source "ensembl"; gene_biotype "protein_coding"; transcript_name "ANKRD13B_NC_019468.2"; transcript_source "ensembl"; transcript_biotype "protein_coding"
NC_019458.2	Gnomon	exon	45573869	45665657	.	-	.	gene_id "XLOC_005729___ANKRD13C"; gene_version "1"; transcript_id "ANKRD13C"; transcript_version "1"; gene_name "ANKRD13C"; gene_source "ensembl"; gene_biotype "protein_coding"; transcript_name "ANKRD13C"; transcript_source "ensembl"; transcript_biotype "protein_coding"
NC_019470.2	Gnomon	exon	41930013	41977370	.	+	.	gene_id "XLOC_065728___ANKRD16"; gene_version "1"; transcript_id "ANKRD16"; transcript_version "1"; gene_name "ANKRD16"; gene_source "ensembl"; gene_biotype "protein_coding"; transcript_name "ANKRD16"; transcript_source "ensembl"; transcript_biotype "protein_coding"
NC_019463.2	Gnomon	exon	87545022	87926401	.	-	.	gene_id "XLOC_043583___ANKRD17"; gene_version "1"; transcript_id "ANKRD17"; transcript_version "1"; gene_name "ANKRD17"; gene_source "ensembl"; gene_biotype "protein_coding"; transcript_name "ANKRD17"; transcript_source "ensembl"; transcript_biotype "protein_coding"
NC_019479.2	Gnomon	exon	17955476	17965460	.	+	.	gene_id "XLOC_091198___ANKRD2"; gene_version "1"; transcript_id "ANKRD2"; transcript_version "1"; gene_name "ANKRD2"; gene_source "ensembl"; gene_biotype "protein_coding"; transcript_name "ANKRD2"; transcript_source "ensembl"; transcript_biotype "protein_coding"
NC_019479.2	Gnomon	exon	10232984	10233304	.	+	.	gene_id "XLOC_091009___ANKRD22"; gene_version "1"; transcript_id "ANKRD22"; transcript_version "1"; gene_name "ANKRD22"; gene_source "ensembl"; gene_biotype "protein_coding"; transcript_name "ANKRD22"; transcript_source "ensembl"; transcript_biotype "protein_coding"
NC_019479.2	Gnomon	exon	10207399	10238383	.	-	.	gene_id "XLOC_091801___ANKRD22_NC_019479.2"; gene_version "1"; transcript_id "ANKRD22_NC_019479.2"; transcript_version "1"; gene_name "ANKRD22_NC_019479.2"; gene_source "ensembl"; gene_biotype "protein_coding"; transcript_name "ANKRD22_NC_019479.2"; transcript_source "ensembl"; transcript_biotype "protein_coding"
NC_019460.2	Gnomon	exon	103455283	103468692	.	+	.	gene_id "XLOC_022473___ANKRD23"; gene_version "1"; transcript_id "ANKRD23"; transcript_version "1"; gene_name "ANKRD23"; gene_source "ensembl"; gene_biotype "protein_coding"; transcript_name "ANKRD23"; transcript_source "ensembl"; transcript_biotype "protein_coding"
NC_019462.2	Gnomon	exon	17297501	17352761	.	-	.	gene_id "XLOC_038415___ANKRD24"; gene_version "1"; transcript_id "ANKRD24"; transcript_version "1"; gene_name "ANKRD24"; gene_source "ensembl"; gene_biotype "protein_coding"; transcript_name "ANKRD24"; transcript_source "ensembl"; transcript_biotype "protein_coding"
NC_019471.2	Gnomon	exon	42291327	42337057	.	-	.	gene_id "XLOC_070993___ANKRD27"; gene_version "1"; transcript_id "ANKRD27"; transcript_version "1"; gene_name "ANKRD27"; gene_source "ensembl"; gene_biotype "protein_coding"; transcript_name "ANKRD27"; transcript_source "ensembl"; transcript_biotype "protein_coding"
NC_019458.2	Gnomon	exon	270643829	270644338	.	+	.	gene_id "XLOC_004627___ANKRD28"; gene_version "1"; transcript_id "ANKRD28"; transcript_version "1"; gene_name "ANKRD28"; gene_source "ensembl"; gene_biotype "protein_coding"; transcript_name "ANKRD28"; transcript_source "ensembl"; transcript_biotype "protein_coding"
NC_019458.2	Gnomon	exon	270542940	270674205	.	-	.	gene_id "XLOC_010635___ANKRD28_NC_019458.2"; gene_version "1"; transcript_id "ANKRD28_NC_019458.2"; transcript_version "1"; gene_name "ANKRD28_NC_019458.2"; gene_source "ensembl"; gene_biotype "protein_coding"; transcript_name "ANKRD28_NC_019458.2"; transcript_source "ensembl"; transcript_biotype "protein_coding"
NC_019480.2	Gnomon	exon	33227191	33280159	.	+	.	gene_id "XLOC_093069___ANKRD29"; gene_version "1"; transcript_id "ANKRD29"; transcript_version "1"; gene_name "ANKRD29"; gene_source "ensembl"; gene_biotype "protein_coding"; transcript_name "ANKRD29"; transcript_source "ensembl"; transcript_biotype "protein_coding"
NC_019480.2	Gnomon	exon	33248152	33248793	.	-	.	gene_id "XLOC_094218___ANKRD29_NC_019480.2"; gene_version "1"; transcript_id "ANKRD29_NC_019480.2"; transcript_version "1"; gene_name "ANKRD29_NC_019480.2"; gene_source "ensembl"; gene_biotype "protein_coding"; transcript_name "ANKRD29_NC_019480.2"; transcript_source "ensembl"; transcript_biotype "protein_coding"
NC_019464.2	Gnomon	exon	6047493	6473166	.	+	.	gene_id "XLOC_044424__XLOC_044429__XLOC_044430___ANKRD31"; gene_version "1"; transcript_id "ANKRD31"; transcript_version "1"; gene_name "ANKRD31"; gene_source "ensembl"; gene_biotype "protein_coding"; transcript_name "ANKRD31"; transcript_source "ensembl"; transcript_biotype "protein_coding"
NC_019464.2	Gnomon	exon	5964620	6450915	.	-	.	gene_id "XLOC_046487___ANKRD31_NC_019464.2"; gene_version "1"; transcript_id "ANKRD31_NC_019464.2"; transcript_version "1"; gene_name "ANKRD31_NC_019464.2"; gene_source "ensembl"; gene_biotype "protein_coding"; transcript_name "ANKRD31_NC_019464.2"; transcript_source "ensembl"; transcript_biotype "protein_coding"
NC_019460.2	Gnomon	exon	134080402	134086093	.	-	.	gene_id "XLOC_028090___ANKRD33"; gene_version "1"; transcript_id "ANKRD33"; transcript_version "1"; gene_name "ANKRD33"; gene_source "ensembl"; gene_biotype "protein_coding"; transcript_name "ANKRD33"; transcript_source "ensembl"; transcript_biotype "protein_coding"
NC_019473.2	Gnomon	exon	62103851	62537614	.	-	.	gene_id "XLOC_077742___ANKRD33B"; gene_version "1"; transcript_id "ANKRD33B"; transcript_version "1"; gene_name "ANKRD33B"; gene_source "ensembl"; gene_biotype "protein_coding"; transcript_name "ANKRD33B"; transcript_source "ensembl"; transcript_biotype "protein_coding"
NC_019458.2	Gnomon	exon	98172607	98175768	.	-	.	gene_id "XLOC_006689___ANKRD34A"; gene_version "1"; transcript_id "ANKRD34A"; transcript_version "1"; gene_name "ANKRD34A"; gene_source "ensembl"; gene_biotype "protein_coding"; transcript_name "ANKRD34A"; transcript_source "ensembl"; transcript_biotype "protein_coding"
NC_019462.2	Gnomon	exon	77925817	77940623	.	-	.	gene_id "XLOC_039836___ANKRD34B"; gene_version "1"; transcript_id "ANKRD34B"; transcript_version "1"; gene_name "ANKRD34B"; gene_source "ensembl"; gene_biotype "protein_coding"; transcript_name "ANKRD34B"; transcript_source "ensembl"; transcript_biotype "protein_coding"
NC_019475.2	Gnomon	exon	24404193	24492808	.	+	.	gene_id "XLOC_081195__XLOC_081197___ANKRD34C"; gene_version "1"; transcript_id "ANKRD34C"; transcript_version "1"; gene_name "ANKRD34C"; gene_source "ensembl"; gene_biotype "protein_coding"; transcript_name "ANKRD34C"; transcript_source "ensembl"; transcript_biotype "protein_coding"
NC_019475.2	Gnomon	exon	24405390	24500193	.	-	.	gene_id "XLOC_082808___ANKRD34C_NC_019475.2"; gene_version "1"; transcript_id "ANKRD34C_NC_019475.2"; transcript_version "1"; gene_name "ANKRD34C_NC_019475.2"; gene_source "ensembl"; gene_biotype "protein_coding"; transcript_name "ANKRD34C_NC_019475.2"; transcript_source "ensembl"; transcript_biotype "protein_coding"
NC_019458.2	Gnomon	exon	98091348	98100333	.	+	.	gene_id "XLOC_001835__XLOC_001836__XLOC_001837___ANKRD35"; gene_version "1"; transcript_id "ANKRD35"; transcript_version "1"; gene_name "ANKRD35"; gene_source "ensembl"; gene_biotype "protein_coding"; transcript_name "ANKRD35"; transcript_source "ensembl"; transcript_biotype "protein_coding"
NC_019458.2	Gnomon	exon	98090401	98108408	.	-	.	gene_id "XLOC_006686___ANKRD35_NC_019458.2"; gene_version "1"; transcript_id "ANKRD35_NC_019458.2"; transcript_version "1"; gene_name "ANKRD35_NC_019458.2"; gene_source "ensembl"; gene_biotype "protein_coding"; transcript_name "ANKRD35_NC_019458.2"; transcript_source "ensembl"; transcript_biotype "protein_coding"
NC_019483.2	Gnomon	exon	14367444	14381583	.	+	.	gene_id "XLOC_099395___ANKRD37"; gene_version "1"; transcript_id "ANKRD37"; transcript_version "1"; gene_name "ANKRD37"; gene_source "ensembl"; gene_biotype "protein_coding"; transcript_name "ANKRD37"; transcript_source "ensembl"; transcript_biotype "protein_coding"
NC_019460.2	Gnomon	exon	103446416	103468692	.	+	.	gene_id "XLOC_022473___ANKRD39"; gene_version "1"; transcript_id "ANKRD39"; transcript_version "1"; gene_name "ANKRD39"; gene_source "ensembl"; gene_biotype "protein_coding"; transcript_name "ANKRD39"; transcript_source "ensembl"; transcript_biotype "protein_coding"
NC_019468.2	Gnomon	exon	35513145	35536663	.	+	.	gene_id "XLOC_059303___ANKRD40"; gene_version "1"; transcript_id "ANKRD40"; transcript_version "1"; gene_name "ANKRD40"; gene_source "ensembl"; gene_biotype "protein_coding"; transcript_name "ANKRD40"; transcript_source "ensembl"; transcript_biotype "protein_coding"
NC_019478.2	Gnomon	exon	11553486	11918241	.	-	.	gene_id "XLOC_090106___ANKRD42"; gene_version "1"; transcript_id "ANKRD42"; transcript_version "1"; gene_name "ANKRD42"; gene_source "ensembl"; gene_biotype "protein_coding"; transcript_name "ANKRD42"; transcript_source "ensembl"; transcript_biotype "protein_coding"
NC_019459.2	Gnomon	exon	198113158	198307671	.	+	.	gene_id "XLOC_014212___ANKRD44"; gene_version "1"; transcript_id "ANKRD44"; transcript_version "1"; gene_name "ANKRD44"; gene_source "ensembl"; gene_biotype "protein_coding"; transcript_name "ANKRD44"; transcript_source "ensembl"; transcript_biotype "protein_coding"
NC_019459.2	Gnomon	exon	198113149	198479011	.	-	.	gene_id "XLOC_019355___ANKRD44_NC_019459.2"; gene_version "1"; transcript_id "ANKRD44_NC_019459.2"; transcript_version "1"; gene_name "ANKRD44_NC_019459.2"; gene_source "ensembl"; gene_biotype "protein_coding"; transcript_name "ANKRD44_NC_019459.2"; transcript_source "ensembl"; transcript_biotype "protein_coding"
NC_019469.2	Gnomon	exon	53046884	53047328	.	+	.	gene_id "XLOC_062841___ANKRD45"; gene_version "1"; transcript_id "ANKRD45"; transcript_version "1"; gene_name "ANKRD45"; gene_source "ensembl"; gene_biotype "protein_coding"; transcript_name "ANKRD45"; transcript_source "ensembl"; transcript_biotype "protein_coding"
NC_019469.2	Gnomon	exon	53012387	53062035	.	-	.	gene_id "XLOC_064339___ANKRD45_NC_019469.2"; gene_version "1"; transcript_id "ANKRD45_NC_019469.2"; transcript_version "1"; gene_name "ANKRD45_NC_019469.2"; gene_source "ensembl"; gene_biotype "protein_coding"; transcript_name "ANKRD45_NC_019469.2"; transcript_source "ensembl"; transcript_biotype "protein_coding"
NC_019466.2	Gnomon	exon	76286280	76335403	.	+	.	gene_id "XLOC_053494___ANKRD46"; gene_version "1"; transcript_id "ANKRD46"; transcript_version "1"; gene_name "ANKRD46"; gene_source "ensembl"; gene_biotype "protein_coding"; transcript_name "ANKRD46"; transcript_source "ensembl"; transcript_biotype "protein_coding"
NC_019472.2	Gnomon	exon	1061962	1084687	.	+	.	gene_id "XLOC_071810___ANKRD49"; gene_version "1"; transcript_id "ANKRD49"; transcript_version "1"; gene_name "ANKRD49"; gene_source "ensembl"; gene_biotype "protein_coding"; transcript_name "ANKRD49"; transcript_source "ensembl"; transcript_biotype "protein_coding"
NC_019474.2	Gnomon	exon	32756924	32806331	.	+	.	gene_id "XLOC_078399___ANKRD50"; gene_version "1"; transcript_id "ANKRD50"; transcript_version "1"; gene_name "ANKRD50"; gene_source "ensembl"; gene_biotype "protein_coding"; transcript_name "ANKRD50"; transcript_source "ensembl"; transcript_biotype "protein_coding"
NC_019460.2	Gnomon	exon	162793052	162807326	.	+	.	gene_id "XLOC_023759___ANKRD52"; gene_version "1"; transcript_id "ANKRD52"; transcript_version "1"; gene_name "ANKRD52"; gene_source "ensembl"; gene_biotype "protein_coding"; transcript_name "ANKRD52"; transcript_source "ensembl"; transcript_biotype "protein_coding"
NC_019460.2	Gnomon	exon	92809703	92818032	.	+	.	gene_id "XLOC_022311___ANKRD53"; gene_version "1"; transcript_id "ANKRD53"; transcript_version "1"; gene_name "ANKRD53"; gene_source "ensembl"; gene_biotype "protein_coding"; transcript_name "ANKRD53"; transcript_source "ensembl"; transcript_biotype "protein_coding"
NC_019460.2	Gnomon	exon	213376835	213399958	.	-	.	gene_id "XLOC_029986___ANKRD54"; gene_version "1"; transcript_id "ANKRD54"; transcript_version "1"; gene_name "ANKRD54"; gene_source "ensembl"; gene_biotype "protein_coding"; transcript_name "ANKRD54"; transcript_source "ensembl"; transcript_biotype "protein_coding"
NC_019473.2	Gnomon	exon	22936661	23310722	.	+	.	gene_id "XLOC_075648__XLOC_075649___ANKRD55"; gene_version "1"; transcript_id "ANKRD55"; transcript_version "1"; gene_name "ANKRD55"; gene_source "ensembl"; gene_biotype "protein_coding"; transcript_name "ANKRD55"; transcript_source "ensembl"; transcript_biotype "protein_coding"
NC_019473.2	Gnomon	exon	22691988	23141642	.	-	.	gene_id "XLOC_077046__XLOC_077052__XLOC_077055__XLOC_077056__XLOC_077057___ANKRD55_NC_019473.2"; gene_version "1"; transcript_id "ANKRD55_NC_019473.2"; transcript_version "1"; gene_name "ANKRD55_NC_019473.2"; gene_source "ensembl"; gene_biotype "protein_coding"; transcript_name "ANKRD55_NC_019473.2"; transcript_source "ensembl"; transcript_biotype "protein_coding"
NC_019465.2	Gnomon	exon	47641938	47708764	.	-	.	gene_id "XLOC_051288___ANKRD6"; gene_version "1"; transcript_id "ANKRD6"; transcript_version "1"; gene_name "ANKRD6"; gene_source "ensembl"; gene_biotype "protein_coding"; transcript_name "ANKRD6"; transcript_source "ensembl"; transcript_biotype "protein_coding"
NC_019470.2	Gnomon	exon	57263168	57349900	.	+	.	gene_id "XLOC_066024___ANKRD60"; gene_version "1"; transcript_id "ANKRD60"; transcript_version "1"; gene_name "ANKRD60"; gene_source "ensembl"; gene_biotype "protein_coding"; transcript_name "ANKRD60"; transcript_source "ensembl"; transcript_biotype "protein_coding"
NC_019481.2	Gnomon	exon	37887793	37892819	.	+	.	gene_id "XLOC_095684___ANKRD61"; gene_version "1"; transcript_id "ANKRD61"; transcript_version "1"; gene_name "ANKRD61"; gene_source "ensembl"; gene_biotype "protein_coding"; transcript_name "ANKRD61"; transcript_source "ensembl"; transcript_biotype "protein_coding"
NC_019464.2	Gnomon	exon	32898696	32901043	.	-	.	gene_id "XLOC_047038___ANKRD63"; gene_version "1"; transcript_id "ANKRD63"; transcript_version "1"; gene_name "ANKRD63"; gene_source "ensembl"; gene_biotype "protein_coding"; transcript_name "ANKRD63"; transcript_source "ensembl"; transcript_biotype "protein_coding"
NC_019469.2	Gnomon	exon	49119632	49125854	.	+	.	gene_id "XLOC_062773___ANKRD65"; gene_version "1"; transcript_id "ANKRD65"; transcript_version "1"; gene_name "ANKRD65"; gene_source "ensembl"; gene_biotype "protein_coding"; transcript_name "ANKRD65"; transcript_source "ensembl"; transcript_biotype "protein_coding"
NC_019477.2	Gnomon	exon	19938656	19952832	.	+	.	gene_id "XLOC_086928___ANKRD66"; gene_version "1"; transcript_id "ANKRD66"; transcript_version "1"; gene_name "ANKRD66"; gene_source "ensembl"; gene_biotype "protein_coding"; transcript_name "ANKRD66"; transcript_source "ensembl"; transcript_biotype "protein_coding"
NC_019461.2	Gnomon	exon	82760845	82797260	.	+	.	gene_id "XLOC_031964___ANKRD7"; gene_version "1"; transcript_id "ANKRD7"; transcript_version "1"; gene_name "ANKRD7"; gene_source "ensembl"; gene_biotype "protein_coding"; transcript_name "ANKRD7"; transcript_source "ensembl"; transcript_biotype "protein_coding"
NC_019461.2	Gnomon	exon	82774254	83079382	.	-	.	gene_id "XLOC_034423___ANKRD7_NC_019461.2"; gene_version "1"; transcript_id "ANKRD7_NC_019461.2"; transcript_version "1"; gene_name "ANKRD7_NC_019461.2"; gene_source "ensembl"; gene_biotype "protein_coding"; transcript_name "ANKRD7_NC_019461.2"; transcript_source "ensembl"; transcript_biotype "protein_coding"
NC_019475.2	Gnomon	exon	65853215	65855464	.	-	.	gene_id "XLOC_083563___ANKRD9"; gene_version "1"; transcript_id "ANKRD9"; transcript_version "1"; gene_name "ANKRD9"; gene_source "ensembl"; gene_biotype "protein_coding"; transcript_name "ANKRD9"; transcript_source "ensembl"; transcript_biotype "protein_coding"
NC_019477.2	Gnomon	exon	8951099	9128530	.	+	.	gene_id "XLOC_086713___ANKS1A"; gene_version "1"; transcript_id "ANKS1A"; transcript_version "1"; gene_name "ANKS1A"; gene_source "ensembl"; gene_biotype "protein_coding"; transcript_name "ANKS1A"; transcript_source "ensembl"; transcript_biotype "protein_coding"
NC_019460.2	Gnomon	exon	167923881	168066670	.	+	.	gene_id "XLOC_023914__XLOC_023915__XLOC_023916__XLOC_023917__XLOC_023918__XLOC_023919__XLOC_023920___ANKS1B"; gene_version "1"; transcript_id "ANKS1B"; transcript_version "1"; gene_name "ANKS1B"; gene_source "ensembl"; gene_biotype "protein_coding"; transcript_name "ANKS1B"; transcript_source "ensembl"; transcript_biotype "protein_coding"
NC_019460.2	Gnomon	exon	167731416	168209941	.	-	.	gene_id "XLOC_028885___ANKS1B_NC_019460.2"; gene_version "1"; transcript_id "ANKS1B_NC_019460.2"; transcript_version "1"; gene_name "ANKS1B_NC_019460.2"; gene_source "ensembl"; gene_biotype "protein_coding"; transcript_name "ANKS1B_NC_019460.2"; transcript_source "ensembl"; transcript_biotype "protein_coding"
NC_019481.2	Gnomon	exon	3824413	3840622	.	-	.	gene_id "XLOC_095992___ANKS3"; gene_version "1"; transcript_id "ANKS3"; transcript_version "1"; gene_name "ANKS3"; gene_source "ensembl"; gene_biotype "protein_coding"; transcript_name "ANKS3"; transcript_source "ensembl"; transcript_biotype "protein_coding"
NC_019481.2	Gnomon	exon	18950886	19038050	.	+	.	gene_id "XLOC_095362___ANKS4B"; gene_version "1"; transcript_id "ANKS4B"; transcript_version "1"; gene_name "ANKS4B"; gene_source "ensembl"; gene_biotype "protein_coding"; transcript_name "ANKS4B"; transcript_source "ensembl"; transcript_biotype "protein_coding"
NC_019459.2	Gnomon	exon	48748947	48846642	.	+	.	gene_id "XLOC_011789___ANKS6"; gene_version "1"; transcript_id "ANKS6"; transcript_version "1"; gene_name "ANKS6"; gene_source "ensembl"; gene_biotype "protein_coding"; transcript_name "ANKS6"; transcript_source "ensembl"; transcript_biotype "protein_coding"
NC_019459.2	Gnomon	exon	48743863	48835216	.	-	.	gene_id "XLOC_016484___ANKS6_NC_019459.2"; gene_version "1"; transcript_id "ANKS6_NC_019459.2"; transcript_version "1"; gene_name "ANKS6_NC_019459.2"; gene_source "ensembl"; gene_biotype "protein_coding"; transcript_name "ANKS6_NC_019459.2"; transcript_source "ensembl"; transcript_biotype "protein_coding"
NC_019458.2	Gnomon	exon	236254400	236286623	.	+	.	gene_id "XLOC_003914___ANKUB1"; gene_version "1"; transcript_id "ANKUB1"; transcript_version "1"; gene_name "ANKUB1"; gene_source "ensembl"; gene_biotype "protein_coding"; transcript_name "ANKUB1"; transcript_source "ensembl"; transcript_biotype "protein_coding"
NC_019458.2	Gnomon	exon	236279912	236286972	.	-	.	gene_id "XLOC_009808__XLOC_009809___ANKUB1_NC_019458.2"; gene_version "1"; transcript_id "ANKUB1_NC_019458.2"; transcript_version "1"; gene_name "ANKUB1_NC_019458.2"; gene_source "ensembl"; gene_biotype "protein_coding"; transcript_name "ANKUB1_NC_019458.2"; transcript_source "ensembl"; transcript_biotype "protein_coding"
NC_019459.2	Gnomon	exon	220152632	220166284	.	+	.	gene_id "XLOC_014662___ANKZF1"; gene_version "1"; transcript_id "ANKZF1"; transcript_version "1"; gene_name "ANKZF1"; gene_source "ensembl"; gene_biotype "protein_coding"; transcript_name "ANKZF1"; transcript_source "ensembl"; transcript_biotype "protein_coding"
NC_019461.2	Gnomon	exon	60769297	60834979	.	-	.	gene_id "XLOC_033965___ANLN"; gene_version "1"; transcript_id "ANLN"; transcript_version "1"; gene_name "ANLN"; gene_source "ensembl"; gene_biotype "protein_coding"; transcript_name "ANLN"; transcript_source "ensembl"; transcript_biotype "protein_coding"
NC_019478.2	Gnomon	exon	46115518	46544132	.	+	.	gene_id "XLOC_089715___ANO1"; gene_version "1"; transcript_id "ANO1"; transcript_version "1"; gene_name "ANO1"; gene_source "ensembl"; gene_biotype "protein_coding"; transcript_name "ANO1"; transcript_source "ensembl"; transcript_biotype "protein_coding"
NC_019478.2	Gnomon	exon	46542528	46559459	.	-	.	gene_id "XLOC_090839___ANO1_NC_019478.2"; gene_version "1"; transcript_id "ANO1_NC_019478.2"; transcript_version "1"; gene_name "ANO1_NC_019478.2"; gene_source "ensembl"; gene_biotype "protein_coding"; transcript_name "ANO1_NC_019478.2"; transcript_source "ensembl"; transcript_biotype "protein_coding"
NC_019476.2	Gnomon	exon	15259969	15260673	.	+	.	gene_id "XLOC_084033__XLOC_084057___ANO10"; gene_version "1"; transcript_id "ANO10"; transcript_version "1"; gene_name "ANO10"; gene_source "ensembl"; gene_biotype "protein_coding"; transcript_name "ANO10"; transcript_source "ensembl"; transcript_biotype "protein_coding"
NC_019476.2	Gnomon	exon	15244977	15472158	.	-	.	gene_id "XLOC_085324___ANO10_NC_019476.2"; gene_version "1"; transcript_id "ANO10_NC_019476.2"; transcript_version "1"; gene_name "ANO10_NC_019476.2"; gene_source "ensembl"; gene_biotype "protein_coding"; transcript_name "ANO10_NC_019476.2"; transcript_source "ensembl"; transcript_biotype "protein_coding"
NC_019460.2	Gnomon	exon	208074739	208421494	.	+	.	gene_id "XLOC_024661___ANO2"; gene_version "1"; transcript_id "ANO2"; transcript_version "1"; gene_name "ANO2"; gene_source "ensembl"; gene_biotype "protein_coding"; transcript_name "ANO2"; transcript_source "ensembl"; transcript_biotype "protein_coding"
NC_019472.2	Gnomon	exon	54828454	55413265	.	+	.	gene_id "XLOC_072851___ANO3"; gene_version "1"; transcript_id "ANO3"; transcript_version "1"; gene_name "ANO3"; gene_source "ensembl"; gene_biotype "protein_coding"; transcript_name "ANO3"; transcript_source "ensembl"; transcript_biotype "protein_coding"
NC_019472.2	Gnomon	exon	54910296	55270949	.	-	.	gene_id "XLOC_074653__XLOC_074657__XLOC_074658__XLOC_074659__XLOC_074660__XLOC_074661___ANO3_NC_019472.2"; gene_version "1"; transcript_id "ANO3_NC_019472.2"; transcript_version "1"; gene_name "ANO3_NC_019472.2"; gene_source "ensembl"; gene_biotype "protein_coding"; transcript_name "ANO3_NC_019472.2"; transcript_source "ensembl"; transcript_biotype "protein_coding"
NC_019460.2	Gnomon	exon	169373610	169852626	.	+	.	gene_id "XLOC_023946___ANO4"; gene_version "1"; transcript_id "ANO4"; transcript_version "1"; gene_name "ANO4"; gene_source "ensembl"; gene_biotype "protein_coding"; transcript_name "ANO4"; transcript_source "ensembl"; transcript_biotype "protein_coding"
NC_019460.2	Gnomon	exon	169373619	169831987	.	-	.	gene_id "XLOC_028923__XLOC_028924__XLOC_028925__XLOC_028926__XLOC_028927__XLOC_028929__XLOC_028930__XLOC_028931__XLOC_028932__XLOC_028933___ANO4_NC_019460.2"; gene_version "1"; transcript_id "ANO4_NC_019460.2"; transcript_version "1"; gene_name "ANO4_NC_019460.2"; gene_source "ensembl"; gene_biotype "protein_coding"; transcript_name "ANO4_NC_019460.2"; transcript_source "ensembl"; transcript_biot…
NC_019478.2	Gnomon	exon	21690479	21809003	.	+	.	gene_id "XLOC_089109__XLOC_089110__XLOC_089112___ANO5"; gene_version "1"; transcript_id "ANO5"; transcript_version "1"; gene_name "ANO5"; gene_source "ensembl"; gene_biotype "protein_coding"; transcript_name "ANO5"; transcript_source "ensembl"; transcript_biotype "protein_coding"
NC_019478.2	Gnomon	exon	21792616	21890583	.	-	.	gene_id "XLOC_090192___ANO5_NC_019478.2"; gene_version "1"; transcript_id "ANO5_NC_019478.2"; transcript_version "1"; gene_name "ANO5_NC_019478.2"; gene_source "ensembl"; gene_biotype "protein_coding"; transcript_name "ANO5_NC_019478.2"; transcript_source "ensembl"; transcript_biotype "protein_coding"
NC_019460.2	Gnomon	exon	140753874	140987249	.	-	.	gene_id "XLOC_028247___ANO6"; gene_version "1"; transcript_id "ANO6"; transcript_version "1"; gene_name "ANO6"; gene_source "ensembl"; gene_biotype "protein_coding"; transcript_name "ANO6"; transcript_source "ensembl"; transcript_biotype "protein_coding"
NC_019458.2	Gnomon	exon	502183	520260	.	+	.	gene_id "XLOC_000026__XLOC_000027__XLOC_000028___ANO7"; gene_version "1"; transcript_id "ANO7"; transcript_version "1"; gene_name "ANO7"; gene_source "ensembl"; gene_biotype "protein_coding"; transcript_name "ANO7"; transcript_source "ensembl"; transcript_biotype "protein_coding"
NC_019458.2	Gnomon	exon	491932	509967	.	-	.	gene_id "XLOC_004750___ANO7_NC_019458.2"; gene_version "1"; transcript_id "ANO7_NC_019458.2"; transcript_version "1"; gene_name "ANO7_NC_019458.2"; gene_source "ensembl"; gene_biotype "protein_coding"; transcript_name "ANO7_NC_019458.2"; transcript_source "ensembl"; transcript_biotype "protein_coding"
NC_019462.2	Gnomon	exon	5488106	5498524	.	+	.	gene_id "XLOC_035240___ANO8"; gene_version "1"; transcript_id "ANO8"; transcript_version "1"; gene_name "ANO8"; gene_source "ensembl"; gene_biotype "protein_coding"; transcript_name "ANO8"; transcript_source "ensembl"; transcript_biotype "protein_coding"
NC_019478.2	Gnomon	exon	49517069	49533672	.	+	.	gene_id "XLOC_089837___ANO9"; gene_version "1"; transcript_id "ANO9"; transcript_version "1"; gene_name "ANO9"; gene_source "ensembl"; gene_biotype "protein_coding"; transcript_name "ANO9"; transcript_source "ensembl"; transcript_biotype "protein_coding"
NC_019484.2	Gnomon	exon	5519961	5836521	.	+	.	gene_id "XLOC_101182__XLOC_101189__XLOC_101190__XLOC_101191__XLOC_101192__XLOC_101193__XLOC_101194__XLOC_101195__XLOC_101196__XLOC_101197__XLOC_101198___ANOS1"; gene_version "1"; transcript_id "ANOS1"; transcript_version "1"; gene_name "ANOS1"; gene_source "ensembl"; gene_biotype "protein_coding"; transcript_name "ANOS1"; transcript_source "ensembl"; transcript_biotype "protein_coding"
NC_019484.2	Gnomon	exon	5636039	5900061	.	-	.	gene_id "XLOC_103420___ANOS1_NC_019484.2"; gene_version "1"; transcript_id "ANOS1_NC_019484.2"; transcript_version "1"; gene_name "ANOS1_NC_019484.2"; gene_source "ensembl"; gene_biotype "protein_coding"; transcript_name "ANOS1_NC_019484.2"; transcript_source "ensembl"; transcript_biotype "protein_coding"
NC_019464.2	Gnomon	exon	15375739	15412753	.	-	.	gene_id "XLOC_046678___ANP32A"; gene_version "1"; transcript_id "ANP32A"; transcript_version "1"; gene_name "ANP32A"; gene_source "ensembl"; gene_biotype "protein_coding"; transcript_name "ANP32A"; transcript_source "ensembl"; transcript_biotype "protein_coding"
NC_019459.2	Gnomon	exon	49410183	49438124	.	-	.	gene_id "XLOC_016511___ANP32B"; gene_version "1"; transcript_id "ANP32B"; transcript_version "1"; gene_name "ANP32B"; gene_source "ensembl"; gene_biotype "protein_coding"; transcript_name "ANP32B"; transcript_source "ensembl"; transcript_biotype "protein_coding"
NC_019458.2	Gnomon	exon	99081189	99095136	.	-	.	gene_id "XLOC_006731___ANP32E"; gene_version "1"; transcript_id "ANP32E"; transcript_version "1"; gene_name "ANP32E"; gene_source "ensembl"; gene_biotype "protein_coding"; transcript_name "ANP32E"; transcript_source "ensembl"; transcript_biotype "protein_coding"
NC_019475.2	Gnomon	exon	20285401	20314917	.	-	.	gene_id "XLOC_082692___ANPEP"; gene_version "1"; transcript_id "ANPEP"; transcript_version "1"; gene_name "ANPEP"; gene_source "ensembl"; gene_biotype "protein_coding"; transcript_name "ANPEP"; transcript_source "ensembl"; transcript_biotype "protein_coding"
NC_019460.2	Gnomon	exon	38891886	39154355	.	-	.	gene_id "XLOC_025919___ANTXR1"; gene_version "1"; transcript_id "ANTXR1"; transcript_version "1"; gene_name "ANTXR1"; gene_source "ensembl"; gene_biotype "protein_coding"; transcript_name "ANTXR1"; transcript_source "ensembl"; transcript_biotype "protein_coding"
NC_019463.2	Gnomon	exon	94115031	94297851	.	-	.	gene_id "XLOC_043720___ANTXR2"; gene_version "1"; transcript_id "ANTXR2"; transcript_version "1"; gene_name "ANTXR2"; gene_source "ensembl"; gene_biotype "protein_coding"; transcript_name "ANTXR2"; transcript_source "ensembl"; transcript_biotype "protein_coding"
NC_019459.2	Gnomon	exon	63029451	63052789	.	-	.	gene_id "XLOC_016805___ANXA1"; gene_version "1"; transcript_id "ANXA1"; transcript_version "1"; gene_name "ANXA1"; gene_source "ensembl"; gene_biotype "protein_coding"; transcript_name "ANXA1"; transcript_source "ensembl"; transcript_biotype "protein_coding"
NC_019459.2	Gnomon	exon	111394998	111417910	.	+	.	gene_id "XLOC_012777__XLOC_012778___ANXA10"; gene_version "1"; transcript_id "ANXA10"; transcript_version "1"; gene_name "ANXA10"; gene_source "ensembl"; gene_biotype "protein_coding"; transcript_name "ANXA10"; transcript_source "ensembl"; transcript_biotype "protein_coding"
NC_019459.2	Gnomon	exon	111340962	111428246	.	-	.	gene_id "XLOC_017755___ANXA10_NC_019459.2"; gene_version "1"; transcript_id "ANXA10_NC_019459.2"; transcript_version "1"; gene_name "ANXA10_NC_019459.2"; gene_source "ensembl"; gene_biotype "protein_coding"; transcript_name "ANXA10_NC_019459.2"; transcript_source "ensembl"; transcript_biotype "protein_coding"
NC_019482.2	Gnomon	exon	34889621	34936837	.	+	.	gene_id "XLOC_097700___ANXA11"; gene_version "1"; transcript_id "ANXA11"; transcript_version "1"; gene_name "ANXA11"; gene_source "ensembl"; gene_biotype "protein_coding"; transcript_name "ANXA11"; transcript_source "ensembl"; transcript_biotype "protein_coding"
NC_019466.2	Gnomon	exon	28910608	28970746	.	+	.	gene_id "XLOC_052670___ANXA13"; gene_version "1"; transcript_id "ANXA13"; transcript_version "1"; gene_name "ANXA13"; gene_source "ensembl"; gene_biotype "protein_coding"; transcript_name "ANXA13"; transcript_source "ensembl"; transcript_biotype "protein_coding"
NC_019466.2	Gnomon	exon	28886234	28963732	.	-	.	gene_id "XLOC_054383__XLOC_054391__XLOC_054392__XLOC_054393__XLOC_054394__XLOC_054395__XLOC_054396___ANXA13_NC_019466.2"; gene_version "1"; transcript_id "ANXA13_NC_019466.2"; transcript_version "1"; gene_name "ANXA13_NC_019466.2"; gene_source "ensembl"; gene_biotype "protein_coding"; transcript_name "ANXA13_NC_019466.2"; transcript_source "ensembl"; transcript_biotype "protein_coding"
NC_019464.2	Gnomon	exon	46803850	46854142	.	+	.	gene_id "XLOC_045391___ANXA2"; gene_version "1"; transcript_id "ANXA2"; transcript_version "1"; gene_name "ANXA2"; gene_source "ensembl"; gene_biotype "protein_coding"; transcript_name "ANXA2"; transcript_source "ensembl"; transcript_biotype "protein_coding"
NC_019464.2	Gnomon	exon	46808498	46809789	.	-	.	gene_id "XLOC_047455___ANXA2_NC_019464.2"; gene_version "1"; transcript_id "ANXA2_NC_019464.2"; transcript_version "1"; gene_name "ANXA2_NC_019464.2"; gene_source "ensembl"; gene_biotype "protein_coding"; transcript_name "ANXA2_NC_019464.2"; transcript_source "ensembl"; transcript_biotype "protein_coding"
NC_019463.2	Gnomon	exon	92820939	92904872	.	+	.	gene_id "XLOC_041811___ANXA3"; gene_version "1"; transcript_id "ANXA3"; transcript_version "1"; gene_name "ANXA3"; gene_source "ensembl"; gene_biotype "protein_coding"; transcript_name "ANXA3"; transcript_source "ensembl"; transcript_biotype "protein_coding"
NC_019460.2	Gnomon	exon	38333085	38408473	.	-	.	gene_id "XLOC_025911___ANXA4"; gene_version "1"; transcript_id "ANXA4"; transcript_version "1"; gene_name "ANXA4"; gene_source "ensembl"; gene_biotype "protein_coding"; transcript_name "ANXA4"; transcript_source "ensembl"; transcript_biotype "protein_coding"
NC_019463.2	Gnomon	exon	3787105	3844372	.	+	.	gene_id "XLOC_040492___ANXA5"; gene_version "1"; transcript_id "ANXA5"; transcript_version "1"; gene_name "ANXA5"; gene_source "ensembl"; gene_biotype "protein_coding"; transcript_name "ANXA5"; transcript_source "ensembl"; transcript_biotype "protein_coding"
NC_019462.2	Gnomon	exon	59807099	59861392	.	-	.	gene_id "XLOC_039540___ANXA6"; gene_version "1"; transcript_id "ANXA6"; transcript_version "1"; gene_name "ANXA6"; gene_source "ensembl"; gene_biotype "protein_coding"; transcript_name "ANXA6"; transcript_source "ensembl"; transcript_biotype "protein_coding"
NC_019482.2	Gnomon	exon	29157887	29183336	.	-	.	gene_id "XLOC_098797___ANXA7"; gene_version "1"; transcript_id "ANXA7"; transcript_version "1"; gene_name "ANXA7"; gene_source "ensembl"; gene_biotype "protein_coding"; transcript_name "ANXA7"; transcript_source "ensembl"; transcript_biotype "protein_coding"
NC_019458.2	Gnomon	exon	99715338	99726568	.	+	.	gene_id "XLOC_001887___ANXA9"; gene_version "1"; transcript_id "ANXA9"; transcript_version "1"; gene_name "ANXA9"; gene_source "ensembl"; gene_biotype "protein_coding"; transcript_name "ANXA9"; transcript_source "ensembl"; transcript_biotype "protein_coding"
NC_019461.2	Gnomon	exon	60538350	60738858	.	+	.	gene_id "XLOC_031519___AOAH"; gene_version "1"; transcript_id "AOAH"; transcript_version "1"; gene_name "AOAH"; gene_source "ensembl"; gene_biotype "protein_coding"; transcript_name "AOAH"; transcript_source "ensembl"; transcript_biotype "protein_coding"
NC_019461.2	Gnomon	exon	60489412	60698265	.	-	.	gene_id "XLOC_033961__XLOC_033962__XLOC_033963___AOAH_NC_019461.2"; gene_version "1"; transcript_id "AOAH_NC_019461.2"; transcript_version "1"; gene_name "AOAH_NC_019461.2"; gene_source "ensembl"; gene_biotype "protein_coding"; transcript_name "AOAH_NC_019461.2"; transcript_source "ensembl"; transcript_biotype "protein_coding"
NC_019461.2	Gnomon	exon	112812403	112831642	.	+	.	gene_id "XLOC_032475___AOC1"; gene_version "1"; transcript_id "AOC1"; transcript_version "1"; gene_name "AOC1"; gene_source "ensembl"; gene_biotype "protein_coding"; transcript_name "AOC1"; transcript_source "ensembl"; transcript_biotype "protein_coding"
NC_019461.2	Gnomon	exon	112817413	112817840	.	-	.	gene_id "XLOC_034946___AOC1_NC_019461.2"; gene_version "1"; transcript_id "AOC1_NC_019461.2"; transcript_version "1"; gene_name "AOC1_NC_019461.2"; gene_source "ensembl"; gene_biotype "protein_coding"; transcript_name "AOC1_NC_019461.2"; transcript_source "ensembl"; transcript_biotype "protein_coding"
NC_019468.2	Gnomon	exon	42296977	42302786	.	+	.	gene_id "XLOC_059503___AOC2"; gene_version "1"; transcript_id "AOC2"; transcript_version "1"; gene_name "AOC2"; gene_source "ensembl"; gene_biotype "protein_coding"; transcript_name "AOC2"; transcript_source "ensembl"; transcript_biotype "protein_coding"
NC_019459.2	Gnomon	exon	201799237	201869143	.	+	.	gene_id "XLOC_014326___AOX1"; gene_version "1"; transcript_id "AOX1"; transcript_version "1"; gene_name "AOX1"; gene_source "ensembl"; gene_biotype "protein_coding"; transcript_name "AOX1"; transcript_source "ensembl"; transcript_biotype "protein_coding"
NC_019463.2	Gnomon	exon	13313364	13361116	.	-	.	gene_id "XLOC_042437__XLOC_042439___AP1AR"; gene_version "1"; transcript_id "AP1AR"; transcript_version "1"; gene_name "AP1AR"; gene_source "ensembl"; gene_biotype "protein_coding"; transcript_name "AP1AR"; transcript_source "ensembl"; transcript_biotype "protein_coding"
NC_019474.2	Gnomon	exon	68113230	68176665	.	-	.	gene_id "XLOC_080598___AP1B1"; gene_version "1"; transcript_id "AP1B1"; transcript_version "1"; gene_name "AP1B1"; gene_source "ensembl"; gene_biotype "protein_coding"; transcript_name "AP1B1"; transcript_source "ensembl"; transcript_biotype "protein_coding"
NC_019471.2	Gnomon	exon	38481929	38676942	.	+	.	gene_id "XLOC_069443___AP1G1"; gene_version "1"; transcript_id "AP1G1"; transcript_version "1"; gene_name "AP1G1"; gene_source "ensembl"; gene_biotype "protein_coding"; transcript_name "AP1G1"; transcript_source "ensembl"; transcript_biotype "protein_coding"
NC_019464.2	Gnomon	exon	20987323	20995803	.	+	.	gene_id "XLOC_044707___AP1G2"; gene_version "1"; transcript_id "AP1G2"; transcript_version "1"; gene_name "AP1G2"; gene_source "ensembl"; gene_biotype "protein_coding"; transcript_name "AP1G2"; transcript_source "ensembl"; transcript_biotype "protein_coding"
NC_019462.2	Gnomon	exon	6497153	6537446	.	-	.	gene_id "XLOC_038064___AP1M1"; gene_version "1"; transcript_id "AP1M1"; transcript_version "1"; gene_name "AP1M1"; gene_source "ensembl"; gene_biotype "protein_coding"; transcript_name "AP1M1"; transcript_source "ensembl"; transcript_biotype "protein_coding"
NC_019462.2	Gnomon	exon	12704153	12714446	.	-	.	gene_id "XLOC_038294___AP1M2"; gene_version "1"; transcript_id "AP1M2"; transcript_version "1"; gene_name "AP1M2"; gene_source "ensembl"; gene_biotype "protein_coding"; transcript_name "AP1M2"; transcript_source "ensembl"; transcript_biotype "protein_coding"
NC_019481.2	Gnomon	exon	35454918	35465091	.	+	.	gene_id "XLOC_095610___AP1S1"; gene_version "1"; transcript_id "AP1S1"; transcript_version "1"; gene_name "AP1S1"; gene_source "ensembl"; gene_biotype "protein_coding"; transcript_name "AP1S1"; transcript_source "ensembl"; transcript_biotype "protein_coding"
NC_019481.2	Gnomon	exon	35448746	35455652	.	-	.	gene_id "XLOC_096698___AP1S1_NC_019481.2"; gene_version "1"; transcript_id "AP1S1_NC_019481.2"; transcript_version "1"; gene_name "AP1S1_NC_019481.2"; gene_source "ensembl"; gene_biotype "protein_coding"; transcript_name "AP1S1_NC_019481.2"; transcript_source "ensembl"; transcript_biotype "protein_coding"
NC_019484.2	Gnomon	exon	13264241	13291184	.	-	.	gene_id "XLOC_103580___AP1S2"; gene_version "1"; transcript_id "AP1S2"; transcript_version "1"; gene_name "AP1S2"; gene_source "ensembl"; gene_biotype "protein_coding"; transcript_name "AP1S2"; transcript_source "ensembl"; transcript_biotype "protein_coding"
NC_019459.2	Gnomon	exon	224764122	224992714	.	-	.	gene_id "XLOC_019878___AP1S3"; gene_version "1"; transcript_id "AP1S3"; transcript_version "1"; gene_name "AP1S3"; gene_source "ensembl"; gene_biotype "protein_coding"; transcript_name "AP1S3"; transcript_source "ensembl"; transcript_biotype "protein_coding"
NC_019471.2	Gnomon	exon	55051338	55078726	.	+	.	gene_id "XLOC_069903___AP2A1"; gene_version "1"; transcript_id "AP2A1"; transcript_version "1"; gene_name "AP2A1"; gene_source "ensembl"; gene_biotype "protein_coding"; transcript_name "AP2A1"; transcript_source "ensembl"; transcript_biotype "protein_coding"
NC_019478.2	Gnomon	exon	48798782	48837120	.	-	.	gene_id "XLOC_090899___AP2A2"; gene_version "1"; transcript_id "AP2A2"; transcript_version "1"; gene_name "AP2A2"; gene_source "ensembl"; gene_biotype "protein_coding"; transcript_name "AP2A2"; transcript_source "ensembl"; transcript_biotype "protein_coding"
NC_019468.2	Gnomon	exon	14215778	14327213	.	-	.	gene_id "XLOC_060431___AP2B1"; gene_version "1"; transcript_id "AP2B1"; transcript_version "1"; gene_name "AP2B1"; gene_source "ensembl"; gene_biotype "protein_coding"; transcript_name "AP2B1"; transcript_source "ensembl"; transcript_biotype "protein_coding"
NC_019458.2	Gnomon	exon	201005489	201035072	.	-	.	gene_id "XLOC_009074___AP2M1"; gene_version "1"; transcript_id "AP2M1"; transcript_version "1"; gene_name "AP2M1"; gene_source "ensembl"; gene_biotype "protein_coding"; transcript_name "AP2M1"; transcript_source "ensembl"; transcript_biotype "protein_coding"
NC_019471.2	Gnomon	exon	52883458	52883810	.	+	.	gene_id "XLOC_069830___AP2S1"; gene_version "1"; transcript_id "AP2S1"; transcript_version "1"; gene_name "AP2S1"; gene_source "ensembl"; gene_biotype "protein_coding"; transcript_name "AP2S1"; transcript_source "ensembl"; transcript_biotype "protein_coding"
NC_019471.2	Gnomon	exon	52881216	52890684	.	-	.	gene_id "XLOC_071358___AP2S1_NC_019471.2"; gene_version "1"; transcript_id "AP2S1_NC_019471.2"; transcript_version "1"; gene_name "AP2S1_NC_019471.2"; gene_source "ensembl"; gene_biotype "protein_coding"; transcript_name "AP2S1_NC_019471.2"; transcript_source "ensembl"; transcript_biotype "protein_coding"
NC_019464.2	Gnomon	exon	8809604	9161131	.	-	.	gene_id "XLOC_046530___AP3B1"; gene_version "1"; transcript_id "AP3B1"; transcript_version "1"; gene_name "AP3B1"; gene_source "ensembl"; gene_biotype "protein_coding"; transcript_name "AP3B1"; transcript_source "ensembl"; transcript_biotype "protein_coding"
NC_019475.2	Gnomon	exon	22017750	22094138	.	-	.	gene_id "XLOC_082750__XLOC_082751___AP3B2"; gene_version "1"; transcript_id "AP3B2"; transcript_version "1"; gene_name "AP3B2"; gene_source "ensembl"; gene_biotype "protein_coding"; transcript_name "AP3B2"; transcript_source "ensembl"; transcript_biotype "protein_coding"
NC_019462.2	Gnomon	exon	18911921	18945272	.	+	.	gene_id "XLOC_035678___AP3D1"; gene_version "1"; transcript_id "AP3D1"; transcript_version "1"; gene_name "AP3D1"; gene_source "ensembl"; gene_biotype "protein_coding"; transcript_name "AP3D1"; transcript_source "ensembl"; transcript_biotype "protein_coding"
NC_019482.2	Gnomon	exon	29765461	29788578	.	-	.	gene_id "XLOC_098813___AP3M1"; gene_version "1"; transcript_id "AP3M1"; transcript_version "1"; gene_name "AP3M1"; gene_source "ensembl"; gene_biotype "protein_coding"; transcript_name "AP3M1"; transcript_source "ensembl"; transcript_biotype "protein_coding"
NC_019483.2	Gnomon	exon	35486634	35505752	.	+	.	gene_id "XLOC_099861___AP3M2"; gene_version "1"; transcript_id "AP3M2"; transcript_version "1"; gene_name "AP3M2"; gene_source "ensembl"; gene_biotype "protein_coding"; transcript_name "AP3M2"; transcript_source "ensembl"; transcript_biotype "protein_coding"
NC_019464.2	Gnomon	exon	4461486	4539804	.	+	.	gene_id "XLOC_044353___AP3S1"; gene_version "1"; transcript_id "AP3S1"; transcript_version "1"; gene_name "AP3S1"; gene_source "ensembl"; gene_biotype "protein_coding"; transcript_name "AP3S1"; transcript_source "ensembl"; transcript_biotype "protein_coding"
NC_019458.2	Gnomon	exon	90204694	90228458	.	-	.	gene_id "XLOC_006511___AP4B1"; gene_version "1"; transcript_id "AP4B1"; transcript_version "1"; gene_name "AP4B1"; gene_source "ensembl"; gene_biotype "protein_coding"; transcript_name "AP4B1"; transcript_source "ensembl"; transcript_biotype "protein_coding"
NC_019464.2	Gnomon	exon	56366413	56423763	.	+	.	gene_id "XLOC_045575__XLOC_045576__XLOC_045577___AP4E1"; gene_version "1"; transcript_id "AP4E1"; transcript_version "1"; gene_name "AP4E1"; gene_source "ensembl"; gene_biotype "protein_coding"; transcript_name "AP4E1"; transcript_source "ensembl"; transcript_biotype "protein_coding"
NC_019464.2	Gnomon	exon	56258275	56430588	.	-	.	gene_id "XLOC_047751___AP4E1_NC_019464.2"; gene_version "1"; transcript_id "AP4E1_NC_019464.2"; transcript_version "1"; gene_name "AP4E1_NC_019464.2"; gene_source "ensembl"; gene_biotype "protein_coding"; transcript_name "AP4E1_NC_019464.2"; transcript_source "ensembl"; transcript_biotype "protein_coding"
NC_019481.2	Gnomon	exon	36233869	36237903	.	-	.	gene_id "XLOC_096738___AP4M1"; gene_version "1"; transcript_id "AP4M1"; transcript_version "1"; gene_name "AP4M1"; gene_source "ensembl"; gene_biotype "protein_coding"; transcript_name "AP4M1"; transcript_source "ensembl"; transcript_biotype "protein_coding"
NC_019475.2	Gnomon	exon	40520068	40567008	.	+	.	gene_id "XLOC_081749___AP4S1"; gene_version "1"; transcript_id "AP4S1"; transcript_version "1"; gene_name "AP4S1"; gene_source "ensembl"; gene_biotype "protein_coding"; transcript_name "AP4S1"; transcript_source "ensembl"; transcript_biotype "protein_coding"
NC_019478.2	Gnomon	exon	43096409	43100348	.	-	.	gene_id "XLOC_090759___AP5B1"; gene_version "1"; transcript_id "AP5B1"; transcript_version "1"; gene_name "AP5B1"; gene_source "ensembl"; gene_biotype "protein_coding"; transcript_name "AP5B1"; transcript_source "ensembl"; transcript_biotype "protein_coding"
NC_019464.2	Gnomon	exon	66532520	66564298	.	+	.	gene_id "XLOC_045799___AP5M1"; gene_version "1"; transcript_id "AP5M1"; transcript_version "1"; gene_name "AP5M1"; gene_source "ensembl"; gene_biotype "protein_coding"; transcript_name "AP5M1"; transcript_source "ensembl"; transcript_biotype "protein_coding"
NC_019470.2	Gnomon	exon	50617467	50628588	.	-	.	gene_id "XLOC_067837___AP5S1"; gene_version "1"; transcript_id "AP5S1"; transcript_version "1"; gene_name "AP5S1"; gene_source "ensembl"; gene_biotype "protein_coding"; transcript_name "AP5S1"; transcript_source "ensembl"; transcript_biotype "protein_coding"
NC_019481.2	Gnomon	exon	39030452	39044098	.	+	.	gene_id "XLOC_095714___AP5Z1"; gene_version "1"; transcript_id "AP5Z1"; transcript_version "1"; gene_name "AP5Z1"; gene_source "ensembl"; gene_biotype "protein_coding"; transcript_name "AP5Z1"; transcript_source "ensembl"; transcript_biotype "protein_coding"
NC_019481.2	Gnomon	exon	39032677	39039108	.	-	.	gene_id "XLOC_096804___AP5Z1_NC_019481.2"; gene_version "1"; transcript_id "AP5Z1_NC_019481.2"; transcript_version "1"; gene_name "AP5Z1_NC_019481.2"; gene_source "ensembl"; gene_biotype "protein_coding"; transcript_name "AP5Z1_NC_019481.2"; transcript_source "ensembl"; transcript_biotype "protein_coding"
NC_019460.2	Gnomon	exon	167631473	167988426	.	+	.	gene_id "XLOC_023908___APAF1"; gene_version "1"; transcript_id "APAF1"; transcript_version "1"; gene_name "APAF1"; gene_source "ensembl"; gene_biotype "protein_coding"; transcript_name "APAF1"; transcript_source "ensembl"; transcript_biotype "protein_coding"
NC_019459.2	Gnomon	exon	66463599	66778781	.	+	.	gene_id "XLOC_012190___APBA1"; gene_version "1"; transcript_id "APBA1"; transcript_version "1"; gene_name "APBA1"; gene_source "ensembl"; gene_biotype "protein_coding"; transcript_name "APBA1"; transcript_source "ensembl"; transcript_biotype "protein_coding"
NC_019459.2	Gnomon	exon	66531688	66777174	.	-	.	gene_id "XLOC_016890__XLOC_016892__XLOC_016893__XLOC_016894__XLOC_016895__XLOC_016896__XLOC_016897___APBA1_NC_019459.2"; gene_version "1"; transcript_id "APBA1_NC_019459.2"; transcript_version "1"; gene_name "APBA1_NC_019459.2"; gene_source "ensembl"; gene_biotype "protein_coding"; transcript_name "APBA1_NC_019459.2"; transcript_source "ensembl"; transcript_biotype "protein_coding"
NC_019475.2	Gnomon	exon	26846950	27351611	.	+	.	gene_id "XLOC_081267___APBA2"; gene_version "1"; transcript_id "APBA2"; transcript_version "1"; gene_name "APBA2"; gene_source "ensembl"; gene_biotype "protein_coding"; transcript_name "APBA2"; transcript_source "ensembl"; transcript_biotype "protein_coding"
NC_019475.2	Gnomon	exon	26865905	27035320	.	-	.	gene_id "XLOC_082894__XLOC_082896___APBA2_NC_019475.2"; gene_version "1"; transcript_id "APBA2_NC_019475.2"; transcript_version "1"; gene_name "APBA2_NC_019475.2"; gene_source "ensembl"; gene_biotype "protein_coding"; transcript_name "APBA2_NC_019475.2"; transcript_source "ensembl"; transcript_biotype "protein_coding"
NC_019462.2	Gnomon	exon	17716673	17728219	.	+	.	gene_id "XLOC_035638___APBA3"; gene_version "1"; transcript_id "APBA3"; transcript_version "1"; gene_name "APBA3"; gene_source "ensembl"; gene_biotype "protein_coding"; transcript_name "APBA3"; transcript_source "ensembl"; transcript_biotype "protein_coding"
NC_019472.2	Gnomon	exon	45940100	45964649	.	+	.	gene_id "XLOC_072596___APBB1"; gene_version "1"; transcript_id "APBB1"; transcript_version "1"; gene_name "APBB1"; gene_source "ensembl"; gene_biotype "protein_coding"; transcript_name "APBB1"; transcript_source "ensembl"; transcript_biotype "protein_coding"
NC_019470.2	Gnomon	exon	16935735	17016290	.	-	.	gene_id "XLOC_067052___APBB1IP"; gene_version "1"; transcript_id "APBB1IP"; transcript_version "1"; gene_name "APBB1IP"; gene_source "ensembl"; gene_biotype "protein_coding"; transcript_name "APBB1IP"; transcript_source "ensembl"; transcript_biotype "protein_coding"
NC_019463.2	Gnomon	exon	59585888	59618745	.	-	.	gene_id "XLOC_043189___APBB2"; gene_version "1"; transcript_id "APBB2"; transcript_version "1"; gene_name "APBB2"; gene_source "ensembl"; gene_biotype "protein_coding"; transcript_name "APBB2"; transcript_source "ensembl"; transcript_biotype "protein_coding"
NC_019462.2	Gnomon	exon	49043998	49050312	.	-	.	gene_id "XLOC_039272___APBB3"; gene_version "1"; transcript_id "APBB3"; transcript_version "1"; gene_name "APBB3"; gene_source "ensembl"; gene_biotype "protein_coding"; transcript_name "APBB3"; transcript_source "ensembl"; transcript_biotype "protein_coding"
NC_019464.2	Gnomon	exon	877071	964172	.	-	.	gene_id "XLOC_046353___APC"; gene_version "1"; transcript_id "APC"; transcript_version "1"; gene_name "APC"; gene_source "ensembl"; gene_biotype "protein_coding"; transcript_name "APC"; transcript_source "ensembl"; transcript_biotype "protein_coding"
NC_019462.2	Gnomon	exon	41180352	41200769	.	+	.	gene_id "XLOC_036297___APC2"; gene_version "1"; transcript_id "APC2"; transcript_version "1"; gene_name "APC2"; gene_source "ensembl"; gene_biotype "protein_coding"; transcript_name "APC2"; transcript_source "ensembl"; transcript_biotype "protein_coding"
NC_019480.2	Gnomon	exon	42431361	42467175	.	+	.	gene_id "XLOC_093270___APCDD1"; gene_version "1"; transcript_id "APCDD1"; transcript_version "1"; gene_name "APCDD1"; gene_source "ensembl"; gene_biotype "protein_coding"; transcript_name "APCDD1"; transcript_source "ensembl"; transcript_biotype "protein_coding"
NC_019470.2	Gnomon	exon	56984375	57126715	.	+	.	gene_id "XLOC_066022___APCDD1L"; gene_version "1"; transcript_id "APCDD1L"; transcript_version "1"; gene_name "APCDD1L"; gene_source "ensembl"; gene_biotype "protein_coding"; transcript_name "APCDD1L"; transcript_source "ensembl"; transcript_biotype "protein_coding"
NC_019470.2	Gnomon	exon	56973298	57097690	.	-	.	gene_id "XLOC_067998__XLOC_067999__XLOC_068004__XLOC_068005__XLOC_068006__XLOC_068007__XLOC_068008__XLOC_068009__XLOC_068010__XLOC_068011__XLOC_068012__XLOC_068013__XLOC_068014__XLOC_068015__XLOC_068016__XLOC_068017__XLOC_068018__XLOC_068019__XLOC_068020__XLOC_068021__XLOC_068022__XLOC_068023__XLOC_068024__XLOC_068025__XLOC_068026__XLOC_068027__XLOC_068028___APCDD1L_NC_019470.2"; gene_version "1"…
NC_019458.2	Gnomon	exon	108652886	108746528	.	+	.	gene_id "XLOC_002179__XLOC_002182___APCS"; gene_version "1"; transcript_id "APCS"; transcript_version "1"; gene_name "APCS"; gene_source "ensembl"; gene_biotype "protein_coding"; transcript_name "APCS"; transcript_source "ensembl"; transcript_biotype "protein_coding"
NC_019476.2	Gnomon	exon	50470068	50480889	.	-	.	gene_id "XLOC_086200___APEH"; gene_version "1"; transcript_id "APEH"; transcript_version "1"; gene_name "APEH"; gene_source "ensembl"; gene_biotype "protein_coding"; transcript_name "APEH"; transcript_source "ensembl"; transcript_biotype "protein_coding"
NC_019463.2	Gnomon	exon	242470	491589	.	+	.	gene_id "XLOC_040363__XLOC_040364___APELA"; gene_version "1"; transcript_id "APELA"; transcript_version "1"; gene_name "APELA"; gene_source "ensembl"; gene_biotype "protein_coding"; transcript_name "APELA"; transcript_source "ensembl"; transcript_biotype "protein_coding"
NC_019463.2	Gnomon	exon	151401	314042	.	-	.	gene_id "XLOC_042152__XLOC_042155___APELA_NC_019463.2"; gene_version "1"; transcript_id "APELA_NC_019463.2"; transcript_version "1"; gene_name "APELA_NC_019463.2"; gene_source "ensembl"; gene_biotype "protein_coding"; transcript_name "APELA_NC_019463.2"; transcript_source "ensembl"; transcript_biotype "protein_coding"
NC_019464.2	Gnomon	exon	23812985	23815624	.	-	.	gene_id "XLOC_046880___APEX1"; gene_version "1"; transcript_id "APEX1"; transcript_version "1"; gene_name "APEX1"; gene_source "ensembl"; gene_biotype "protein_coding"; transcript_name "APEX1"; transcript_source "ensembl"; transcript_biotype "protein_coding"
NC_019484.2	Gnomon	exon	47859554	47867204	.	-	.	gene_id "XLOC_104323___APEX2"; gene_version "1"; transcript_id "APEX2"; transcript_version "1"; gene_name "APEX2"; gene_source "ensembl"; gene_biotype "protein_coding"; transcript_name "APEX2"; transcript_source "ensembl"; transcript_biotype "protein_coding"
NC_019458.2	Gnomon	exon	99120179	99131585	.	-	.	gene_id "XLOC_006733___APH1A"; gene_version "1"; transcript_id "APH1A"; transcript_version "1"; gene_name "APH1A"; gene_source "ensembl"; gene_biotype "protein_coding"; transcript_name "APH1A"; transcript_source "ensembl"; transcript_biotype "protein_coding"
NC_019464.2	Gnomon	exon	43734464	43735983	.	+	.	gene_id "XLOC_045347___APH1B"; gene_version "1"; transcript_id "APH1B"; transcript_version "1"; gene_name "APH1B"; gene_source "ensembl"; gene_biotype "protein_coding"; transcript_name "APH1B"; transcript_source "ensembl"; transcript_biotype "protein_coding"
NC_019464.2	Gnomon	exon	43556273	43781872	.	-	.	gene_id "XLOC_047272___APH1B_NC_019464.2"; gene_version "1"; transcript_id "APH1B_NC_019464.2"; transcript_version "1"; gene_name "APH1B_NC_019464.2"; gene_source "ensembl"; gene_biotype "protein_coding"; transcript_name "APH1B_NC_019464.2"; transcript_source "ensembl"; transcript_biotype "protein_coding"
NC_019472.2	Gnomon	exon	71522146	71553050	.	+	.	gene_id "XLOC_073038___API5"; gene_version "1"; transcript_id "API5"; transcript_version "1"; gene_name "API5"; gene_source "ensembl"; gene_biotype "protein_coding"; transcript_name "API5"; transcript_source "ensembl"; transcript_biotype "protein_coding"
NC_019472.2	Gnomon	exon	63494436	63519227	.	+	.	gene_id "XLOC_072971___APIP"; gene_version "1"; transcript_id "APIP"; transcript_version "1"; gene_name "APIP"; gene_source "ensembl"; gene_biotype "protein_coding"; transcript_name "APIP"; transcript_source "ensembl"; transcript_biotype "protein_coding"
NC_019472.2	Gnomon	exon	63447398	63519316	.	-	.	gene_id "XLOC_074830___APIP_NC_019472.2"; gene_version "1"; transcript_id "APIP_NC_019472.2"; transcript_version "1"; gene_name "APIP_NC_019472.2"; gene_source "ensembl"; gene_biotype "protein_coding"; transcript_name "APIP_NC_019472.2"; transcript_source "ensembl"; transcript_biotype "protein_coding"
NC_019469.2	Gnomon	exon	41187688	41210599	.	-	.	gene_id "XLOC_064098___APITD1"; gene_version "1"; transcript_id "APITD1"; transcript_version "1"; gene_name "APITD1"; gene_source "ensembl"; gene_biotype "protein_coding"; transcript_name "APITD1"; transcript_source "ensembl"; transcript_biotype "protein_coding"
NC_019460.2	Gnomon	exon	39478730	39662040	.	-	.	gene_id "XLOC_025935___APLF"; gene_version "1"; transcript_id "APLF"; transcript_version "1"; gene_name "APLF"; gene_source "ensembl"; gene_biotype "protein_coding"; transcript_name "APLF"; transcript_source "ensembl"; transcript_biotype "protein_coding"
NC_019472.2	Gnomon	exon	77565295	77569414	.	-	.	gene_id "XLOC_075077___APLNR"; gene_version "1"; transcript_id "APLNR"; transcript_version "1"; gene_name "APLNR"; gene_source "ensembl"; gene_biotype "protein_coding"; transcript_name "APLNR"; transcript_source "ensembl"; transcript_biotype "protein_coding"
NC_019471.2	Gnomon	exon	45582379	45591662	.	+	.	gene_id "XLOC_069616___APLP1"; gene_version "1"; transcript_id "APLP1"; transcript_version "1"; gene_name "APLP1"; gene_source "ensembl"; gene_biotype "protein_coding"; transcript_name "APLP1"; transcript_source "ensembl"; transcript_biotype "protein_coding"
NC_019478.2	Gnomon	exon	35379075	35442052	.	+	.	gene_id "XLOC_089383___APLP2"; gene_version "1"; transcript_id "APLP2"; transcript_version "1"; gene_name "APLP2"; gene_source "ensembl"; gene_biotype "protein_coding"; transcript_name "APLP2"; transcript_source "ensembl"; transcript_biotype "protein_coding"
NC_019470.2	Gnomon	exon	41576866	41672751	.	-	.	gene_id "XLOC_067644___APMAP"; gene_version "1"; transcript_id "APMAP"; transcript_version "1"; gene_name "APMAP"; gene_source "ensembl"; gene_biotype "protein_coding"; transcript_name "APMAP"; transcript_source "ensembl"; transcript_biotype "protein_coding"
NC_019458.2	Gnomon	exon	105021688	105027871	.	+	.	gene_id "XLOC_002078___APOA1BP"; gene_version "1"; transcript_id "APOA1BP"; transcript_version "1"; gene_name "APOA1BP"; gene_source "ensembl"; gene_biotype "protein_coding"; transcript_name "APOA1BP"; transcript_source "ensembl"; transcript_biotype "protein_coding"
NC_019458.2	Gnomon	exon	110622918	110624161	.	-	.	gene_id "XLOC_007168___APOA2"; gene_version "1"; transcript_id "APOA2"; transcript_version "1"; gene_name "APOA2"; gene_source "ensembl"; gene_biotype "protein_coding"; transcript_name "APOA2"; transcript_source "ensembl"; transcript_biotype "protein_coding"
NC_019472.2	Gnomon	exon	26932026	26934942	.	-	.	gene_id "XLOC_073836___APOA4"; gene_version "1"; transcript_id "APOA4"; transcript_version "1"; gene_name "APOA4"; gene_source "ensembl"; gene_biotype "protein_coding"; transcript_name "APOA4"; transcript_source "ensembl"; transcript_biotype "protein_coding"
NC_019472.2	Gnomon	exon	26896452	26899395	.	-	.	gene_id "XLOC_073834___APOA5"; gene_version "1"; transcript_id "APOA5"; transcript_version "1"; gene_name "APOA5"; gene_source "ensembl"; gene_biotype "protein_coding"; transcript_name "APOA5"; transcript_source "ensembl"; transcript_biotype "protein_coding"
NC_019460.2	Gnomon	exon	28415615	28618780	.	-	.	gene_id "XLOC_025743__XLOC_025745__XLOC_025746___APOB"; gene_version "1"; transcript_id "APOB"; transcript_version "1"; gene_name "APOB"; gene_source "ensembl"; gene_biotype "protein_coding"; transcript_name "APOB"; transcript_source "ensembl"; transcript_biotype "protein_coding"
NC_019460.2	Gnomon	exon	205810864	205820573	.	-	.	gene_id "XLOC_029808___APOBEC1"; gene_version "1"; transcript_id "APOBEC1"; transcript_version "1"; gene_name "APOBEC1"; gene_source "ensembl"; gene_biotype "protein_coding"; transcript_name "APOBEC1"; transcript_source "ensembl"; transcript_biotype "protein_coding"
NC_019477.2	Gnomon	exon	14998072	15016126	.	+	.	gene_id "XLOC_086797___APOBEC2"; gene_version "1"; transcript_id "APOBEC2"; transcript_version "1"; gene_name "APOBEC2"; gene_source "ensembl"; gene_biotype "protein_coding"; transcript_name "APOBEC2"; transcript_source "ensembl"; transcript_biotype "protein_coding"
NC_019460.2	Gnomon	exon	214294656	214311289	.	+	.	gene_id "XLOC_024791___APOBEC3F"; gene_version "1"; transcript_id "APOBEC3F"; transcript_version "1"; gene_name "APOBEC3F"; gene_source "ensembl"; gene_biotype "protein_coding"; transcript_name "APOBEC3F"; transcript_source "ensembl"; transcript_biotype "protein_coding"
NC_019460.2	Gnomon	exon	214268992	214272825	.	+	.	gene_id "XLOC_024789___APOBEC3Z1"; gene_version "1"; transcript_id "APOBEC3Z1"; transcript_version "1"; gene_name "APOBEC3Z1"; gene_source "ensembl"; gene_biotype "protein_coding"; transcript_name "APOBEC3Z1"; transcript_source "ensembl"; transcript_biotype "protein_coding"
NC_019469.2	Gnomon	exon	62717842	62729834	.	-	.	gene_id "XLOC_064492___APOBEC4"; gene_version "1"; transcript_id "APOBEC4"; transcript_version "1"; gene_name "APOBEC4"; gene_source "ensembl"; gene_biotype "protein_coding"; transcript_name "APOBEC4"; transcript_source "ensembl"; transcript_biotype "protein_coding"
NC_019481.2	Gnomon	exon	26060619	26067480	.	+	.	gene_id "XLOC_095450___APOBR"; gene_version "1"; transcript_id "APOBR"; transcript_version "1"; gene_name "APOBR"; gene_source "ensembl"; gene_biotype "protein_coding"; transcript_name "APOBR"; transcript_source "ensembl"; transcript_biotype "protein_coding"
NC_019471.2	Gnomon	exon	51620148	51622445	.	+	.	gene_id "XLOC_069793___APOC2"; gene_version "1"; transcript_id "APOC2"; transcript_version "1"; gene_name "APOC2"; gene_source "ensembl"; gene_biotype "protein_coding"; transcript_name "APOC2"; transcript_source "ensembl"; transcript_biotype "protein_coding"
NC_019471.2	Gnomon	exon	51620514	51628335	.	-	.	gene_id "XLOC_071305___APOC2_NC_019471.2"; gene_version "1"; transcript_id "APOC2_NC_019471.2"; transcript_version "1"; gene_name "APOC2_NC_019471.2"; gene_source "ensembl"; gene_biotype "protein_coding"; transcript_name "APOC2_NC_019471.2"; transcript_source "ensembl"; transcript_biotype "protein_coding"
NC_019472.2	Gnomon	exon	26940125	26942730	.	+	.	gene_id "XLOC_072232___APOC3"; gene_version "1"; transcript_id "APOC3"; transcript_version "1"; gene_name "APOC3"; gene_source "ensembl"; gene_biotype "protein_coding"; transcript_name "APOC3"; transcript_source "ensembl"; transcript_biotype "protein_coding"
NC_019471.2	Gnomon	exon	51615933	51619840	.	+	.	gene_id "XLOC_069792___APOC4"; gene_version "1"; transcript_id "APOC4"; transcript_version "1"; gene_name "APOC4"; gene_source "ensembl"; gene_biotype "protein_coding"; transcript_name "APOC4"; transcript_source "ensembl"; transcript_biotype "protein_coding"
NC_019458.2	Gnomon	exon	190151977	190165590	.	+	.	gene_id "XLOC_003297___APOD"; gene_version "1"; transcript_id "APOD"; transcript_version "1"; gene_name "APOD"; gene_source "ensembl"; gene_biotype "protein_coding"; transcript_name "APOD"; transcript_source "ensembl"; transcript_biotype "protein_coding"
NC_019471.2	Gnomon	exon	51600059	51605097	.	+	.	gene_id "XLOC_069788___APOE"; gene_version "1"; transcript_id "APOE"; transcript_version "1"; gene_name "APOE"; gene_source "ensembl"; gene_biotype "protein_coding"; transcript_name "APOE"; transcript_source "ensembl"; transcript_biotype "protein_coding"
NC_019460.2	Gnomon	exon	162710635	162712804	.	+	.	gene_id "XLOC_023755___APOF"; gene_version "1"; transcript_id "APOF"; transcript_version "1"; gene_name "APOF"; gene_source "ensembl"; gene_biotype "protein_coding"; transcript_name "APOF"; transcript_source "ensembl"; transcript_biotype "protein_coding"
NC_019468.2	Gnomon	exon	61308663	61454879	.	+	.	gene_id "XLOC_060210___APOH"; gene_version "1"; transcript_id "APOH"; transcript_version "1"; gene_name "APOH"; gene_source "ensembl"; gene_biotype "protein_coding"; transcript_name "APOH"; transcript_source "ensembl"; transcript_biotype "protein_coding"
NC_019468.2	Gnomon	exon	61429202	61441684	.	-	.	gene_id "XLOC_061737___APOH_NC_019468.2"; gene_version "1"; transcript_id "APOH_NC_019468.2"; transcript_version "1"; gene_name "APOH_NC_019468.2"; gene_source "ensembl"; gene_biotype "protein_coding"; transcript_name "APOH_NC_019468.2"; transcript_source "ensembl"; transcript_biotype "protein_coding"
NC_019460.2	Gnomon	exon	201689508	201701767	.	-	.	gene_id "XLOC_029709___APOLD1"; gene_version "1"; transcript_id "APOLD1"; transcript_version "1"; gene_name "APOLD1"; gene_source "ensembl"; gene_biotype "protein_coding"; transcript_name "APOLD1"; transcript_source "ensembl"; transcript_biotype "protein_coding"
NC_019477.2	Gnomon	exon	26691880	26695890	.	-	.	gene_id "XLOC_088151___APOM"; gene_version "1"; transcript_id "APOM"; transcript_version "1"; gene_name "APOM"; gene_source "ensembl"; gene_biotype "protein_coding"; transcript_name "APOM"; transcript_source "ensembl"; transcript_biotype "protein_coding"
NC_019484.2	Gnomon	exon	21177009	21227499	.	-	.	gene_id "XLOC_103699___APOO"; gene_version "1"; transcript_id "APOO"; transcript_version "1"; gene_name "APOO"; gene_source "ensembl"; gene_biotype "protein_coding"; transcript_name "APOO"; transcript_source "ensembl"; transcript_biotype "protein_coding"
NC_019484.2	Gnomon	exon	72757514	72853955	.	+	.	gene_id "XLOC_102117___APOOL"; gene_version "1"; transcript_id "APOOL"; transcript_version "1"; gene_name "APOOL"; gene_source "ensembl"; gene_biotype "protein_coding"; transcript_name "APOOL"; transcript_source "ensembl"; transcript_biotype "protein_coding"
NC_019475.2	Gnomon	exon	66780098	66811415	.	+	.	gene_id "XLOC_082193___APOPT1"; gene_version "1"; transcript_id "APOPT1"; transcript_version "1"; gene_name "APOPT1"; gene_source "ensembl"; gene_biotype "protein_coding"; transcript_name "APOPT1"; transcript_source "ensembl"; transcript_biotype "protein_coding"
NC_019458.2	Gnomon	exon	128261763	128583810	.	+	.	gene_id "XLOC_002638___APP"; gene_version "1"; transcript_id "APP"; transcript_version "1"; gene_name "APP"; gene_source "ensembl"; gene_biotype "protein_coding"; transcript_name "APP"; transcript_source "ensembl"; transcript_biotype "protein_coding"
NC_019468.2	Gnomon	exon	12003713	12068955	.	+	.	gene_id "XLOC_058702___APPBP2"; gene_version "1"; transcript_id "APPBP2"; transcript_version "1"; gene_name "APPBP2"; gene_source "ensembl"; gene_biotype "protein_coding"; transcript_name "APPBP2"; transcript_source "ensembl"; transcript_biotype "protein_coding"
NC_019476.2	Gnomon	exon	43848748	43877799	.	-	.	gene_id "XLOC_086059___APPL1"; gene_version "1"; transcript_id "APPL1"; transcript_version "1"; gene_name "APPL1"; gene_source "ensembl"; gene_biotype "protein_coding"; transcript_name "APPL1"; transcript_source "ensembl"; transcript_biotype "protein_coding"
NC_019460.2	Gnomon	exon	173549455	173615552	.	-	.	gene_id "XLOC_029017___APPL2"; gene_version "1"; transcript_id "APPL2"; transcript_version "1"; gene_name "APPL2"; gene_source "ensembl"; gene_biotype "protein_coding"; transcript_name "APPL2"; transcript_source "ensembl"; transcript_biotype "protein_coding"
NC_019471.2	Gnomon	exon	13491095	13493721	.	-	.	gene_id "XLOC_070541___APRT"; gene_version "1"; transcript_id "APRT"; transcript_version "1"; gene_name "APRT"; gene_source "ensembl"; gene_biotype "protein_coding"; transcript_name "APRT"; transcript_source "ensembl"; transcript_biotype "protein_coding"
NC_019459.2	Gnomon	exon	37955982	37973253	.	+	.	gene_id "XLOC_011560___APTX"; gene_version "1"; transcript_id "APTX"; transcript_version "1"; gene_name "APTX"; gene_source "ensembl"; gene_biotype "protein_coding"; transcript_name "APTX"; transcript_source "ensembl"; transcript_biotype "protein_coding"
NC_019458.2	Gnomon	exon	103036471	103040834	.	+	.	gene_id "XLOC_002031___AQP10"; gene_version "1"; transcript_id "AQP10"; transcript_version "1"; gene_name "AQP10"; gene_source "ensembl"; gene_biotype "protein_coding"; transcript_name "AQP10"; transcript_source "ensembl"; transcript_biotype "protein_coding"
NC_019458.2	Gnomon	exon	103036779	103040834	.	-	.	gene_id "XLOC_006875___AQP10_NC_019458.2"; gene_version "1"; transcript_id "AQP10_NC_019458.2"; transcript_version "1"; gene_name "AQP10_NC_019458.2"; gene_source "ensembl"; gene_biotype "protein_coding"; transcript_name "AQP10_NC_019458.2"; transcript_source "ensembl"; transcript_biotype "protein_coding"
NC_019478.2	Gnomon	exon	17719910	17731725	.	-	.	gene_id "XLOC_090166___AQP11"; gene_version "1"; transcript_id "AQP11"; transcript_version "1"; gene_name "AQP11"; gene_source "ensembl"; gene_biotype "protein_coding"; transcript_name "AQP11"; transcript_source "ensembl"; transcript_biotype "protein_coding"
NC_019460.2	Gnomon	exon	135988713	135990343	.	+	.	gene_id "XLOC_023240___AQP2"; gene_version "1"; transcript_id "AQP2"; transcript_version "1"; gene_name "AQP2"; gene_source "ensembl"; gene_biotype "protein_coding"; transcript_name "AQP2"; transcript_source "ensembl"; transcript_biotype "protein_coding"
NC_019460.2	Gnomon	exon	135987888	135997426	.	-	.	gene_id "XLOC_028126___AQP2_NC_019460.2"; gene_version "1"; transcript_id "AQP2_NC_019460.2"; transcript_version "1"; gene_name "AQP2_NC_019460.2"; gene_source "ensembl"; gene_biotype "protein_coding"; transcript_name "AQP2_NC_019460.2"; transcript_source "ensembl"; transcript_biotype "protein_coding"
NC_019459.2	Gnomon	exon	37540127	37546890	.	+	.	gene_id "XLOC_011549___AQP3"; gene_version "1"; transcript_id "AQP3"; transcript_version "1"; gene_name "AQP3"; gene_source "ensembl"; gene_biotype "protein_coding"; transcript_name "AQP3"; transcript_source "ensembl"; transcript_biotype "protein_coding"
NC_019480.2	Gnomon	exon	30249338	30540655	.	+	.	gene_id "XLOC_093026__XLOC_093027___AQP4"; gene_version "1"; transcript_id "AQP4"; transcript_version "1"; gene_name "AQP4"; gene_source "ensembl"; gene_biotype "protein_coding"; transcript_name "AQP4"; transcript_source "ensembl"; transcript_biotype "protein_coding"
NC_019460.2	Gnomon	exon	135974463	135978333	.	-	.	gene_id "XLOC_028125___AQP5"; gene_version "1"; transcript_id "AQP5"; transcript_version "1"; gene_name "AQP5"; gene_source "ensembl"; gene_biotype "protein_coding"; transcript_name "AQP5"; transcript_source "ensembl"; transcript_biotype "protein_coding"
NC_019460.2	Gnomon	exon	135962822	135968710	.	-	.	gene_id "XLOC_028124___AQP6"; gene_version "1"; transcript_id "AQP6"; transcript_version "1"; gene_name "AQP6"; gene_source "ensembl"; gene_biotype "protein_coding"; transcript_name "AQP6"; transcript_source "ensembl"; transcript_biotype "protein_coding"
NC_019459.2	Gnomon	exon	37585238	37608748	.	+	.	gene_id "XLOC_011550___AQP7"; gene_version "1"; transcript_id "AQP7"; transcript_version "1"; gene_name "AQP7"; gene_source "ensembl"; gene_biotype "protein_coding"; transcript_name "AQP7"; transcript_source "ensembl"; transcript_biotype "protein_coding"
NC_019481.2	Gnomon	exon	22800012	22810556	.	+	.	gene_id "XLOC_095416___AQP8"; gene_version "1"; transcript_id "AQP8"; transcript_version "1"; gene_name "AQP8"; gene_source "ensembl"; gene_biotype "protein_coding"; transcript_name "AQP8"; transcript_source "ensembl"; transcript_biotype "protein_coding"
NC_019464.2	Gnomon	exon	49036435	49095439	.	+	.	gene_id "XLOC_045426__XLOC_045430___AQP9"; gene_version "1"; transcript_id "AQP9"; transcript_version "1"; gene_name "AQP9"; gene_source "ensembl"; gene_biotype "protein_coding"; transcript_name "AQP9"; transcript_source "ensembl"; transcript_biotype "protein_coding"
NC_019464.2	Gnomon	exon	48908057	49106524	.	-	.	gene_id "XLOC_047515__XLOC_047517___AQP9_NC_019464.2"; gene_version "1"; transcript_id "AQP9_NC_019464.2"; transcript_version "1"; gene_name "AQP9_NC_019464.2"; gene_source "ensembl"; gene_biotype "protein_coding"; transcript_name "AQP9_NC_019464.2"; transcript_source "ensembl"; transcript_biotype "protein_coding"
NC_019464.2	Gnomon	exon	27286712	27410833	.	-	.	gene_id "XLOC_046958___AQR"; gene_version "1"; transcript_id "AQR"; transcript_version "1"; gene_name "AQR"; gene_source "ensembl"; gene_biotype "protein_coding"; transcript_name "AQR"; transcript_source "ensembl"; transcript_biotype "protein_coding"
NC_019484.2	Gnomon	exon	56612670	56810273	.	+	.	gene_id "XLOC_101956___AR"; gene_version "1"; transcript_id "AR"; transcript_version "1"; gene_name "AR"; gene_source "ensembl"; gene_biotype "protein_coding"; transcript_name "AR"; transcript_source "ensembl"; transcript_biotype "protein_coding"
NC_019484.2	Gnomon	exon	56749240	56749528	.	-	.	gene_id "XLOC_104576___AR_NC_019484.2"; gene_version "1"; transcript_id "AR_NC_019484.2"; transcript_version "1"; gene_name "AR_NC_019484.2"; gene_source "ensembl"; gene_biotype "protein_coding"; transcript_name "AR_NC_019484.2"; transcript_source "ensembl"; transcript_biotype "protein_coding"
NC_019484.2	Gnomon	exon	53843555	53852147	.	-	.	gene_id "XLOC_104522___ARAF"; gene_version "1"; transcript_id "ARAF"; transcript_version "1"; gene_name "ARAF"; gene_source "ensembl"; gene_biotype "protein_coding"; transcript_name "ARAF"; transcript_source "ensembl"; transcript_biotype "protein_coding"
NC_019472.2	Gnomon	exon	50346893	50458230	.	-	.	gene_id "XLOC_074540___ARAP1"; gene_version "1"; transcript_id "ARAP1"; transcript_version "1"; gene_name "ARAP1"; gene_source "ensembl"; gene_biotype "protein_coding"; transcript_name "ARAP1"; transcript_source "ensembl"; transcript_biotype "protein_coding"
NC_019463.2	Gnomon	exon	55383254	55532855	.	-	.	gene_id "XLOC_043112___ARAP2"; gene_version "1"; transcript_id "ARAP2"; transcript_version "1"; gene_name "ARAP2"; gene_source "ensembl"; gene_biotype "protein_coding"; transcript_name "ARAP2"; transcript_source "ensembl"; transcript_biotype "protein_coding"
NC_019462.2	Gnomon	exon	50049108	50079520	.	-	.	gene_id "XLOC_039292___ARAP3"; gene_version "1"; transcript_id "ARAP3"; transcript_version "1"; gene_name "ARAP3"; gene_source "ensembl"; gene_biotype "protein_coding"; transcript_name "ARAP3"; transcript_source "ensembl"; transcript_biotype "protein_coding"
NC_019466.2	Gnomon	exon	14526589	14528794	.	+	.	gene_id "XLOC_052455___ARC"; gene_version "1"; transcript_id "ARC"; transcript_version "1"; gene_name "ARC"; gene_source "ensembl"; gene_biotype "protein_coding"; transcript_name "ARC"; transcript_source "ensembl"; transcript_biotype "protein_coding"
NC_019472.2	Gnomon	exon	28682900	28712063	.	+	.	gene_id "XLOC_072264___ARCN1"; gene_version "1"; transcript_id "ARCN1"; transcript_version "1"; gene_name "ARCN1"; gene_source "ensembl"; gene_biotype "protein_coding"; transcript_name "ARCN1"; transcript_source "ensembl"; transcript_biotype "protein_coding"
NC_019463.2	Gnomon	exon	88956624	88968948	.	+	.	gene_id "XLOC_041759___AREG"; gene_version "1"; transcript_id "AREG"; transcript_version "1"; gene_name "AREG"; gene_source "ensembl"; gene_biotype "protein_coding"; transcript_name "AREG"; transcript_source "ensembl"; transcript_biotype "protein_coding"
NC_019464.2	Gnomon	exon	82801577	82849419	.	-	.	gene_id "XLOC_048433___AREL1"; gene_version "1"; transcript_id "AREL1"; transcript_version "1"; gene_name "AREL1"; gene_source "ensembl"; gene_biotype "protein_coding"; transcript_name "AREL1"; transcript_source "ensembl"; transcript_biotype "protein_coding"
NC_019462.2	Gnomon	exon	2671941	2692101	.	-	.	gene_id "XLOC_037965___ARF1"; gene_version "1"; transcript_id "ARF1"; transcript_version "1"; gene_name "ARF1"; gene_source "ensembl"; gene_biotype "protein_coding"; transcript_name "ARF1"; transcript_source "ensembl"; transcript_biotype "protein_coding"
NC_019460.2	Gnomon	exon	136899492	136929031	.	+	.	gene_id "XLOC_023263___ARF3"; gene_version "1"; transcript_id "ARF3"; transcript_version "1"; gene_name "ARF3"; gene_source "ensembl"; gene_biotype "protein_coding"; transcript_name "ARF3"; transcript_source "ensembl"; transcript_biotype "protein_coding"
NC_019476.2	Gnomon	exon	43599300	43645463	.	+	.	gene_id "XLOC_084652___ARF4"; gene_version "1"; transcript_id "ARF4"; transcript_version "1"; gene_name "ARF4"; gene_source "ensembl"; gene_biotype "protein_coding"; transcript_name "ARF4"; transcript_source "ensembl"; transcript_biotype "protein_coding"
NC_019461.2	Gnomon	exon	91874663	91878458	.	+	.	gene_id "XLOC_032047___ARF5"; gene_version "1"; transcript_id "ARF5"; transcript_version "1"; gene_name "ARF5"; gene_source "ensembl"; gene_biotype "protein_coding"; transcript_name "ARF5"; transcript_source "ensembl"; transcript_biotype "protein_coding"
NC_019464.2	Gnomon	exon	39939132	39944060	.	+	.	gene_id "XLOC_045286___ARF6"; gene_version "1"; transcript_id "ARF6"; transcript_version "1"; gene_name "ARF6"; gene_source "ensembl"; gene_biotype "protein_coding"; transcript_name "ARF6"; transcript_source "ensembl"; transcript_biotype "protein_coding"
NC_019470.2	Gnomon	exon	53497948	53519862	.	-	.	gene_id "XLOC_067930___ARFGAP1"; gene_version "1"; transcript_id "ARFGAP1"; transcript_version "1"; gene_name "ARFGAP1"; gene_source "ensembl"; gene_biotype "protein_coding"; transcript_name "ARFGAP1"; transcript_source "ensembl"; transcript_biotype "protein_coding"
NC_019472.2	Gnomon	exon	75181610	75197802	.	-	.	gene_id "XLOC_075008___ARFGAP2"; gene_version "1"; transcript_id "ARFGAP2"; transcript_version "1"; gene_name "ARFGAP2"; gene_source "ensembl"; gene_biotype "protein_coding"; transcript_name "ARFGAP2"; transcript_source "ensembl"; transcript_biotype "protein_coding"
NC_019460.2	Gnomon	exon	217386638	217452619	.	-	.	gene_id "XLOC_030113___ARFGAP3"; gene_version "1"; transcript_id "ARFGAP3"; transcript_version "1"; gene_name "ARFGAP3"; gene_source "ensembl"; gene_biotype "protein_coding"; transcript_name "ARFGAP3"; transcript_source "ensembl"; transcript_biotype "protein_coding"
NC_019466.2	Gnomon	exon	44000542	44122743	.	-	.	gene_id "XLOC_054742___ARFGEF1"; gene_version "1"; transcript_id "ARFGEF1"; transcript_version "1"; gene_name "ARFGEF1"; gene_source "ensembl"; gene_biotype "protein_coding"; transcript_name "ARFGEF1"; transcript_source "ensembl"; transcript_biotype "protein_coding"
NC_019470.2	Gnomon	exon	76555800	76639947	.	+	.	gene_id "XLOC_066454___ARFGEF2"; gene_version "1"; transcript_id "ARFGEF2"; transcript_version "1"; gene_name "ARFGEF2"; gene_source "ensembl"; gene_biotype "protein_coding"; transcript_name "ARFGEF2"; transcript_source "ensembl"; transcript_biotype "protein_coding"
NC_019465.2	Gnomon	exon	62781375	63103371	.	+	.	gene_id "XLOC_049860___ARFGEF3"; gene_version "1"; transcript_id "ARFGEF3"; transcript_version "1"; gene_name "ARFGEF3"; gene_source "ensembl"; gene_biotype "protein_coding"; transcript_name "ARFGEF3"; transcript_source "ensembl"; transcript_biotype "protein_coding"
NC_019474.2	Gnomon	exon	4394386	4701775	.	-	.	gene_id "XLOC_079369___ARFIP1"; gene_version "1"; transcript_id "ARFIP1"; transcript_version "1"; gene_name "ARFIP1"; gene_source "ensembl"; gene_biotype "protein_coding"; transcript_name "ARFIP1"; transcript_source "ensembl"; transcript_biotype "protein_coding"
NC_019472.2	Gnomon	exon	45879436	45886794	.	+	.	gene_id "XLOC_072592___ARFIP2"; gene_version "1"; transcript_id "ARFIP2"; transcript_version "1"; gene_name "ARFIP2"; gene_source "ensembl"; gene_biotype "protein_coding"; transcript_name "ARFIP2"; transcript_source "ensembl"; transcript_biotype "protein_coding"
NC_019470.2	Gnomon	exon	53285948	53294341	.	+	.	gene_id "XLOC_065967___ARFRP1"; gene_version "1"; transcript_id "ARFRP1"; transcript_version "1"; gene_name "ARFRP1"; gene_source "ensembl"; gene_biotype "protein_coding"; transcript_name "ARFRP1"; transcript_source "ensembl"; transcript_biotype "protein_coding"
NC_019465.2	Gnomon	exon	56644643	56673378	.	+	.	gene_id "XLOC_049741___ARG1"; gene_version "1"; transcript_id "ARG1"; transcript_version "1"; gene_name "ARG1"; gene_source "ensembl"; gene_biotype "protein_coding"; transcript_name "ARG1"; transcript_source "ensembl"; transcript_biotype "protein_coding"
NC_019465.2	Gnomon	exon	56668858	56671046	.	-	.	gene_id "XLOC_051520___ARG1_NC_019465.2"; gene_version "1"; transcript_id "ARG1_NC_019465.2"; transcript_version "1"; gene_name "ARG1_NC_019465.2"; gene_source "ensembl"; gene_biotype "protein_coding"; transcript_name "ARG1_NC_019465.2"; transcript_source "ensembl"; transcript_biotype "protein_coding"
NC_019464.2	Gnomon	exon	76332239	76371716	.	+	.	gene_id "XLOC_046022___ARG2"; gene_version "1"; transcript_id "ARG2"; transcript_version "1"; gene_name "ARG2"; gene_source "ensembl"; gene_biotype "protein_coding"; transcript_name "ARG2"; transcript_source "ensembl"; transcript_biotype "protein_coding"
NC_019464.2	Gnomon	exon	76333847	76350986	.	-	.	gene_id "XLOC_048264___ARG2_NC_019464.2"; gene_version "1"; transcript_id "ARG2_NC_019464.2"; transcript_version "1"; gene_name "ARG2_NC_019464.2"; gene_source "ensembl"; gene_biotype "protein_coding"; transcript_name "ARG2_NC_019464.2"; transcript_source "ensembl"; transcript_biotype "protein_coding"
NC_019458.2	Gnomon	exon	184197486	184207363	.	+	.	gene_id "XLOC_003202___ARGFX"; gene_version "1"; transcript_id "ARGFX"; transcript_version "1"; gene_name "ARGFX"; gene_source "ensembl"; gene_biotype "protein_coding"; transcript_name "ARGFX"; transcript_source "ensembl"; transcript_biotype "protein_coding"
NC_019458.2	Gnomon	exon	184178643	184203645	.	-	.	gene_id "XLOC_008604__XLOC_008607__XLOC_008608___ARGFX_NC_019458.2"; gene_version "1"; transcript_id "ARGFX_NC_019458.2"; transcript_version "1"; gene_name "ARGFX_NC_019458.2"; gene_source "ensembl"; gene_biotype "protein_coding"; transcript_name "ARGFX_NC_019458.2"; transcript_source "ensembl"; transcript_biotype "protein_coding"
NC_019467.2	Gnomon	exon	81584509	81616733	.	-	.	gene_id "XLOC_058360___ARGLU1"; gene_version "1"; transcript_id "ARGLU1"; transcript_version "1"; gene_name "ARGLU1"; gene_source "ensembl"; gene_biotype "protein_coding"; transcript_name "ARGLU1"; transcript_source "ensembl"; transcript_biotype "protein_coding"
NC_019472.2	Gnomon	exon	74745857	74770316	.	-	.	gene_id "XLOC_074991___ARHGAP1"; gene_version "1"; transcript_id "ARHGAP1"; transcript_version "1"; gene_name "ARHGAP1"; gene_source "ensembl"; gene_biotype "protein_coding"; transcript_name "ARHGAP1"; transcript_source "ensembl"; transcript_biotype "protein_coding"
NC_019474.2	Gnomon	exon	9811072	10383387	.	-	.	gene_id "XLOC_079436___ARHGAP10"; gene_version "1"; transcript_id "ARHGAP10"; transcript_version "1"; gene_name "ARHGAP10"; gene_source "ensembl"; gene_biotype "protein_coding"; transcript_name "ARHGAP10"; transcript_source "ensembl"; transcript_biotype "protein_coding"
NC_019464.2	Gnomon	exon	27044827	27063797	.	-	.	gene_id "XLOC_046946___ARHGAP11A"; gene_version "1"; transcript_id "ARHGAP11A"; transcript_version "1"; gene_name "ARHGAP11A"; gene_source "ensembl"; gene_biotype "protein_coding"; transcript_name "ARHGAP11A"; transcript_source "ensembl"; transcript_biotype "protein_coding"
NC_019470.2	Gnomon	exon	32464269	32713026	.	+	.	gene_id "XLOC_065539___ARHGAP12"; gene_version "1"; transcript_id "ARHGAP12"; transcript_version "1"; gene_name "ARHGAP12"; gene_source "ensembl"; gene_biotype "protein_coding"; transcript_name "ARHGAP12"; transcript_source "ensembl"; transcript_biotype "protein_coding"
NC_019470.2	Gnomon	exon	32439290	32752118	.	-	.	gene_id "XLOC_067460___ARHGAP12_NC_019470.2"; gene_version "1"; transcript_id "ARHGAP12_NC_019470.2"; transcript_version "1"; gene_name "ARHGAP12_NC_019470.2"; gene_source "ensembl"; gene_biotype "protein_coding"; transcript_name "ARHGAP12_NC_019470.2"; transcript_source "ensembl"; transcript_biotype "protein_coding"
NC_019459.2	Gnomon	exon	165068550	165806738	.	+	.	gene_id "XLOC_013854__XLOC_013872__XLOC_013877__XLOC_013878__XLOC_013879__XLOC_013880__XLOC_013881__XLOC_013882__XLOC_013883__XLOC_013884__XLOC_013885__XLOC_013886__XLOC_013887__XLOC_013888__XLOC_013889__XLOC_013890__XLOC_013891__XLOC_013892__XLOC_013893__XLOC_013894__XLOC_013895__XLOC_013896__XLOC_013897__XLOC_013898__XLOC_013899__XLOC_013900__XLOC_013901__XLOC_013902__XLOC_013903___ARHGAP15"; g…
NC_019459.2	Gnomon	exon	165192008	165900760	.	-	.	gene_id "XLOC_018969___ARHGAP15_NC_019459.2"; gene_version "1"; transcript_id "ARHGAP15_NC_019459.2"; transcript_version "1"; gene_name "ARHGAP15_NC_019459.2"; gene_source "ensembl"; gene_biotype "protein_coding"; transcript_name "ARHGAP15_NC_019459.2"; transcript_source "ensembl"; transcript_biotype "protein_coding"
NC_019481.2	Gnomon	exon	22582220	22643470	.	-	.	gene_id "XLOC_096380___ARHGAP17"; gene_version "1"; transcript_id "ARHGAP17"; transcript_version "1"; gene_name "ARHGAP17"; gene_source "ensembl"; gene_biotype "protein_coding"; transcript_name "ARHGAP17"; transcript_source "ensembl"; transcript_biotype "protein_coding"
NC_019465.2	Gnomon	exon	54844358	54978137	.	-	.	gene_id "XLOC_051414___ARHGAP18"; gene_version "1"; transcript_id "ARHGAP18"; transcript_version "1"; gene_name "ARHGAP18"; gene_source "ensembl"; gene_biotype "protein_coding"; transcript_name "ARHGAP18"; transcript_source "ensembl"; transcript_biotype "protein_coding"
NC_019479.2	Gnomon	exon	17675710	17724639	.	-	.	gene_id "XLOC_091952___ARHGAP19"; gene_version "1"; transcript_id "ARHGAP19"; transcript_version "1"; gene_name "ARHGAP19"; gene_source "ensembl"; gene_biotype "protein_coding"; transcript_name "ARHGAP19"; transcript_source "ensembl"; transcript_biotype "protein_coding"
NC_019472.2	Gnomon	exon	19954351	20164938	.	+	.	gene_id "XLOC_072055__XLOC_072058___ARHGAP20"; gene_version "1"; transcript_id "ARHGAP20"; transcript_version "1"; gene_name "ARHGAP20"; gene_source "ensembl"; gene_biotype "protein_coding"; transcript_name "ARHGAP20"; transcript_source "ensembl"; transcript_biotype "protein_coding"
NC_019472.2	Gnomon	exon	19984380	20091456	.	-	.	gene_id "XLOC_073647___ARHGAP20_NC_019472.2"; gene_version "1"; transcript_id "ARHGAP20_NC_019472.2"; transcript_version "1"; gene_name "ARHGAP20_NC_019472.2"; gene_source "ensembl"; gene_biotype "protein_coding"; transcript_name "ARHGAP20_NC_019472.2"; transcript_source "ensembl"; transcript_biotype "protein_coding"
NC_019470.2	Gnomon	exon	24459288	24611614	.	-	.	gene_id "XLOC_067281___ARHGAP21"; gene_version "1"; transcript_id "ARHGAP21"; transcript_version "1"; gene_name "ARHGAP21"; gene_source "ensembl"; gene_biotype "protein_coding"; transcript_name "ARHGAP21"; transcript_source "ensembl"; transcript_biotype "protein_coding"
NC_019482.2	Gnomon	exon	42255067	42306569	.	-	.	gene_id "XLOC_099021___ARHGAP22"; gene_version "1"; transcript_id "ARHGAP22"; transcript_version "1"; gene_name "ARHGAP22"; gene_source "ensembl"; gene_biotype "protein_coding"; transcript_name "ARHGAP22"; transcript_source "ensembl"; transcript_biotype "protein_coding"
NC_019468.2	Gnomon	exon	38584437	38653017	.	+	.	gene_id "XLOC_059396___ARHGAP23"; gene_version "1"; transcript_id "ARHGAP23"; transcript_version "1"; gene_name "ARHGAP23"; gene_source "ensembl"; gene_biotype "protein_coding"; transcript_name "ARHGAP23"; transcript_source "ensembl"; transcript_biotype "protein_coding"
NC_019460.2	Gnomon	exon	39213654	39364690	.	-	.	gene_id "XLOC_025922__XLOC_025925___ARHGAP25"; gene_version "1"; transcript_id "ARHGAP25"; transcript_version "1"; gene_name "ARHGAP25"; gene_source "ensembl"; gene_biotype "protein_coding"; transcript_name "ARHGAP25"; transcript_source "ensembl"; transcript_biotype "protein_coding"
NC_019462.2	Gnomon	exon	50716957	51618671	.	+	.	gene_id "XLOC_036507___ARHGAP26"; gene_version "1"; transcript_id "ARHGAP26"; transcript_version "1"; gene_name "ARHGAP26"; gene_source "ensembl"; gene_biotype "protein_coding"; transcript_name "ARHGAP26"; transcript_source "ensembl"; transcript_biotype "protein_coding"
NC_019468.2	Gnomon	exon	44446265	44447247	.	+	.	gene_id "XLOC_059586___ARHGAP27"; gene_version "1"; transcript_id "ARHGAP27"; transcript_version "1"; gene_name "ARHGAP27"; gene_source "ensembl"; gene_biotype "protein_coding"; transcript_name "ARHGAP27"; transcript_source "ensembl"; transcript_biotype "protein_coding"
NC_019468.2	Gnomon	exon	44411430	44447744	.	-	.	gene_id "XLOC_061291___ARHGAP27_NC_019468.2"; gene_version "1"; transcript_id "ARHGAP27_NC_019468.2"; transcript_version "1"; gene_name "ARHGAP27_NC_019468.2"; gene_source "ensembl"; gene_biotype "protein_coding"; transcript_name "ARHGAP27_NC_019468.2"; transcript_source "ensembl"; transcript_biotype "protein_coding"
NC_019480.2	Gnomon	exon	40074110	40242300	.	+	.	gene_id "XLOC_093222___ARHGAP28"; gene_version "1"; transcript_id "ARHGAP28"; transcript_version "1"; gene_name "ARHGAP28"; gene_source "ensembl"; gene_biotype "protein_coding"; transcript_name "ARHGAP28"; transcript_source "ensembl"; transcript_biotype "protein_coding"
NC_019458.2	Gnomon	exon	70412392	70503772	.	-	.	gene_id "XLOC_006158___ARHGAP29"; gene_version "1"; transcript_id "ARHGAP29"; transcript_version "1"; gene_name "ARHGAP29"; gene_source "ensembl"; gene_biotype "protein_coding"; transcript_name "ARHGAP29"; transcript_source "ensembl"; transcript_biotype "protein_coding"
NC_019458.2	Gnomon	exon	110479767	110480795	.	+	.	gene_id "XLOC_002223___ARHGAP30"; gene_version "1"; transcript_id "ARHGAP30"; transcript_version "1"; gene_name "ARHGAP30"; gene_source "ensembl"; gene_biotype "protein_coding"; transcript_name "ARHGAP30"; transcript_source "ensembl"; transcript_biotype "protein_coding"
NC_019458.2	Gnomon	exon	110478701	110493062	.	-	.	gene_id "XLOC_007160___ARHGAP30_NC_019458.2"; gene_version "1"; transcript_id "ARHGAP30_NC_019458.2"; transcript_version "1"; gene_name "ARHGAP30_NC_019458.2"; gene_source "ensembl"; gene_biotype "protein_coding"; transcript_name "ARHGAP30_NC_019458.2"; transcript_source "ensembl"; transcript_biotype "protein_coding"
NC_019458.2	Gnomon	exon	182223837	182357881	.	+	.	gene_id "XLOC_003155___ARHGAP31"; gene_version "1"; transcript_id "ARHGAP31"; transcript_version "1"; gene_name "ARHGAP31"; gene_source "ensembl"; gene_biotype "protein_coding"; transcript_name "ARHGAP31"; transcript_source "ensembl"; transcript_biotype "protein_coding"
NC_019478.2	Gnomon	exon	31603970	31758672	.	+	.	gene_id "XLOC_089319___ARHGAP32"; gene_version "1"; transcript_id "ARHGAP32"; transcript_version "1"; gene_name "ARHGAP32"; gene_source "ensembl"; gene_biotype "protein_coding"; transcript_name "ARHGAP32"; transcript_source "ensembl"; transcript_biotype "protein_coding"
NC_019478.2	Gnomon	exon	31417058	31635701	.	-	.	gene_id "XLOC_090431___ARHGAP32_NC_019478.2"; gene_version "1"; transcript_id "ARHGAP32_NC_019478.2"; transcript_version "1"; gene_name "ARHGAP32_NC_019478.2"; gene_source "ensembl"; gene_biotype "protein_coding"; transcript_name "ARHGAP32_NC_019478.2"; transcript_source "ensembl"; transcript_biotype "protein_coding"
NC_019471.2	Gnomon	exon	45503375	45516760	.	+	.	gene_id "XLOC_069613___ARHGAP33"; gene_version "1"; transcript_id "ARHGAP33"; transcript_version "1"; gene_name "ARHGAP33"; gene_source "ensembl"; gene_biotype "protein_coding"; transcript_name "ARHGAP33"; transcript_source "ensembl"; transcript_biotype "protein_coding"
NC_019471.2	Gnomon	exon	52902596	53018959	.	+	.	gene_id "XLOC_069832___ARHGAP35"; gene_version "1"; transcript_id "ARHGAP35"; transcript_version "1"; gene_name "ARHGAP35"; gene_source "ensembl"; gene_biotype "protein_coding"; transcript_name "ARHGAP35"; transcript_source "ensembl"; transcript_biotype "protein_coding"
NC_019484.2	Gnomon	exon	97873309	98344029	.	-	.	gene_id "XLOC_105336__XLOC_105348___ARHGAP36"; gene_version "1"; transcript_id "ARHGAP36"; transcript_version "1"; gene_name "ARHGAP36"; gene_source "ensembl"; gene_biotype "protein_coding"; transcript_name "ARHGAP36"; transcript_source "ensembl"; transcript_biotype "protein_coding"
NC_019466.2	Gnomon	exon	13226397	13312633	.	+	.	gene_id "XLOC_052392___ARHGAP39"; gene_version "1"; transcript_id "ARHGAP39"; transcript_version "1"; gene_name "ARHGAP39"; gene_source "ensembl"; gene_biotype "protein_coding"; transcript_name "ARHGAP39"; transcript_source "ensembl"; transcript_biotype "protein_coding"
NC_019466.2	Gnomon	exon	13282038	13293536	.	-	.	gene_id "XLOC_054069__XLOC_054073___ARHGAP39_NC_019466.2"; gene_version "1"; transcript_id "ARHGAP39_NC_019466.2"; transcript_version "1"; gene_name "ARHGAP39_NC_019466.2"; gene_source "ensembl"; gene_biotype "protein_coding"; transcript_name "ARHGAP39_NC_019466.2"; transcript_source "ensembl"; transcript_biotype "protein_coding"
NW_014639275.1	Gnomon	exon	17734	34268	.	-	.	gene_id "XLOC_106248___ARHGAP4"; gene_version "1"; transcript_id "ARHGAP4"; transcript_version "1"; gene_name "ARHGAP4"; gene_source "ensembl"; gene_biotype "protein_coding"; transcript_name "ARHGAP4"; transcript_source "ensembl"; transcript_biotype "protein_coding"
NC_019472.2	Gnomon	exon	7539850	7659936	.	-	.	gene_id "XLOC_073462___ARHGAP42"; gene_version "1"; transcript_id "ARHGAP42"; transcript_version "1"; gene_name "ARHGAP42"; gene_source "ensembl"; gene_biotype "protein_coding"; transcript_name "ARHGAP42"; transcript_source "ensembl"; transcript_biotype "protein_coding"
NC_019468.2	Gnomon	exon	30746920	30862618	.	+	.	gene_id "XLOC_059190___ARHGAP44"; gene_version "1"; transcript_id "ARHGAP44"; transcript_version "1"; gene_name "ARHGAP44"; gene_source "ensembl"; gene_biotype "protein_coding"; transcript_name "ARHGAP44"; transcript_source "ensembl"; transcript_biotype "protein_coding"
NC_019468.2	Gnomon	exon	30830109	30830544	.	-	.	gene_id "XLOC_060843___ARHGAP44_NC_019468.2"; gene_version "1"; transcript_id "ARHGAP44_NC_019468.2"; transcript_version "1"; gene_name "ARHGAP44_NC_019468.2"; gene_source "ensembl"; gene_biotype "protein_coding"; transcript_name "ARHGAP44_NC_019468.2"; transcript_source "ensembl"; transcript_biotype "protein_coding"
NC_019475.2	Gnomon	exon	41366162	41559158	.	+	.	gene_id "XLOC_081787___ARHGAP5"; gene_version "1"; transcript_id "ARHGAP5"; transcript_version "1"; gene_name "ARHGAP5"; gene_source "ensembl"; gene_biotype "protein_coding"; transcript_name "ARHGAP5"; transcript_source "ensembl"; transcript_biotype "protein_coding"
NC_019484.2	Gnomon	exon	8864259	9115502	.	+	.	gene_id "XLOC_101243__XLOC_101244___ARHGAP6"; gene_version "1"; transcript_id "ARHGAP6"; transcript_version "1"; gene_name "ARHGAP6"; gene_source "ensembl"; gene_biotype "protein_coding"; transcript_name "ARHGAP6"; transcript_source "ensembl"; transcript_biotype "protein_coding"
NC_019484.2	Gnomon	exon	8679889	9235103	.	-	.	gene_id "XLOC_103507___ARHGAP6_NC_019484.2"; gene_version "1"; transcript_id "ARHGAP6_NC_019484.2"; transcript_version "1"; gene_name "ARHGAP6_NC_019484.2"; gene_source "ensembl"; gene_biotype "protein_coding"; transcript_name "ARHGAP6_NC_019484.2"; transcript_source "ensembl"; transcript_biotype "protein_coding"
NC_019460.2	Gnomon	exon	161681531	161689789	.	+	.	gene_id "XLOC_023728___ARHGAP9"; gene_version "1"; transcript_id "ARHGAP9"; transcript_version "1"; gene_name "ARHGAP9"; gene_source "ensembl"; gene_biotype "protein_coding"; transcript_name "ARHGAP9"; transcript_source "ensembl"; transcript_biotype "protein_coding"
NC_019468.2	Gnomon	exon	50134870	50142122	.	+	.	gene_id "XLOC_059706___ARHGDIA"; gene_version "1"; transcript_id "ARHGDIA"; transcript_version "1"; gene_name "ARHGDIA"; gene_source "ensembl"; gene_biotype "protein_coding"; transcript_name "ARHGDIA"; transcript_source "ensembl"; transcript_biotype "protein_coding"
NC_019468.2	Gnomon	exon	50137628	50144062	.	-	.	gene_id "XLOC_061405___ARHGDIA_NC_019468.2"; gene_version "1"; transcript_id "ARHGDIA_NC_019468.2"; transcript_version "1"; gene_name "ARHGDIA_NC_019468.2"; gene_source "ensembl"; gene_biotype "protein_coding"; transcript_name "ARHGDIA_NC_019468.2"; transcript_source "ensembl"; transcript_biotype "protein_coding"
NC_019460.2	Gnomon	exon	199552806	199572767	.	+	.	gene_id "XLOC_024508___ARHGDIB"; gene_version "1"; transcript_id "ARHGDIB"; transcript_version "1"; gene_name "ARHGDIB"; gene_source "ensembl"; gene_biotype "protein_coding"; transcript_name "ARHGDIB"; transcript_source "ensembl"; transcript_biotype "protein_coding"
NC_019481.2	Gnomon	exon	230583	232285	.	+	.	gene_id "XLOC_094898___ARHGDIG"; gene_version "1"; transcript_id "ARHGDIG"; transcript_version "1"; gene_name "ARHGDIG"; gene_source "ensembl"; gene_biotype "protein_coding"; transcript_name "ARHGDIG"; transcript_source "ensembl"; transcript_biotype "protein_coding"
NC_019471.2	Gnomon	exon	50272702	50295422	.	-	.	gene_id "XLOC_071254___ARHGEF1"; gene_version "1"; transcript_id "ARHGEF1"; transcript_version "1"; gene_name "ARHGEF1"; gene_source "ensembl"; gene_biotype "protein_coding"; transcript_name "ARHGEF1"; transcript_source "ensembl"; transcript_biotype "protein_coding"
NC_019483.2	Gnomon	exon	1064955	1128922	.	+	.	gene_id "XLOC_099167___ARHGEF10"; gene_version "1"; transcript_id "ARHGEF10"; transcript_version "1"; gene_name "ARHGEF10"; gene_source "ensembl"; gene_biotype "protein_coding"; transcript_name "ARHGEF10"; transcript_source "ensembl"; transcript_biotype "protein_coding"
NC_019459.2	Gnomon	exon	247871044	247878940	.	+	.	gene_id "XLOC_015198__XLOC_015199___ARHGEF10L"; gene_version "1"; transcript_id "ARHGEF10L"; transcript_version "1"; gene_name "ARHGEF10L"; gene_source "ensembl"; gene_biotype "protein_coding"; transcript_name "ARHGEF10L"; transcript_source "ensembl"; transcript_biotype "protein_coding"
NC_019459.2	Gnomon	exon	247600145	247936274	.	-	.	gene_id "XLOC_020424___ARHGEF10L_NC_019459.2"; gene_version "1"; transcript_id "ARHGEF10L_NC_019459.2"; transcript_version "1"; gene_name "ARHGEF10L_NC_019459.2"; gene_source "ensembl"; gene_biotype "protein_coding"; transcript_name "ARHGEF10L_NC_019459.2"; transcript_source "ensembl"; transcript_biotype "protein_coding"
NC_019458.2	Gnomon	exon	105335715	105452763	.	-	.	gene_id "XLOC_006955___ARHGEF11"; gene_version "1"; transcript_id "ARHGEF11"; transcript_version "1"; gene_name "ARHGEF11"; gene_source "ensembl"; gene_biotype "protein_coding"; transcript_name "ARHGEF11"; transcript_source "ensembl"; transcript_biotype "protein_coding"
NC_019472.2	Gnomon	exon	30373836	30547943	.	+	.	gene_id "XLOC_072303___ARHGEF12"; gene_version "1"; transcript_id "ARHGEF12"; transcript_version "1"; gene_name "ARHGEF12"; gene_source "ensembl"; gene_biotype "protein_coding"; transcript_name "ARHGEF12"; transcript_source "ensembl"; transcript_biotype "protein_coding"
NC_019468.2	Gnomon	exon	27445882	27463175	.	+	.	gene_id "XLOC_059068___ARHGEF15"; gene_version "1"; transcript_id "ARHGEF15"; transcript_version "1"; gene_name "ARHGEF15"; gene_source "ensembl"; gene_biotype "protein_coding"; transcript_name "ARHGEF15"; transcript_source "ensembl"; transcript_biotype "protein_coding"
NC_019468.2	Gnomon	exon	27444903	27447838	.	-	.	gene_id "XLOC_060788___ARHGEF15_NC_019468.2"; gene_version "1"; transcript_id "ARHGEF15_NC_019468.2"; transcript_version "1"; gene_name "ARHGEF15_NC_019468.2"; gene_source "ensembl"; gene_biotype "protein_coding"; transcript_name "ARHGEF15_NC_019468.2"; transcript_source "ensembl"; transcript_biotype "protein_coding"
NC_019469.2	Gnomon	exon	47601863	47625540	.	-	.	gene_id "XLOC_064213___ARHGEF16"; gene_version "1"; transcript_id "ARHGEF16"; transcript_version "1"; gene_name "ARHGEF16"; gene_source "ensembl"; gene_biotype "protein_coding"; transcript_name "ARHGEF16"; transcript_source "ensembl"; transcript_biotype "protein_coding"
NC_019472.2	Gnomon	exon	50818136	50960519	.	+	.	gene_id "XLOC_072781___ARHGEF17"; gene_version "1"; transcript_id "ARHGEF17"; transcript_version "1"; gene_name "ARHGEF17"; gene_source "ensembl"; gene_biotype "protein_coding"; transcript_name "ARHGEF17"; transcript_source "ensembl"; transcript_biotype "protein_coding"
NC_019462.2	Gnomon	exon	13864651	13964292	.	+	.	gene_id "XLOC_035508___ARHGEF18"; gene_version "1"; transcript_id "ARHGEF18"; transcript_version "1"; gene_name "ARHGEF18"; gene_source "ensembl"; gene_biotype "protein_coding"; transcript_name "ARHGEF18"; transcript_source "ensembl"; transcript_biotype "protein_coding"
NC_019459.2	Gnomon	exon	248711374	248737677	.	+	.	gene_id "XLOC_015215___ARHGEF19"; gene_version "1"; transcript_id "ARHGEF19"; transcript_version "1"; gene_name "ARHGEF19"; gene_source "ensembl"; gene_biotype "protein_coding"; transcript_name "ARHGEF19"; transcript_source "ensembl"; transcript_biotype "protein_coding"
NC_019458.2	Gnomon	exon	104468163	104481763	.	+	.	gene_id "XLOC_002059___ARHGEF2"; gene_version "1"; transcript_id "ARHGEF2"; transcript_version "1"; gene_name "ARHGEF2"; gene_source "ensembl"; gene_biotype "protein_coding"; transcript_name "ARHGEF2"; transcript_source "ensembl"; transcript_biotype "protein_coding"
NC_019458.2	Gnomon	exon	104428252	104492875	.	-	.	gene_id "XLOC_006928___ARHGEF2_NC_019458.2"; gene_version "1"; transcript_id "ARHGEF2_NC_019458.2"; transcript_version "1"; gene_name "ARHGEF2_NC_019458.2"; gene_source "ensembl"; gene_biotype "protein_coding"; transcript_name "ARHGEF2_NC_019458.2"; transcript_source "ensembl"; transcript_biotype "protein_coding"
NC_019460.2	Gnomon	exon	161568223	161575096	.	+	.	gene_id "XLOC_023722___ARHGEF25"; gene_version "1"; transcript_id "ARHGEF25"; transcript_version "1"; gene_name "ARHGEF25"; gene_source "ensembl"; gene_biotype "protein_coding"; transcript_name "ARHGEF25"; transcript_source "ensembl"; transcript_biotype "protein_coding"
NC_019460.2	Gnomon	exon	161569534	161576850	.	-	.	gene_id "XLOC_028725___ARHGEF25_NC_019460.2"; gene_version "1"; transcript_id "ARHGEF25_NC_019460.2"; transcript_version "1"; gene_name "ARHGEF25_NC_019460.2"; gene_source "ensembl"; gene_biotype "protein_coding"; transcript_name "ARHGEF25_NC_019460.2"; transcript_source "ensembl"; transcript_biotype "protein_coding"
NC_019458.2	Gnomon	exon	231376812	231390014	.	+	.	gene_id "XLOC_003838___ARHGEF26"; gene_version "1"; transcript_id "ARHGEF26"; transcript_version "1"; gene_name "ARHGEF26"; gene_source "ensembl"; gene_biotype "protein_coding"; transcript_name "ARHGEF26"; transcript_source "ensembl"; transcript_biotype "protein_coding"
NC_019458.2	Gnomon	exon	231378678	231521221	.	-	.	gene_id "XLOC_009669___ARHGEF26_NC_019458.2"; gene_version "1"; transcript_id "ARHGEF26_NC_019458.2"; transcript_version "1"; gene_name "ARHGEF26_NC_019458.2"; gene_source "ensembl"; gene_biotype "protein_coding"; transcript_name "ARHGEF26_NC_019458.2"; transcript_source "ensembl"; transcript_biotype "protein_coding"
NC_019473.2	Gnomon	exon	7392144	7826966	.	-	.	gene_id "XLOC_076530___ARHGEF28"; gene_version "1"; transcript_id "ARHGEF28"; transcript_version "1"; gene_name "ARHGEF28"; gene_source "ensembl"; gene_biotype "protein_coding"; transcript_name "ARHGEF28"; transcript_source "ensembl"; transcript_biotype "protein_coding"
NC_019476.2	Gnomon	exon	43937549	44336348	.	+	.	gene_id "XLOC_084657___ARHGEF3"; gene_version "1"; transcript_id "ARHGEF3"; transcript_version "1"; gene_name "ARHGEF3"; gene_source "ensembl"; gene_biotype "protein_coding"; transcript_name "ARHGEF3"; transcript_source "ensembl"; transcript_biotype "protein_coding"
NC_019460.2	Gnomon	exon	85000372	85003513	.	+	.	gene_id "XLOC_022153___ARHGEF33"; gene_version "1"; transcript_id "ARHGEF33"; transcript_version "1"; gene_name "ARHGEF33"; gene_source "ensembl"; gene_biotype "protein_coding"; transcript_name "ARHGEF33"; transcript_source "ensembl"; transcript_biotype "protein_coding"
NC_019460.2	Gnomon	exon	84982744	85066904	.	-	.	gene_id "XLOC_026823___ARHGEF33_NC_019460.2"; gene_version "1"; transcript_id "ARHGEF33_NC_019460.2"; transcript_version "1"; gene_name "ARHGEF33_NC_019460.2"; gene_source "ensembl"; gene_biotype "protein_coding"; transcript_name "ARHGEF33_NC_019460.2"; transcript_source "ensembl"; transcript_biotype "protein_coding"
NC_019462.2	Gnomon	exon	58354343	58428670	.	+	.	gene_id "XLOC_036702___ARHGEF37"; gene_version "1"; transcript_id "ARHGEF37"; transcript_version "1"; gene_name "ARHGEF37"; gene_source "ensembl"; gene_biotype "protein_coding"; transcript_name "ARHGEF37"; transcript_source "ensembl"; transcript_biotype "protein_coding"
NC_019462.2	Gnomon	exon	58374092	58572396	.	-	.	gene_id "XLOC_039503___ARHGEF37_NC_019462.2"; gene_version "1"; transcript_id "ARHGEF37_NC_019462.2"; transcript_version "1"; gene_name "ARHGEF37_NC_019462.2"; gene_source "ensembl"; gene_biotype "protein_coding"; transcript_name "ARHGEF37_NC_019462.2"; transcript_source "ensembl"; transcript_biotype "protein_coding"
NC_019463.2	Gnomon	exon	19588312	19590782	.	+	.	gene_id "XLOC_040992___ARHGEF38"; gene_version "1"; transcript_id "ARHGEF38"; transcript_version "1"; gene_name "ARHGEF38"; gene_source "ensembl"; gene_biotype "protein_coding"; transcript_name "ARHGEF38"; transcript_source "ensembl"; transcript_biotype "protein_coding"
NC_019463.2	Gnomon	exon	19583233	19738579	.	-	.	gene_id "XLOC_042572___ARHGEF38_NC_019463.2"; gene_version "1"; transcript_id "ARHGEF38_NC_019463.2"; transcript_version "1"; gene_name "ARHGEF38_NC_019463.2"; gene_source "ensembl"; gene_biotype "protein_coding"; transcript_name "ARHGEF38_NC_019463.2"; transcript_source "ensembl"; transcript_biotype "protein_coding"
NC_019459.2	Gnomon	exon	52614614	52622122	.	+	.	gene_id "XLOC_011837___ARHGEF39"; gene_version "1"; transcript_id "ARHGEF39"; transcript_version "1"; gene_name "ARHGEF39"; gene_source "ensembl"; gene_biotype "protein_coding"; transcript_name "ARHGEF39"; transcript_source "ensembl"; transcript_biotype "protein_coding"
NC_019459.2	Gnomon	exon	113274205	113725049	.	+	.	gene_id "XLOC_012802___ARHGEF4"; gene_version "1"; transcript_id "ARHGEF4"; transcript_version "1"; gene_name "ARHGEF4"; gene_source "ensembl"; gene_biotype "protein_coding"; transcript_name "ARHGEF4"; transcript_source "ensembl"; transcript_biotype "protein_coding"
NC_019459.2	Gnomon	exon	113266109	113710950	.	-	.	gene_id "XLOC_017811__XLOC_017812__XLOC_017813__XLOC_017814__XLOC_017815__XLOC_017816__XLOC_017817__XLOC_017818__XLOC_017819__XLOC_017820__XLOC_017821__XLOC_017822__XLOC_017823__XLOC_017824__XLOC_017825__XLOC_017826__XLOC_017827__XLOC_017828__XLOC_017829__XLOC_017830__XLOC_017831__XLOC_017832__XLOC_017833__XLOC_017834__XLOC_017835__XLOC_017836__XLOC_017837___ARHGEF4_NC_019459.2"; gene_version "1"…
NC_019464.2	Gnomon	exon	23217674	23240896	.	-	.	gene_id "XLOC_046858___ARHGEF40"; gene_version "1"; transcript_id "ARHGEF40"; transcript_version "1"; gene_name "ARHGEF40"; gene_source "ensembl"; gene_biotype "protein_coding"; transcript_name "ARHGEF40"; transcript_source "ensembl"; transcript_biotype "protein_coding"
NC_019461.2	Gnomon	exon	106856846	106994228	.	+	.	gene_id "XLOC_032339___ARHGEF5"; gene_version "1"; transcript_id "ARHGEF5"; transcript_version "1"; gene_name "ARHGEF5"; gene_source "ensembl"; gene_biotype "protein_coding"; transcript_name "ARHGEF5"; transcript_source "ensembl"; transcript_biotype "protein_coding"
NC_019461.2	Gnomon	exon	106604364	106975080	.	-	.	gene_id "XLOC_034871___ARHGEF5_NC_019461.2"; gene_version "1"; transcript_id "ARHGEF5_NC_019461.2"; transcript_version "1"; gene_name "ARHGEF5_NC_019461.2"; gene_source "ensembl"; gene_biotype "protein_coding"; transcript_name "ARHGEF5_NC_019461.2"; transcript_source "ensembl"; transcript_biotype "protein_coding"
NC_019484.2	Gnomon	exon	93167814	93318287	.	+	.	gene_id "XLOC_102445___ARHGEF6"; gene_version "1"; transcript_id "ARHGEF6"; transcript_version "1"; gene_name "ARHGEF6"; gene_source "ensembl"; gene_biotype "protein_coding"; transcript_name "ARHGEF6"; transcript_source "ensembl"; transcript_biotype "protein_coding"
NC_019467.2	Gnomon	exon	84640881	84812441	.	+	.	gene_id "XLOC_057026___ARHGEF7"; gene_version "1"; transcript_id "ARHGEF7"; transcript_version "1"; gene_name "ARHGEF7"; gene_source "ensembl"; gene_biotype "protein_coding"; transcript_name "ARHGEF7"; transcript_source "ensembl"; transcript_biotype "protein_coding"
NC_019484.2	Gnomon	exon	43808309	43969775	.	-	.	gene_id "XLOC_104261___ARHGEF9"; gene_version "1"; transcript_id "ARHGEF9"; transcript_version "1"; gene_name "ARHGEF9"; gene_source "ensembl"; gene_biotype "protein_coding"; transcript_name "ARHGEF9"; transcript_source "ensembl"; transcript_biotype "protein_coding"
NC_019459.2	Gnomon	exon	239269658	239273999	.	+	.	gene_id "XLOC_015015___ARID1A"; gene_version "1"; transcript_id "ARID1A"; transcript_version "1"; gene_name "ARID1A"; gene_source "ensembl"; gene_biotype "protein_coding"; transcript_name "ARID1A"; transcript_source "ensembl"; transcript_biotype "protein_coding"
NC_019459.2	Gnomon	exon	239269011	239290019	.	-	.	gene_id "XLOC_020239___ARID1A_NC_019459.2"; gene_version "1"; transcript_id "ARID1A_NC_019459.2"; transcript_version "1"; gene_name "ARID1A_NC_019459.2"; gene_source "ensembl"; gene_biotype "protein_coding"; transcript_name "ARID1A_NC_019459.2"; transcript_source "ensembl"; transcript_biotype "protein_coding"
NC_019465.2	Gnomon	exon	79864905	80421627	.	+	.	gene_id "XLOC_050175___ARID1B"; gene_version "1"; transcript_id "ARID1B"; transcript_version "1"; gene_name "ARID1B"; gene_source "ensembl"; gene_biotype "protein_coding"; transcript_name "ARID1B"; transcript_source "ensembl"; transcript_biotype "protein_coding"
NC_019460.2	Gnomon	exon	140187793	140398777	.	-	.	gene_id "XLOC_028240___ARID2"; gene_version "1"; transcript_id "ARID2"; transcript_version "1"; gene_name "ARID2"; gene_source "ensembl"; gene_biotype "protein_coding"; transcript_name "ARID2"; transcript_source "ensembl"; transcript_biotype "protein_coding"
NC_019462.2	Gnomon	exon	40785692	40821404	.	+	.	gene_id "XLOC_036279___ARID3A"; gene_version "1"; transcript_id "ARID3A"; transcript_version "1"; gene_name "ARID3A"; gene_source "ensembl"; gene_biotype "protein_coding"; transcript_name "ARID3A"; transcript_source "ensembl"; transcript_biotype "protein_coding"
NC_019475.2	Gnomon	exon	32930843	32997995	.	-	.	gene_id "XLOC_083017___ARID3B"; gene_version "1"; transcript_id "ARID3B"; transcript_version "1"; gene_name "ARID3B"; gene_source "ensembl"; gene_biotype "protein_coding"; transcript_name "ARID3B"; transcript_source "ensembl"; transcript_biotype "protein_coding"
NC_019459.2	Gnomon	exon	36752736	36761477	.	+	.	gene_id "XLOC_011531___ARID3C"; gene_version "1"; transcript_id "ARID3C"; transcript_version "1"; gene_name "ARID3C"; gene_source "ensembl"; gene_biotype "protein_coding"; transcript_name "ARID3C"; transcript_source "ensembl"; transcript_biotype "protein_coding"
NC_019459.2	Gnomon	exon	36751891	36761176	.	-	.	gene_id "XLOC_016151__XLOC_016152__XLOC_016153___ARID3C_NC_019459.2"; gene_version "1"; transcript_id "ARID3C_NC_019459.2"; transcript_version "1"; gene_name "ARID3C_NC_019459.2"; gene_source "ensembl"; gene_biotype "protein_coding"; transcript_name "ARID3C_NC_019459.2"; transcript_source "ensembl"; transcript_biotype "protein_coding"
NC_019464.2	Gnomon	exon	67459761	67535614	.	+	.	gene_id "XLOC_045834___ARID4A"; gene_version "1"; transcript_id "ARID4A"; transcript_version "1"; gene_name "ARID4A"; gene_source "ensembl"; gene_biotype "protein_coding"; transcript_name "ARID4A"; transcript_source "ensembl"; transcript_biotype "protein_coding"
NC_019482.2	Gnomon	exon	7910470	8053212	.	-	.	gene_id "XLOC_098167___ARID4B"; gene_version "1"; transcript_id "ARID4B"; transcript_version "1"; gene_name "ARID4B"; gene_source "ensembl"; gene_biotype "protein_coding"; transcript_name "ARID4B"; transcript_source "ensembl"; transcript_biotype "protein_coding"
NC_019460.2	Gnomon	exon	103684528	103701295	.	-	.	gene_id "XLOC_027229___ARID5A"; gene_version "1"; transcript_id "ARID5A"; transcript_version "1"; gene_name "ARID5A"; gene_source "ensembl"; gene_biotype "protein_coding"; transcript_name "ARID5A"; transcript_source "ensembl"; transcript_biotype "protein_coding"
NC_019482.2	Gnomon	exon	17713104	17908396	.	+	.	gene_id "XLOC_097304___ARID5B"; gene_version "1"; transcript_id "ARID5B"; transcript_version "1"; gene_name "ARID5B"; gene_source "ensembl"; gene_biotype "protein_coding"; transcript_name "ARID5B"; transcript_source "ensembl"; transcript_biotype "protein_coding"
NC_019464.2	Gnomon	exon	18999613	19165930	.	+	.	gene_id "XLOC_044654___ARIH1"; gene_version "1"; transcript_id "ARIH1"; transcript_version "1"; gene_name "ARIH1"; gene_source "ensembl"; gene_biotype "protein_coding"; transcript_name "ARIH1"; transcript_source "ensembl"; transcript_biotype "protein_coding"
NC_019464.2	Gnomon	exon	18995334	19000472	.	-	.	gene_id "XLOC_046725___ARIH1_NC_019464.2"; gene_version "1"; transcript_id "ARIH1_NC_019464.2"; transcript_version "1"; gene_name "ARIH1_NC_019464.2"; gene_source "ensembl"; gene_biotype "protein_coding"; transcript_name "ARIH1_NC_019464.2"; transcript_source "ensembl"; transcript_biotype "protein_coding"
NC_019476.2	Gnomon	exon	50934989	50995434	.	-	.	gene_id "XLOC_086209___ARIH2"; gene_version "1"; transcript_id "ARIH2"; transcript_version "1"; gene_name "ARIH2"; gene_source "ensembl"; gene_biotype "protein_coding"; transcript_name "ARIH2"; transcript_source "ensembl"; transcript_biotype "protein_coding"
NC_019476.2	Gnomon	exon	50994888	50996414	.	+	.	gene_id "XLOC_084788___ARIH2OS"; gene_version "1"; transcript_id "ARIH2OS"; transcript_version "1"; gene_name "ARIH2OS"; gene_source "ensembl"; gene_biotype "protein_coding"; transcript_name "ARIH2OS"; transcript_source "ensembl"; transcript_biotype "protein_coding"
NC_019460.2	Gnomon	exon	170108503	170118137	.	-	.	gene_id "XLOC_028937___ARL1"; gene_version "1"; transcript_id "ARL1"; transcript_version "1"; gene_name "ARL1"; gene_source "ensembl"; gene_biotype "protein_coding"; transcript_name "ARL1"; transcript_source "ensembl"; transcript_biotype "protein_coding"
NC_019462.2	Gnomon	exon	35274580	35292147	.	+	.	gene_id "XLOC_036108___ARL10"; gene_version "1"; transcript_id "ARL10"; transcript_version "1"; gene_name "ARL10"; gene_source "ensembl"; gene_biotype "protein_coding"; transcript_name "ARL10"; transcript_source "ensembl"; transcript_biotype "protein_coding"
NC_019467.2	Gnomon	exon	19462363	19501795	.	+	.	gene_id "XLOC_056070__XLOC_056071___ARL11"; gene_version "1"; transcript_id "ARL11"; transcript_version "1"; gene_name "ARL11"; gene_source "ensembl"; gene_biotype "protein_coding"; transcript_name "ARL11"; transcript_source "ensembl"; transcript_biotype "protein_coding"
NC_019467.2	Gnomon	exon	19483083	19483492	.	-	.	gene_id "XLOC_057418___ARL11_NC_019467.2"; gene_version "1"; transcript_id "ARL11_NC_019467.2"; transcript_version "1"; gene_name "ARL11_NC_019467.2"; gene_source "ensembl"; gene_biotype "protein_coding"; transcript_name "ARL11_NC_019467.2"; transcript_source "ensembl"; transcript_biotype "protein_coding"
NC_019484.2	Gnomon	exon	125036187	125046337	.	+	.	gene_id "XLOC_103227___ARL13A"; gene_version "1"; transcript_id "ARL13A"; transcript_version "1"; gene_name "ARL13A"; gene_source "ensembl"; gene_biotype "protein_coding"; transcript_name "ARL13A"; transcript_source "ensembl"; transcript_biotype "protein_coding"
NC_019484.2	Gnomon	exon	125035699	125050115	.	-	.	gene_id "XLOC_105939___ARL13A_NC_019484.2"; gene_version "1"; transcript_id "ARL13A_NC_019484.2"; transcript_version "1"; gene_name "ARL13A_NC_019484.2"; gene_source "ensembl"; gene_biotype "protein_coding"; transcript_name "ARL13A_NC_019484.2"; transcript_source "ensembl"; transcript_biotype "protein_coding"
NC_019458.2	Gnomon	exon	156627433	156708884	.	+	.	gene_id "XLOC_002865___ARL13B"; gene_version "1"; transcript_id "ARL13B"; transcript_version "1"; gene_name "ARL13B"; gene_source "ensembl"; gene_biotype "protein_coding"; transcript_name "ARL13B"; transcript_source "ensembl"; transcript_biotype "protein_coding"
NC_019458.2	Gnomon	exon	224654905	224773720	.	+	.	gene_id "XLOC_003721___ARL14"; gene_version "1"; transcript_id "ARL14"; transcript_version "1"; gene_name "ARL14"; gene_source "ensembl"; gene_biotype "protein_coding"; transcript_name "ARL14"; transcript_source "ensembl"; transcript_biotype "protein_coding"
NC_019458.2	Gnomon	exon	224648784	224723947	.	-	.	gene_id "XLOC_009517__XLOC_009518__XLOC_009521___ARL14_NC_019458.2"; gene_version "1"; transcript_id "ARL14_NC_019458.2"; transcript_version "1"; gene_name "ARL14_NC_019458.2"; gene_source "ensembl"; gene_biotype "protein_coding"; transcript_name "ARL14_NC_019458.2"; transcript_source "ensembl"; transcript_biotype "protein_coding"
NC_019472.2	Gnomon	exon	59150960	59164302	.	+	.	gene_id "XLOC_072909___ARL14EP"; gene_version "1"; transcript_id "ARL14EP"; transcript_version "1"; gene_name "ARL14EP"; gene_source "ensembl"; gene_biotype "protein_coding"; transcript_name "ARL14EP"; transcript_source "ensembl"; transcript_biotype "protein_coding"
NC_019464.2	Gnomon	exon	4688039	4718021	.	+	.	gene_id "XLOC_044354___ARL14EPL"; gene_version "1"; transcript_id "ARL14EPL"; transcript_version "1"; gene_name "ARL14EPL"; gene_source "ensembl"; gene_biotype "protein_coding"; transcript_name "ARL14EPL"; transcript_source "ensembl"; transcript_biotype "protein_coding"
NC_019473.2	Gnomon	exon	24825652	25317636	.	+	.	gene_id "XLOC_075691___ARL15"; gene_version "1"; transcript_id "ARL15"; transcript_version "1"; gene_name "ARL15"; gene_source "ensembl"; gene_biotype "protein_coding"; transcript_name "ARL15"; transcript_source "ensembl"; transcript_biotype "protein_coding"
NC_019468.2	Gnomon	exon	50244005	50250176	.	+	.	gene_id "XLOC_059712___ARL16"; gene_version "1"; transcript_id "ARL16"; transcript_version "1"; gene_name "ARL16"; gene_source "ensembl"; gene_biotype "protein_coding"; transcript_name "ARL16"; transcript_source "ensembl"; transcript_biotype "protein_coding"
NC_019478.2	Gnomon	exon	42436745	42444349	.	+	.	gene_id "XLOC_089596___ARL2"; gene_version "1"; transcript_id "ARL2"; transcript_version "1"; gene_name "ARL2"; gene_source "ensembl"; gene_biotype "protein_coding"; transcript_name "ARL2"; transcript_source "ensembl"; transcript_biotype "protein_coding"
NC_019471.2	Gnomon	exon	24607351	24616566	.	+	.	gene_id "XLOC_068973___ARL2BP"; gene_version "1"; transcript_id "ARL2BP"; transcript_version "1"; gene_name "ARL2BP"; gene_source "ensembl"; gene_biotype "protein_coding"; transcript_name "ARL2BP"; transcript_source "ensembl"; transcript_biotype "protein_coding"
NC_019479.2	Gnomon	exon	22393388	22404843	.	+	.	gene_id "XLOC_091276___ARL3"; gene_version "1"; transcript_id "ARL3"; transcript_version "1"; gene_name "ARL3"; gene_source "ensembl"; gene_biotype "protein_coding"; transcript_name "ARL3"; transcript_source "ensembl"; transcript_biotype "protein_coding"
NC_019479.2	Gnomon	exon	22401665	22428267	.	-	.	gene_id "XLOC_092017___ARL3_NC_019479.2"; gene_version "1"; transcript_id "ARL3_NC_019479.2"; transcript_version "1"; gene_name "ARL3_NC_019479.2"; gene_source "ensembl"; gene_biotype "protein_coding"; transcript_name "ARL3_NC_019479.2"; transcript_source "ensembl"; transcript_biotype "protein_coding"
NC_019461.2	Gnomon	exon	20754877	21007320	.	+	.	gene_id "XLOC_030683___ARL4A"; gene_version "1"; transcript_id "ARL4A"; transcript_version "1"; gene_name "ARL4A"; gene_source "ensembl"; gene_biotype "protein_coding"; transcript_name "ARL4A"; transcript_source "ensembl"; transcript_biotype "protein_coding"
NC_019458.2	Gnomon	exon	5989753	6361264	.	+	.	gene_id "XLOC_000137__XLOC_000139___ARL4C"; gene_version "1"; transcript_id "ARL4C"; transcript_version "1"; gene_name "ARL4C"; gene_source "ensembl"; gene_biotype "protein_coding"; transcript_name "ARL4C"; transcript_source "ensembl"; transcript_biotype "protein_coding"
NC_019468.2	Gnomon	exon	42703347	42705340	.	+	.	gene_id "XLOC_059525___ARL4D"; gene_version "1"; transcript_id "ARL4D"; transcript_version "1"; gene_name "ARL4D"; gene_source "ensembl"; gene_biotype "protein_coding"; transcript_name "ARL4D"; transcript_source "ensembl"; transcript_biotype "protein_coding"
NC_019459.2	Gnomon	exon	156621719	156674258	.	+	.	gene_id "XLOC_013745___ARL5A"; gene_version "1"; transcript_id "ARL5A"; transcript_version "1"; gene_name "ARL5A"; gene_source "ensembl"; gene_biotype "protein_coding"; transcript_name "ARL5A"; transcript_source "ensembl"; transcript_biotype "protein_coding"
NC_019470.2	Gnomon	exon	19261261	19511823	.	+	.	gene_id "XLOC_065270___ARL5B"; gene_version "1"; transcript_id "ARL5B"; transcript_version "1"; gene_name "ARL5B"; gene_source "ensembl"; gene_biotype "protein_coding"; transcript_name "ARL5B"; transcript_source "ensembl"; transcript_biotype "protein_coding"
NC_019470.2	Gnomon	exon	19264621	19280885	.	-	.	gene_id "XLOC_067085___ARL5B_NC_019470.2"; gene_version "1"; transcript_id "ARL5B_NC_019470.2"; transcript_version "1"; gene_name "ARL5B_NC_019470.2"; gene_source "ensembl"; gene_biotype "protein_coding"; transcript_name "ARL5B_NC_019470.2"; transcript_source "ensembl"; transcript_biotype "protein_coding"
NC_019468.2	Gnomon	exon	39187644	39194028	.	-	.	gene_id "XLOC_061103___ARL5C"; gene_version "1"; transcript_id "ARL5C"; transcript_version "1"; gene_name "ARL5C"; gene_source "ensembl"; gene_biotype "protein_coding"; transcript_name "ARL5C"; transcript_source "ensembl"; transcript_biotype "protein_coding"
NC_019458.2	Gnomon	exon	160328108	160368212	.	+	.	gene_id "XLOC_002886___ARL6"; gene_version "1"; transcript_id "ARL6"; transcript_version "1"; gene_name "ARL6"; gene_source "ensembl"; gene_biotype "protein_coding"; transcript_name "ARL6"; transcript_source "ensembl"; transcript_biotype "protein_coding"
NC_019458.2	Gnomon	exon	160320533	160328236	.	-	.	gene_id "XLOC_008163___ARL6_NC_019458.2"; gene_version "1"; transcript_id "ARL6_NC_019458.2"; transcript_version "1"; gene_name "ARL6_NC_019458.2"; gene_source "ensembl"; gene_biotype "protein_coding"; transcript_name "ARL6_NC_019458.2"; transcript_source "ensembl"; transcript_biotype "protein_coding"
NC_019481.2	Gnomon	exon	16393028	16404325	.	-	.	gene_id "XLOC_096250___ARL6IP1"; gene_version "1"; transcript_id "ARL6IP1"; transcript_version "1"; gene_name "ARL6IP1"; gene_source "ensembl"; gene_biotype "protein_coding"; transcript_name "ARL6IP1"; transcript_source "ensembl"; transcript_biotype "protein_coding"
NC_019474.2	Gnomon	exon	52117392	52121097	.	-	.	gene_id "XLOC_080214___ARL6IP4"; gene_version "1"; transcript_id "ARL6IP4"; transcript_version "1"; gene_name "ARL6IP4"; gene_source "ensembl"; gene_biotype "protein_coding"; transcript_name "ARL6IP4"; transcript_source "ensembl"; transcript_biotype "protein_coding"
NC_019476.2	Gnomon	exon	32405768	32457312	.	-	.	gene_id "XLOC_085884___ARL6IP5"; gene_version "1"; transcript_id "ARL6IP5"; transcript_version "1"; gene_name "ARL6IP5"; gene_source "ensembl"; gene_biotype "protein_coding"; transcript_name "ARL6IP5"; transcript_source "ensembl"; transcript_biotype "protein_coding"
NC_019459.2	Gnomon	exon	155688866	155755155	.	-	.	gene_id "XLOC_018688___ARL6IP6"; gene_version "1"; transcript_id "ARL6IP6"; transcript_version "1"; gene_name "ARL6IP6"; gene_source "ensembl"; gene_biotype "protein_coding"; transcript_name "ARL6IP6"; transcript_source "ensembl"; transcript_biotype "protein_coding"
NC_019469.2	Gnomon	exon	78950254	79009765	.	-	.	gene_id "XLOC_064888___ARL8A"; gene_version "1"; transcript_id "ARL8A"; transcript_version "1"; gene_name "ARL8A"; gene_source "ensembl"; gene_biotype "protein_coding"; transcript_name "ARL8A"; transcript_source "ensembl"; transcript_biotype "protein_coding"
NC_019476.2	Gnomon	exon	21113345	21208867	.	-	.	gene_id "XLOC_085545___ARL8B"; gene_version "1"; transcript_id "ARL8B"; transcript_version "1"; gene_name "ARL8B"; gene_source "ensembl"; gene_biotype "protein_coding"; transcript_name "ARL8B"; transcript_source "ensembl"; transcript_biotype "protein_coding"
NC_019463.2	Gnomon	exon	71815360	71829967	.	+	.	gene_id "XLOC_041686___ARL9"; gene_version "1"; transcript_id "ARL9"; transcript_version "1"; gene_name "ARL9"; gene_source "ensembl"; gene_biotype "protein_coding"; transcript_name "ARL9"; transcript_source "ensembl"; transcript_biotype "protein_coding"
NC_019466.2	Gnomon	exon	42504598	42725322	.	-	.	gene_id "XLOC_054699___ARMC1"; gene_version "1"; transcript_id "ARMC1"; transcript_version "1"; gene_name "ARMC1"; gene_source "ensembl"; gene_biotype "protein_coding"; transcript_name "ARMC1"; transcript_source "ensembl"; transcript_biotype "protein_coding"
NC_019461.2	Gnomon	exon	44336852	44404783	.	+	.	gene_id "XLOC_031188___ARMC10"; gene_version "1"; transcript_id "ARMC10"; transcript_version "1"; gene_name "ARMC10"; gene_source "ensembl"; gene_biotype "protein_coding"; transcript_name "ARMC10"; transcript_source "ensembl"; transcript_biotype "protein_coding"
NC_019477.2	Gnomon	exon	9793289	9814525	.	+	.	gene_id "XLOC_086725___ARMC12"; gene_version "1"; transcript_id "ARMC12"; transcript_version "1"; gene_name "ARMC12"; gene_source "ensembl"; gene_biotype "protein_coding"; transcript_name "ARMC12"; transcript_source "ensembl"; transcript_biotype "protein_coding"
NC_019465.2	Gnomon	exon	28245603	28366750	.	-	.	gene_id "XLOC_051029___ARMC2"; gene_version "1"; transcript_id "ARMC2"; transcript_version "1"; gene_name "ARMC2"; gene_source "ensembl"; gene_biotype "protein_coding"; transcript_name "ARMC2"; transcript_source "ensembl"; transcript_biotype "protein_coding"
NC_019470.2	Gnomon	exon	22896453	23326711	.	+	.	gene_id "XLOC_065308__XLOC_065309__XLOC_065311___ARMC3"; gene_version "1"; transcript_id "ARMC3"; transcript_version "1"; gene_name "ARMC3"; gene_source "ensembl"; gene_biotype "protein_coding"; transcript_name "ARMC3"; transcript_source "ensembl"; transcript_biotype "protein_coding"
NC_019470.2	Gnomon	exon	22895152	23072567	.	-	.	gene_id "XLOC_067216__XLOC_067217__XLOC_067228__XLOC_067229__XLOC_067230__XLOC_067231__XLOC_067232__XLOC_067233__XLOC_067234__XLOC_067235__XLOC_067236__XLOC_067237__XLOC_067238__XLOC_067239__XLOC_067240__XLOC_067241__XLOC_067242__XLOC_067243__XLOC_067244__XLOC_067245__XLOC_067246__XLOC_067247__XLOC_067248__XLOC_067249__XLOC_067250__XLOC_067251__XLOC_067252__XLOC_067253___ARMC3_NC_019470.2"; gene_…
NC_019470.2	Gnomon	exon	35619273	35816678	.	+	.	gene_id "XLOC_065616__XLOC_065617___ARMC4"; gene_version "1"; transcript_id "ARMC4"; transcript_version "1"; gene_name "ARMC4"; gene_source "ensembl"; gene_biotype "protein_coding"; transcript_name "ARMC4"; transcript_source "ensembl"; transcript_biotype "protein_coding"
NC_019470.2	Gnomon	exon	35589699	35757574	.	-	.	gene_id "XLOC_067555__XLOC_067560__XLOC_067561__XLOC_067562___ARMC4_NC_019470.2"; gene_version "1"; transcript_id "ARMC4_NC_019470.2"; transcript_version "1"; gene_name "ARMC4_NC_019470.2"; gene_source "ensembl"; gene_biotype "protein_coding"; transcript_name "ARMC4_NC_019470.2"; transcript_source "ensembl"; transcript_biotype "protein_coding"
NC_019481.2	Gnomon	exon	27480978	27489576	.	+	.	gene_id "XLOC_095499___ARMC5"; gene_version "1"; transcript_id "ARMC5"; transcript_version "1"; gene_name "ARMC5"; gene_source "ensembl"; gene_biotype "protein_coding"; transcript_name "ARMC5"; transcript_source "ensembl"; transcript_biotype "protein_coding"
NC_019481.2	Gnomon	exon	27467248	27491461	.	-	.	gene_id "XLOC_096480__XLOC_096482___ARMC5_NC_019481.2"; gene_version "1"; transcript_id "ARMC5_NC_019481.2"; transcript_version "1"; gene_name "ARMC5_NC_019481.2"; gene_source "ensembl"; gene_biotype "protein_coding"; transcript_name "ARMC5_NC_019481.2"; transcript_source "ensembl"; transcript_biotype "protein_coding"
NC_019462.2	Gnomon	exon	3909988	3921803	.	-	.	gene_id "XLOC_037995___ARMC6"; gene_version "1"; transcript_id "ARMC6"; transcript_version "1"; gene_name "ARMC6"; gene_source "ensembl"; gene_biotype "protein_coding"; transcript_name "ARMC6"; transcript_source "ensembl"; transcript_biotype "protein_coding"
NC_019468.2	Gnomon	exon	55259136	55279552	.	-	.	gene_id "XLOC_061504___ARMC7"; gene_version "1"; transcript_id "ARMC7"; transcript_version "1"; gene_name "ARMC7"; gene_source "ensembl"; gene_biotype "protein_coding"; transcript_name "ARMC7"; transcript_source "ensembl"; transcript_biotype "protein_coding"
NC_019458.2	Gnomon	exon	248721227	248831491	.	-	.	gene_id "XLOC_010099___ARMC8"; gene_version "1"; transcript_id "ARMC8"; transcript_version "1"; gene_name "ARMC8"; gene_source "ensembl"; gene_biotype "protein_coding"; transcript_name "ARMC8"; transcript_source "ensembl"; transcript_biotype "protein_coding"
NC_019459.2	Gnomon	exon	232046976	232248643	.	+	.	gene_id "XLOC_014824___ARMC9"; gene_version "1"; transcript_id "ARMC9"; transcript_version "1"; gene_name "ARMC9"; gene_source "ensembl"; gene_biotype "protein_coding"; transcript_name "ARMC9"; transcript_source "ensembl"; transcript_biotype "protein_coding"
NC_019459.2	Gnomon	exon	232155949	232161184	.	-	.	gene_id "XLOC_020086___ARMC9_NC_019459.2"; gene_version "1"; transcript_id "ARMC9_NC_019459.2"; transcript_version "1"; gene_name "ARMC9_NC_019459.2"; gene_source "ensembl"; gene_biotype "protein_coding"; transcript_name "ARMC9_NC_019459.2"; transcript_source "ensembl"; transcript_biotype "protein_coding"
NC_019484.2	Gnomon	exon	125518400	125525190	.	+	.	gene_id "XLOC_103248___ARMCX1"; gene_version "1"; transcript_id "ARMCX1"; transcript_version "1"; gene_name "ARMCX1"; gene_source "ensembl"; gene_biotype "protein_coding"; transcript_name "ARMCX1"; transcript_source "ensembl"; transcript_biotype "protein_coding"
NC_019484.2	Gnomon	exon	125451146	125593721	.	-	.	gene_id "XLOC_105957__XLOC_105960___ARMCX2"; gene_version "1"; transcript_id "ARMCX2"; transcript_version "1"; gene_name "ARMCX2"; gene_source "ensembl"; gene_biotype "protein_coding"; transcript_name "ARMCX2"; transcript_source "ensembl"; transcript_biotype "protein_coding"
NC_019484.2	Gnomon	exon	125563728	125581661	.	+	.	gene_id "XLOC_103250___ARMCX3"; gene_version "1"; transcript_id "ARMCX3"; transcript_version "1"; gene_name "ARMCX3"; gene_source "ensembl"; gene_biotype "protein_coding"; transcript_name "ARMCX3"; transcript_source "ensembl"; transcript_biotype "protein_coding"
NC_019484.2	Gnomon	exon	125466242	125478318	.	+	.	gene_id "XLOC_103244___ARMCX4"; gene_version "1"; transcript_id "ARMCX4"; transcript_version "1"; gene_name "ARMCX4"; gene_source "ensembl"; gene_biotype "protein_coding"; transcript_name "ARMCX4"; transcript_source "ensembl"; transcript_biotype "protein_coding"
NC_019484.2	Gnomon	exon	126185125	126209223	.	+	.	gene_id "XLOC_103262___ARMCX5"; gene_version "1"; transcript_id "ARMCX5"; transcript_version "1"; gene_name "ARMCX5"; gene_source "ensembl"; gene_biotype "protein_coding"; transcript_name "ARMCX5"; transcript_source "ensembl"; transcript_biotype "protein_coding"
NC_019465.2	Gnomon	exon	75052406	75064020	.	+	.	gene_id "XLOC_050089___ARMT1"; gene_version "1"; transcript_id "ARMT1"; transcript_version "1"; gene_name "ARMT1"; gene_source "ensembl"; gene_biotype "protein_coding"; transcript_name "ARMT1"; transcript_source "ensembl"; transcript_biotype "protein_coding"
NC_019458.2	Gnomon	exon	99494640	99590469	.	-	.	gene_id "XLOC_006743___ARNT"; gene_version "1"; transcript_id "ARNT"; transcript_version "1"; gene_name "ARNT"; gene_source "ensembl"; gene_biotype "protein_coding"; transcript_name "ARNT"; transcript_source "ensembl"; transcript_biotype "protein_coding"
NC_019475.2	Gnomon	exon	25282301	25479221	.	+	.	gene_id "XLOC_081218___ARNT2"; gene_version "1"; transcript_id "ARNT2"; transcript_version "1"; gene_name "ARNT2"; gene_source "ensembl"; gene_biotype "protein_coding"; transcript_name "ARNT2"; transcript_source "ensembl"; transcript_biotype "protein_coding"
NC_019475.2	Gnomon	exon	25342420	25363147	.	-	.	gene_id "XLOC_082857___ARNT2_NC_019475.2"; gene_version "1"; transcript_id "ARNT2_NC_019475.2"; transcript_version "1"; gene_name "ARNT2_NC_019475.2"; gene_source "ensembl"; gene_biotype "protein_coding"; transcript_name "ARNT2_NC_019475.2"; transcript_source "ensembl"; transcript_biotype "protein_coding"
NC_019472.2	Gnomon	exon	38801886	38834610	.	-	.	gene_id "XLOC_074185___ARNTL"; gene_version "1"; transcript_id "ARNTL"; transcript_version "1"; gene_name "ARNTL"; gene_source "ensembl"; gene_biotype "protein_coding"; transcript_name "ARNTL"; transcript_source "ensembl"; transcript_biotype "protein_coding"
NC_019460.2	Gnomon	exon	187019568	187086429	.	+	.	gene_id "XLOC_024298___ARNTL2"; gene_version "1"; transcript_id "ARNTL2"; transcript_version "1"; gene_name "ARNTL2"; gene_source "ensembl"; gene_biotype "protein_coding"; transcript_name "ARNTL2"; transcript_source "ensembl"; transcript_biotype "protein_coding"
NC_019460.2	Gnomon	exon	186999750	187105144	.	-	.	gene_id "XLOC_029375___ARNTL2_NC_019460.2"; gene_version "1"; transcript_id "ARNTL2_NC_019460.2"; transcript_version "1"; gene_name "ARNTL2_NC_019460.2"; gene_source "ensembl"; gene_biotype "protein_coding"; transcript_name "ARNTL2_NC_019460.2"; transcript_source "ensembl"; transcript_biotype "protein_coding"
NC_019481.2	Gnomon	exon	36871831	36897600	.	-	.	gene_id "XLOC_096757___ARPC1A"; gene_version "1"; transcript_id "ARPC1A"; transcript_version "1"; gene_name "ARPC1A"; gene_source "ensembl"; gene_biotype "protein_coding"; transcript_name "ARPC1A"; transcript_source "ensembl"; transcript_biotype "protein_coding"
NC_019481.2	Gnomon	exon	36849342	36869153	.	-	.	gene_id "XLOC_096756___ARPC1B"; gene_version "1"; transcript_id "ARPC1B"; transcript_version "1"; gene_name "ARPC1B"; gene_source "ensembl"; gene_biotype "protein_coding"; transcript_name "ARPC1B"; transcript_source "ensembl"; transcript_biotype "protein_coding"
NC_019459.2	Gnomon	exon	219240836	219269561	.	+	.	gene_id "XLOC_014629___ARPC2"; gene_version "1"; transcript_id "ARPC2"; transcript_version "1"; gene_name "ARPC2"; gene_source "ensembl"; gene_biotype "protein_coding"; transcript_name "ARPC2"; transcript_source "ensembl"; transcript_biotype "protein_coding"
NC_019474.2	Gnomon	exon	53879755	53891696	.	-	.	gene_id "XLOC_080248___ARPC3"; gene_version "1"; transcript_id "ARPC3"; transcript_version "1"; gene_name "ARPC3"; gene_source "ensembl"; gene_biotype "protein_coding"; transcript_name "ARPC3"; transcript_source "ensembl"; transcript_biotype "protein_coding"
NC_019476.2	Gnomon	exon	16845033	16856274	.	-	.	gene_id "XLOC_085350___ARPC4"; gene_version "1"; transcript_id "ARPC4"; transcript_version "1"; gene_name "ARPC4"; gene_source "ensembl"; gene_biotype "protein_coding"; transcript_name "ARPC4"; transcript_source "ensembl"; transcript_biotype "protein_coding"
NC_019469.2	Gnomon	exon	62696165	62707681	.	-	.	gene_id "XLOC_064491___ARPC5"; gene_version "1"; transcript_id "ARPC5"; transcript_version "1"; gene_name "ARPC5"; gene_source "ensembl"; gene_biotype "protein_coding"; transcript_name "ARPC5"; transcript_source "ensembl"; transcript_biotype "protein_coding"
NC_019460.2	Gnomon	exon	10902213	10909488	.	-	.	gene_id "XLOC_025311___ARPC5L"; gene_version "1"; transcript_id "ARPC5L"; transcript_version "1"; gene_name "ARPC5L"; gene_source "ensembl"; gene_biotype "protein_coding"; transcript_name "ARPC5L"; transcript_source "ensembl"; transcript_biotype "protein_coding"
NC_019475.2	Gnomon	exon	20386224	20394560	.	+	.	gene_id "XLOC_081125___ARPIN"; gene_version "1"; transcript_id "ARPIN"; transcript_version "1"; gene_name "ARPIN"; gene_source "ensembl"; gene_biotype "protein_coding"; transcript_name "ARPIN"; transcript_source "ensembl"; transcript_biotype "protein_coding"
NC_019475.2	Gnomon	exon	20386785	20397187	.	-	.	gene_id "XLOC_082696___ARPIN_NC_019475.2"; gene_version "1"; transcript_id "ARPIN_NC_019475.2"; transcript_version "1"; gene_name "ARPIN_NC_019475.2"; gene_source "ensembl"; gene_biotype "protein_coding"; transcript_name "ARPIN_NC_019475.2"; transcript_source "ensembl"; transcript_biotype "protein_coding"
NC_019464.2	Gnomon	exon	54763558	54784245	.	+	.	gene_id "XLOC_045548___ARPP19"; gene_version "1"; transcript_id "ARPP19"; transcript_version "1"; gene_name "ARPP19"; gene_source "ensembl"; gene_biotype "protein_coding"; transcript_name "ARPP19"; transcript_source "ensembl"; transcript_biotype "protein_coding"
NC_019476.2	Gnomon	exon	9316143	9688314	.	+	.	gene_id "XLOC_083858__XLOC_083862__XLOC_083863___ARPP21"; gene_version "1"; transcript_id "ARPP21"; transcript_version "1"; gene_name "ARPP21"; gene_source "ensembl"; gene_biotype "protein_coding"; transcript_name "ARPP21"; transcript_source "ensembl"; transcript_biotype "protein_coding"
NC_019476.2	Gnomon	exon	9471508	9985268	.	-	.	gene_id "XLOC_085242__XLOC_085245__XLOC_085246___ARPP21_NC_019476.2"; gene_version "1"; transcript_id "ARPP21_NC_019476.2"; transcript_version "1"; gene_name "ARPP21_NC_019476.2"; gene_source "ensembl"; gene_biotype "protein_coding"; transcript_name "ARPP21_NC_019476.2"; transcript_source "ensembl"; transcript_biotype "protein_coding"
NC_019484.2	Gnomon	exon	59709543	59725104	.	+	.	gene_id "XLOC_101993___ARR3"; gene_version "1"; transcript_id "ARR3"; transcript_version "1"; gene_name "ARR3"; gene_source "ensembl"; gene_biotype "protein_coding"; transcript_name "ARR3"; transcript_source "ensembl"; transcript_biotype "protein_coding"
NC_019472.2	Gnomon	exon	52566957	52604286	.	-	.	gene_id "XLOC_074584___ARRB1"; gene_version "1"; transcript_id "ARRB1"; transcript_version "1"; gene_name "ARRB1"; gene_source "ensembl"; gene_biotype "protein_coding"; transcript_name "ARRB1"; transcript_source "ensembl"; transcript_biotype "protein_coding"
NC_019468.2	Gnomon	exon	26216483	26225332	.	-	.	gene_id "XLOC_060730___ARRB2"; gene_version "1"; transcript_id "ARRB2"; transcript_version "1"; gene_name "ARRB2"; gene_source "ensembl"; gene_biotype "protein_coding"; transcript_name "ARRB2"; transcript_source "ensembl"; transcript_biotype "protein_coding"
NC_019460.2	Gnomon	exon	380316	386223	.	+	.	gene_id "XLOC_020561___ARRDC1"; gene_version "1"; transcript_id "ARRDC1"; transcript_version "1"; gene_name "ARRDC1"; gene_source "ensembl"; gene_biotype "protein_coding"; transcript_name "ARRDC1"; transcript_source "ensembl"; transcript_biotype "protein_coding"
NC_019460.2	Gnomon	exon	372225	406574	.	-	.	gene_id "XLOC_024991___ARRDC1_NC_019460.2"; gene_version "1"; transcript_id "ARRDC1_NC_019460.2"; transcript_version "1"; gene_name "ARRDC1_NC_019460.2"; gene_source "ensembl"; gene_biotype "protein_coding"; transcript_name "ARRDC1_NC_019460.2"; transcript_source "ensembl"; transcript_biotype "protein_coding"
NC_019462.2	Gnomon	exon	4858127	4862731	.	+	.	gene_id "XLOC_035230___ARRDC2"; gene_version "1"; transcript_id "ARRDC2"; transcript_version "1"; gene_name "ARRDC2"; gene_source "ensembl"; gene_biotype "protein_coding"; transcript_name "ARRDC2"; transcript_source "ensembl"; transcript_biotype "protein_coding"
NC_019462.2	Gnomon	exon	4826775	4867006	.	-	.	gene_id "XLOC_038026___ARRDC2_NC_019462.2"; gene_version "1"; transcript_id "ARRDC2_NC_019462.2"; transcript_version "1"; gene_name "ARRDC2_NC_019462.2"; gene_source "ensembl"; gene_biotype "protein_coding"; transcript_name "ARRDC2_NC_019462.2"; transcript_source "ensembl"; transcript_biotype "protein_coding"
NC_019462.2	Gnomon	exon	87879393	88127147	.	-	.	gene_id "XLOC_040004___ARRDC3"; gene_version "1"; transcript_id "ARRDC3"; transcript_version "1"; gene_name "ARRDC3"; gene_source "ensembl"; gene_biotype "protein_coding"; transcript_name "ARRDC3"; transcript_source "ensembl"; transcript_biotype "protein_coding"
[truncated: 108,129 more rows]

## Sheet: S6_All nuclei
Sample_Barcode	Cell_cluster(Seurat)	Cell_type(GSVA_cell_cluster_level)	Cell_cycle_G2.M(GSVA_cell_level)
LV_1_cn_AAACCTGAGACTCGGA	3	03_Cardio_2/4	-0.47751
[truncated: 30,236 more rows]

## Sheet: S6_c7_subclusters
Sample_Barcode	Cell_cluster(Seurat)	Cell_type(GSVA_cell_cluster_level)	Cell_cycle_G2.M(GSVA_cell_level)
[truncated: 765 more rows]

[truncated: 4 more sheets: S7_Cell type markers, S7_Final classes, S8_GSVA_All clusters, S8_GSVA_c7 subclusters]
